# Supplementary material for: Optimized summary-statistic-based single-cell eQTL meta-analysis
Source: Sci Rep. 2025 Aug 4;15:28407. doi: 10.1038/s41598-025-08808-3 (PMC12322206; doi:10.1038/s41598-025-08808-3)
Supplement: Supplementary file 2 — Supplementary Information 2. [file 41598_2025_8808_MOESM2_ESM.xlsx]

## Sheet: A.pseudobulk
Dataset (version of chemistry)	SS	M_cells_donor	M_UMI_cell	M_UMI_donor	T_cells	T_UMI
van Blokland (v3)	14	0.91	5.38	4.88	12.7	68.35
van Blokland (v2)	24	0.75	2.57	1.93	18.02	46.35
Oelen (v3)	32	1.03	7.96	8.17	41.02	326.62
van der Wijst (v2)	45	0.56	3.81	2.13	25.19	96.07
Oelen (v2)	72	1.08	2.82	3.05	77.9	219.69
Description	Sample size	Mean cells per donor, thousand	Mean UMI per cell, thousand	Mean UMI per donor, M	Total number of cells, thousand	Total UMI, M

## Sheet: B.monocyte
Dataset (version of chemistry)	SS	M_cells_donor	M_UMI_cell	M_UMI_donor	T_cells	T_UMI
van Blokland (v3)	14	0.18	7.52	1.34	2.49	18.72
van Blokland (v2)	24	0.12	3.19	0.39	2.92	9.33
Oelen (v3)	32	0.25	12.42	3.08	9.92	123.26
van der Wijst (v2)	45	0.06	4.82	0.28	2.62	12.61
Oelen (v2)	72	0.16	3.93	0.63	11.48	45.07

## Sheet: C.iPSC
Sample_code	Sequencing platform	SS	M_cells_donor	M_UMI_cell	M_UMI_donor	T_cells	T_UMI
REF	Smart-seq2	87	85.5	420.888	35.9859	7.439	3130.78
A	Smart-seq2	62	86.7	411.311	35.6607	5.375	2210.96
B	Smart-seq2	25	82.56	448.431	37.0225	2.064	925.562
C	10X Genomics	25	541.44	19.9796	10.8177	13.536	270.443
D	Smart-seq2	25	84.6	435.984	36.8843	2.115	922.107
		Sample size	Mean cells per donor	Mean UMI per cell, thousand	Mean UMI per donor, M	Total number of cells, thousand	Total UMI, M
