# Supplementary material for: Optimized summary-statistic-based single-cell eQTL meta-analysis
Source: Sci Rep. 2025 Aug 4;15:28407. doi: 10.1038/s41598-025-08808-3 (PMC12322206; doi:10.1038/s41598-025-08808-3)
Supplement: Supplementary file 3 — Supplementary Information 3. [file 41598_2025_8808_MOESM3_ESM.xlsx]

## Sheet: A_Pseudobulk
weight_name_full	id	eGenes	eQTls	cor_all	cor_sign	f1_score_genes	f1_score_eQTLs	weight	major_weight	minor_weight	weight_name_M	weight_name_full.1	gene_max	eqtl_max	increase_SS	increase_SE	increase_SS_n_eGenes	increasen_eQTLs	increase_SS_f1	increase_SE_f1	increase_SS_f1_abs
Standard error	5ds	633	15710	0.460848	0.748976	0.808824	0.866214	SE	SE		Standard error	Standard error	1	1	1.50356	1	212	6427	1.27583	1	0.174867
Sample size	5ds	421	9283	0.428611	0.788857	0.633956	0.651782	SS	SS		Sample size	Sample size	0.665087	0.590898	1	0.665087	0	0	1	0.783801	0
Average number of cells	5ds	542	13188	0.459028	0.774236	0.744484	0.808826	M_cells_donor	M_cells_donor		Average number of cells	Average number of cells	0.85624	0.839465	1.28741	0.85624	121	3905	1.17435	0.920453	0.110528
Counts per cell	5ds	553	13480	0.456727	0.759268	0.751412	0.809773	M_UMI_cell	M_UMI_cell		Counts per cell	Counts per cell	0.873618	0.858052	1.31354	0.873618	132	4197	1.18527	0.929019	0.117456
Counts per donor	5ds	544	13346	0.455066	0.760588	0.744847	0.802259	M_UMI_donor	M_UMI_donor		Counts per donor	Counts per donor	0.8594	0.849523	1.29216	0.8594	123	4063	1.17492	0.920902	0.110891
Total number of cells	5ds	404	9237	0.426874	0.786983	0.615627	0.647301	T_cells	T_cells		Total number of cells	Total number of cells	0.638231	0.587969	0.95962	0.638231	-17	-46	0.971088	0.761139	-0.0183289
Total counts per cohort	5ds	452	10053	0.431196	0.772772	0.658555	0.682522	T_UMI	T_UMI		Total counts per cohort	Total counts per cohort	0.71406	0.639911	1.07363	0.71406	31	770	1.0388	0.814214	0.0245987
Standard error	ng_vs_stemi_v2	110	2722	0.309625	0.735741	0.901639	0.907953	SE	SE		Standard error	Standard error	0.964912	0.975627	1.35802	1	29	527	1.21158	1	0.157453
Sample size	ng_vs_stemi_v2	81	2195	0.29296	0.759159	0.744186	0.8081	SS	SS		Sample size	Sample size	0.710526	0.786738	1	0.736364	0	0	1	0.82537	0
Average number of cells	ng_vs_stemi_v2	96	2528	0.307954	0.758473	0.826087	0.873688	M_cells_donor	M_cells_donor		Average number of cells	Average number of cells	0.842105	0.906093	1.18519	0.872727	15	333	1.11005	0.916206	0.0819009
Counts per cell	ng_vs_stemi_v2	97	2566	0.308905	0.753858	0.831169	0.881126	M_UMI_cell	M_UMI_cell		Counts per cell	Counts per cell	0.850877	0.919713	1.19753	0.881818	16	371	1.11688	0.921842	0.0869828
Counts per donor	ng_vs_stemi_v2	110	2750	0.310538	0.750203	0.893443	0.911418	M_UMI_donor	M_UMI_donor		Counts per donor	Counts per donor	0.964912	0.985663	1.35802	1	29	555	1.20056	0.990909	0.149257
Total number of cells	ng_vs_stemi_v2	95	2515	0.30682	0.758238	0.820961	0.87112	T_cells	T_cells		Total number of cells	Total number of cells	0.833333	0.901434	1.17284	0.863636	14	320	1.10317	0.91052	0.0767747
Total counts per cohort	ng_vs_stemi_v2	114	2790	0.31055	0.750252	0.895161	0.917364	T_UMI	T_UMI		Total counts per cohort	Total counts per cohort	1	1	1.40741	1.03636	33	595	1.20287	0.992815	0.150975
Standard error	ng_vs_stemi_v3	85	2556	0.30779	0.733015	0.794393	0.885303	SE	SE		Standard error	Standard error	0.833333	0.904459	1.34921	1	22	908	1.2105	1	0.138143
Sample size	ng_vs_stemi_v3	63	1648	0.289736	0.74834	0.65625	0.671673	SS	SS		Sample size	Sample size	0.617647	0.583156	1	0.741176	0	0	1	0.826103	0
Average number of cells	ng_vs_stemi_v3	88	2154	0.307951	0.75141	0.801843	0.795849	M_cells_donor	M_cells_donor		Average number of cells	Average number of cells	0.862745	0.762208	1.39683	1.03529	25	506	1.22186	1.00938	0.145593
Counts per cell	ng_vs_stemi_v3	100	2561	0.317954	0.750677	0.864629	0.875767	M_UMI_cell	M_UMI_cell		Counts per cell	Counts per cell	0.980392	0.906228	1.5873	1.17647	37	913	1.31753	1.08842	0.208379
Counts per donor	ng_vs_stemi_v3	100	2621	0.317887	0.744928	0.864629	0.872551	M_UMI_donor	M_UMI_donor		Counts per donor	Counts per donor	0.980392	0.927459	1.5873	1.17647	37	973	1.31753	1.08842	0.208379
Total number of cells	ng_vs_stemi_v3	71	1784	0.29443	0.738203	0.71	0.708316	T_cells	T_cells		Total number of cells	Total number of cells	0.696078	0.631281	1.12698	0.835294	8	136	1.0819	0.893765	0.05375
Total counts per cohort	ng_vs_stemi_v3	90	2326	0.314377	0.750286	0.812785	0.833333	T_UMI	T_UMI		Total counts per cohort	Total counts per cohort	0.882353	0.823071	1.42857	1.05882	27	678	1.23853	1.02315	0.156535
Standard error	ng_vs_v2_1m	349	8924	0.394361	0.727897	0.903664	0.879124	SE	SE		Standard error	Standard error	0.969444	0.955154	0.980337	1	-7	-188	0.991631	1	-0.00762682
Sample size	ng_vs_v2_1m	356	9112	0.396894	0.7251	0.91129	0.895282	SS	SS		Sample size	Sample size	0.988889	0.975276	1	1.02006	0	0	1	1.00844	0
Average number of cells	ng_vs_v2_1m	350	8859	0.395499	0.727441	0.902439	0.882216	M_cells_donor	M_cells_donor		Average number of cells	Average number of cells	0.972222	0.948197	0.983146	1.00287	-6	-253	0.990287	0.998645	-0.0088513
Counts per cell	ng_vs_v2_1m	356	9313	0.396831	0.725957	0.905914	0.907536	M_UMI_cell	M_UMI_cell		Counts per cell	Counts per cell	0.988889	0.996789	1	1.02006	0	201	0.9941	1.00249	-0.00537634
Counts per donor	ng_vs_v2_1m	358	9343	0.397104	0.725857	0.908847	0.908525	M_UMI_donor	M_UMI_donor		Counts per donor	Counts per donor	0.994444	1	1.00562	1.02579	2	231	0.997319	1.00574	-0.00244314
Total number of cells	ng_vs_v2_1m	333	8630	0.395332	0.729402	0.879334	0.869727	T_cells	T_cells		Total number of cells	Total number of cells	0.925	0.923686	0.935393	0.954155	-23	-482	0.964933	0.973077	-0.0319561
Total counts per cohort	ng_vs_v2_1m	308	8036	0.39225	0.729637	0.841954	0.835674	T_UMI	T_UMI		Total counts per cohort	Total counts per cohort	0.855556	0.860109	0.865169	0.882521	-48	-1076	0.923914	0.931712	-0.0693363
Standard error	ng_vs_v3_1m	255	6638	0.397554	0.785697	0.942056	0.954495	SE	SE		Standard error	Standard error	1	1	1.07595	1	18	495	1.04516	1	0.0407021
Sample size	ng_vs_v3_1m	237	6143	0.400816	0.794178	0.901354	0.915425	SS	SS		Sample size	Sample size	0.929412	0.925429	1	0.929412	0	0	1	0.956794	0
Average number of cells	ng_vs_v3_1m	236	6126	0.400955	0.794184	0.899225	0.913993	M_cells_donor	M_cells_donor		Average number of cells	Average number of cells	0.92549	0.922868	0.995781	0.92549	-1	-17	0.997638	0.954534	-0.00212916
Counts per cell	ng_vs_v3_1m	218	5470	0.399665	0.80277	0.855422	0.858289	M_UMI_cell	M_UMI_cell		Counts per cell	Counts per cell	0.854902	0.824043	0.919831	0.854902	-19	-673	0.949041	0.908037	-0.0459323
Counts per donor	ng_vs_v3_1m	202	4996	0.397006	0.809773	0.817427	0.812197	M_UMI_donor	M_UMI_donor		Counts per donor	Counts per donor	0.792157	0.752636	0.852321	0.792157	-35	-1147	0.906888	0.867706	-0.0839266
Total number of cells	ng_vs_v3_1m	228	5806	0.401236	0.800772	0.88189	0.886304	T_cells	T_cells		Total number of cells	Total number of cells	0.894118	0.874661	0.962025	0.894118	-9	-337	0.978406	0.936133	-0.0194642
Total counts per cohort	ng_vs_v3_1m	172	4424	0.391095	0.816585	0.743363	0.757275	T_UMI	T_UMI		Total counts per cohort	Total counts per cohort	0.67451	0.666466	0.725738	0.67451	-65	-1719	0.824718	0.789086	-0.157991
Standard error	stemi_v2_vs_stemi_v3	21	688	0.215025	0.788197	0.740741	0.80285	SE	SE		Standard error	Standard error	0.75	0.808461	1.23529	1	4	88	1.08932	1	0.0607407
Sample size	stemi_v2_vs_stemi_v3	17	600	0.223439	0.771844	0.68	0.75188	SS	SS		Sample size	Sample size	0.607143	0.705053	1	0.809524	0	0	1	0.918	0
Average number of cells	stemi_v2_vs_stemi_v3	17	605	0.222394	0.771757	0.68	0.755778	M_cells_donor	M_cells_donor		Average number of cells	Average number of cells	0.607143	0.710928	1	0.809524	0	5	1	0.918	0
Counts per cell	stemi_v2_vs_stemi_v3	27	802	0.22357	0.780069	0.866667	0.877642	M_UMI_cell	M_UMI_cell		Counts per cell	Counts per cell	0.964286	0.942421	1.58824	1.28571	10	202	1.27451	1.17	0.186667
Counts per donor	stemi_v2_vs_stemi_v3	17	608	0.223886	0.773854	0.68	0.758105	M_UMI_donor	M_UMI_donor		Counts per donor	Counts per donor	0.607143	0.714454	1	0.809524	0	8	1	0.918	0
Total number of cells	stemi_v2_vs_stemi_v3	15	470	0.218367	0.759846	0.625	0.641201	T_cells	T_cells		Total number of cells	Total number of cells	0.535714	0.552291	0.882353	0.714286	-2	-130	0.919118	0.84375	-0.055
Total counts per cohort	stemi_v2_vs_stemi_v3	16	561	0.221147	0.783413	0.653061	0.720617	T_UMI	T_UMI		Total counts per cohort	Total counts per cohort	0.571429	0.659224	0.941176	0.761905	-1	-39	0.960384	0.881633	-0.0269388
Standard error	stemi_v3_vs_v3_1m	89	2398	0.360743	0.828694	0.755365	0.826825	SE	SE		Standard error	Standard error	0.712	0.768836	0.741667	1	-31	-645	0.867027	1	-0.115847
Sample size	stemi_v3_vs_v3_1m	120	3043	0.36155	0.840712	0.871212	0.933606	SS	SS		Sample size	Sample size	0.96	0.975633	1	1.34831	0	0	1	1.15337	0
Average number of cells	stemi_v3_vs_v3_1m	122	2804	0.351342	0.823382	0.879699	0.879843	M_cells_donor	M_cells_donor		Average number of cells	Average number of cells	0.976	0.899006	1.01667	1.37079	2	-239	1.00974	1.1646	0.00848713
Counts per cell	stemi_v3_vs_v3_1m	120	2729	0.345108	0.82054	0.871212	0.866269	M_UMI_cell	M_UMI_cell		Counts per cell	Counts per cell	0.96	0.87496	1	1.34831	0	-314	1	1.15337	0
Counts per donor	stemi_v3_vs_v3_1m	117	2711	0.353163	0.82164	0.858238	0.866534	M_UMI_donor	M_UMI_donor		Counts per donor	Counts per donor	0.936	0.869189	0.975	1.31461	-3	-332	0.985107	1.13619	-0.0129746
Total number of cells	stemi_v3_vs_v3_1m	116	2983	0.363478	0.841572	0.869231	0.931703	T_cells	T_cells		Total number of cells	Total number of cells	0.928	0.956396	0.966667	1.30337	-4	-60	0.997726	1.15074	-0.00198135
Total counts per cohort	stemi_v3_vs_v3_1m	114	2973	0.363701	0.842161	0.860465	0.93064	T_UMI	T_UMI		Total counts per cohort	Total counts per cohort	0.912	0.95319	0.95	1.2809	-6	-70	0.987664	1.13914	-0.010747
Standard error	v2_1m_vs_stemi_v2	221	5334	0.360575	0.739385	0.868154	0.916036	SE	SE		Standard error	Standard error	0.969298	1	1.768	1	96	2673	1.41253	1	0.253545
Sample size	v2_1m_vs_stemi_v2	125	2661	0.30044	0.771187	0.61461	0.614085	SS	SS		Sample size	Sample size	0.548246	0.498875	1	0.565611	0	0	1	0.70795	0
Average number of cells	v2_1m_vs_stemi_v2	208	4685	0.35166	0.750062	0.8375	0.849347	M_cells_donor	M_cells_donor		Average number of cells	Average number of cells	0.912281	0.878328	1.664	0.941176	83	2024	1.36265	0.96469	0.22289
Counts per cell	v2_1m_vs_stemi_v2	205	4557	0.348971	0.752055	0.838574	0.842461	M_UMI_cell	M_UMI_cell		Counts per cell	Counts per cell	0.899123	0.854331	1.64	0.927602	80	1896	1.3644	0.965928	0.223965
Counts per donor	v2_1m_vs_stemi_v2	223	4945	0.356804	0.74821	0.872727	0.873002	M_UMI_donor	M_UMI_donor		Counts per donor	Counts per donor	0.97807	0.927072	1.784	1.00905	98	2284	1.41997	1.00527	0.258118
Total number of cells	v2_1m_vs_stemi_v2	154	3378	0.319069	0.760506	0.704225	0.710651	T_cells	T_cells		Total number of cells	Total number of cells	0.675439	0.633296	1.232	0.696833	29	717	1.14581	0.811175	0.0896158
Total counts per cohort	v2_1m_vs_stemi_v2	169	3827	0.330901	0.757295	0.748299	0.770335	T_UMI	T_UMI		Total counts per cohort	Total counts per cohort	0.741228	0.717473	1.352	0.764706	44	1166	1.21752	0.861943	0.13369
Standard error	v2_1m_vs_stemi_v3	202	5087	0.357413	0.739961	0.842105	0.901743	SE	SE		Standard error	Standard error	1	1	2.76712	1	129	3358	1.93921	1	0.407854
Sample size	v2_1m_vs_stemi_v3	73	1729	0.287725	0.797598	0.434251	0.468789	SS	SS		Sample size	Sample size	0.361386	0.339886	1	0.361386	0	0	1	0.515673	0
Average number of cells	v2_1m_vs_stemi_v3	163	3690	0.341832	0.785439	0.757794	0.770883	M_cells_donor	M_cells_donor		Average number of cells	Average number of cells	0.806931	0.725378	2.23288	0.806931	90	1961	1.74506	0.89988	0.323543
Counts per cell	v2_1m_vs_stemi_v3	192	4423	0.359587	0.772575	0.834081	0.86323	M_UMI_cell	M_UMI_cell		Counts per cell	Counts per cell	0.950495	0.869471	2.63014	0.950495	119	2694	1.92074	0.990471	0.39983
Counts per donor	v2_1m_vs_stemi_v3	176	4198	0.356783	0.776594	0.790698	0.83796	M_UMI_donor	M_UMI_donor		Counts per donor	Counts per donor	0.871287	0.825241	2.41096	0.871287	103	2469	1.82083	0.938953	0.356447
Total number of cells	v2_1m_vs_stemi_v3	60	1602	0.280722	0.796261	0.375796	0.442076	T_cells	T_cells		Total number of cells	Total number of cells	0.29703	0.31492	0.821918	0.29703	-13	-127	0.86539	0.446258	-0.0584546
Total counts per cohort	v2_1m_vs_stemi_v3	104	2514	0.306567	0.791411	0.564246	0.614275	T_UMI	T_UMI		Total counts per cohort	Total counts per cohort	0.514851	0.494201	1.42466	0.514851	31	785	1.29935	0.670042	0.129995
Standard error	v2_1m_vs_v3_1m	356	8866	0.418065	0.774451	0.872914	0.876685	SE	SE		Standard error	Standard error	0.949333	0.944297	1.02299	1	8	497	1.0045	1	0.0039127
Sample size	v2_1m_vs_v3_1m	348	8369	0.427082	0.792639	0.869001	0.865288	SS	SS		Sample size	Sample size	0.928	0.891362	1	0.977528	0	0	1	0.995518	0
Average number of cells	v2_1m_vs_v3_1m	363	9202	0.428435	0.781088	0.888041	0.903449	M_cells_donor	M_cells_donor		Average number of cells	Average number of cells	0.968	0.980083	1.0431	1.01966	15	833	1.02191	1.01733	0.0190394
Counts per cell	v2_1m_vs_v3_1m	370	9075	0.424376	0.774612	0.89029	0.884101	M_UMI_cell	M_UMI_cell		Counts per cell	Counts per cell	0.986667	0.966557	1.06322	1.03933	22	706	1.0245	1.01991	0.0212887
Counts per donor	v2_1m_vs_v3_1m	366	8965	0.422117	0.772713	0.882129	0.876855	M_UMI_donor	M_UMI_donor		Counts per donor	Counts per donor	0.976	0.954841	1.05172	1.02809	18	596	1.01511	1.01056	0.013128
Total number of cells	v2_1m_vs_v3_1m	354	8654	0.428198	0.789787	0.880309	0.879047	T_cells	T_cells		Total number of cells	Total number of cells	0.944	0.921717	1.01724	0.994382	6	285	1.01301	1.00847	0.0113076
Total counts per cohort	v2_1m_vs_v3_1m	370	9358	0.427447	0.779416	0.892812	0.911082	T_UMI	T_UMI		Total counts per cohort	Total counts per cohort	0.986667	0.996698	1.06322	1.03933	22	989	1.0274	1.0228	0.0238108
Standard error	v3_1m_vs_stemi_v2	119	2931	0.359538	0.826824	0.909804	0.956565	SE	SE		Standard error	Standard error	1	1	1.56579	1	43	990	1.26894	1	0.192823
Sample size	v3_1m_vs_stemi_v2	76	1941	0.318402	0.787699	0.716981	0.761792	SS	SS		Sample size	Sample size	0.638655	0.662231	1	0.638655	0	0	1	0.788061	0
Average number of cells	v3_1m_vs_stemi_v2	103	2556	0.346112	0.817727	0.845188	0.890409	M_cells_donor	M_cells_donor		Average number of cells	Average number of cells	0.865546	0.872057	1.35526	0.865546	27	615	1.17882	0.928979	0.128207
Counts per cell	v3_1m_vs_stemi_v2	85	2197	0.326709	0.804968	0.769231	0.819611	M_UMI_cell	M_UMI_cell		Counts per cell	Counts per cell	0.714286	0.749574	1.11842	0.714286	9	256	1.07287	0.845491	0.0522496
Counts per donor	v3_1m_vs_stemi_v2	90	2379	0.336034	0.806729	0.79646	0.857039	M_UMI_donor	M_UMI_donor		Counts per donor	Counts per donor	0.756303	0.811668	1.18421	0.756303	14	438	1.11085	0.87542	0.079479
Total number of cells	v3_1m_vs_stemi_v2	86	2330	0.328672	0.805825	0.774775	0.848275	T_cells	T_cells		Total number of cells	Total number of cells	0.722689	0.794951	1.13158	0.722689	10	389	1.08061	0.851584	0.0577936
Total counts per cohort	v3_1m_vs_stemi_v2	72	1908	0.314662	0.787362	0.692308	0.753709	T_UMI	T_UMI		Total counts per cohort	Total counts per cohort	0.605042	0.650972	0.947368	0.605042	-4	-33	0.965587	0.760942	-0.0246734

## Sheet: B_Monocyte
weight_name_full	id	eGenes	eQTls	cor_all	cor_sign	f1_score_genes	f1_score_eQTLs	weight	major_weight	minor_weight	weight_name_M	weight_name_full.1	gene_max	eqtl_max	increase_SS	increase_SE	increase_SS_n_eGenes	increasen_eQTLs	increase_SS_f1	increase_SE_f1	increase_SS_f1_abs
Standard error	5ds	269	6485	0.337817	0.699503	0.77728	0.852376	SE	SE		Standard error	Standard error	1	1	1.44624	1	83	2596	1.25825	1	0.159532
Sample size	5ds	186	3889	0.314374	0.72714	0.617747	0.636747	SS	SS		Sample size	Sample size	0.69145	0.599692	1	0.69145	0	0	1	0.794756	0
Average number of cells	5ds	219	4895	0.335963	0.726855	0.684976	0.738803	M_cells_donor	M_cells_donor		Average number of cells	Average number of cells	0.814126	0.754819	1.17742	0.814126	33	1006	1.10883	0.881248	0.0672283
Counts per cell	5ds	206	4699	0.326084	0.728388	0.656766	0.716161	M_UMI_cell	M_UMI_cell		Counts per cell	Counts per cell	0.765799	0.724595	1.10753	0.765799	20	810	1.06316	0.844954	0.0390182
Counts per donor	5ds	186	4101	0.313112	0.705184	0.600683	0.651383	M_UMI_donor	M_UMI_donor		Counts per donor	Counts per donor	0.69145	0.632382	1	0.69145	0	212	0.972376	0.772801	-0.0170648
Total number of cells	5ds	166	3740	0.310764	0.731402	0.568905	0.631763	T_cells	T_cells		Total number of cells	Total number of cells	0.6171	0.576715	0.892473	0.6171	-20	-149	0.920934	0.731918	-0.0488428
Total counts per cohort	5ds	148	3086	0.292298	0.692514	0.514599	0.539885	T_UMI	T_UMI		Total counts per cohort	Total counts per cohort	0.550186	0.475867	0.795699	0.550186	-38	-803	0.833024	0.662051	-0.103149
Standard error	ng_vs_stemi_v2	25	635	0.164829	0.734412	0.888889	0.905882	SE	SE		Standard error	Standard error	1	0.979938	1.08696	1	2	67	1.00483	1	0.0042735
Sample size	ng_vs_stemi_v2	23	568	0.1694	0.827799	0.884615	0.856922	SS	SS		Sample size	Sample size	0.92	0.876543	1	0.92	0	0	1	0.995192	0
Average number of cells	ng_vs_stemi_v2	23	610	0.170215	0.780732	0.884615	0.898876	M_cells_donor	M_cells_donor		Average number of cells	Average number of cells	0.92	0.941358	1	0.92	0	42	1	0.995192	0
Counts per cell	ng_vs_stemi_v2	22	612	0.172541	0.783973	0.862745	0.900524	M_UMI_cell	M_UMI_cell		Counts per cell	Counts per cell	0.88	0.944444	0.956522	0.88	-1	44	0.975277	0.970588	-0.0218703
Counts per donor	ng_vs_stemi_v2	23	598	0.163054	0.750918	0.846154	0.88133	M_UMI_donor	M_UMI_donor		Counts per donor	Counts per donor	0.92	0.92284	1	0.92	0	30	0.956522	0.951923	-0.0384615
Total number of cells	ng_vs_stemi_v2	21	587	0.170781	0.782273	0.84	0.879573	T_cells	T_cells		Total number of cells	Total number of cells	0.84	0.905864	0.913043	0.84	-2	19	0.949565	0.945	-0.0446154
Total counts per cohort	ng_vs_stemi_v2	23	596	0.163985	0.753035	0.846154	0.879637	T_UMI	T_UMI		Total counts per cohort	Total counts per cohort	0.92	0.919753	1	0.92	0	28	0.956522	0.951923	-0.0384615
Standard error	ng_vs_stemi_v3	18	457	0.173126	0.719761	0.871795	0.875869	SE	SE		Standard error	Standard error	0.947368	0.872137	3.6	1	13	395	2.26667	1	0.487179
Sample size	ng_vs_stemi_v3	5	62	0.185424	0.863684	0.384615	0.202614	SS	SS		Sample size	Sample size	0.263158	0.118321	1	0.277778	0	0	1	0.441176	0
Average number of cells	ng_vs_stemi_v3	16	384	0.189551	0.748369	0.864865	0.82227	M_cells_donor	M_cells_donor		Average number of cells	Average number of cells	0.842105	0.732824	3.2	0.888889	11	322	2.24865	0.992051	0.480249
Counts per cell	ng_vs_stemi_v3	18	519	0.185049	0.720748	0.871795	0.957905	M_UMI_cell	M_UMI_cell		Counts per cell	Counts per cell	0.947368	0.990458	3.6	1	13	457	2.26667	1	0.487179
Counts per donor	ng_vs_stemi_v3	18	521	0.180641	0.719608	0.871795	0.959851	M_UMI_donor	M_UMI_donor		Counts per donor	Counts per donor	0.947368	0.994275	3.6	1	13	459	2.26667	1	0.487179
Total number of cells	ng_vs_stemi_v3	12	169	0.189606	0.818849	0.727273	0.470097	T_cells	T_cells		Total number of cells	Total number of cells	0.631579	0.322519	2.4	0.666667	7	107	1.89091	0.834225	0.342657
Total counts per cohort	ng_vs_stemi_v3	18	517	0.186291	0.721359	0.871795	0.957826	T_UMI	T_UMI		Total counts per cohort	Total counts per cohort	0.947368	0.986641	3.6	1	13	455	2.26667	1	0.487179
Standard error	ng_vs_v2_1m	91	2077	0.256852	0.648996	0.8867	0.896931	SE	SE		Standard error	Standard error	0.928571	0.935586	1.01111	1	1	-42	1.00625	1	0.00551139
Sample size	ng_vs_v2_1m	90	2119	0.258653	0.629312	0.881188	0.904265	SS	SS		Sample size	Sample size	0.918367	0.954505	1	0.989011	0	0	1	0.993784	0
Average number of cells	ng_vs_v2_1m	94	2079	0.25491	0.599141	0.893204	0.888736	M_cells_donor	M_cells_donor		Average number of cells	Average number of cells	0.959184	0.936486	1.04444	1.03297	4	-40	1.01364	1.00734	0.0120158
Counts per cell	ng_vs_v2_1m	92	2090	0.256561	0.603247	0.882353	0.894725	M_UMI_cell	M_UMI_cell		Counts per cell	Counts per cell	0.938776	0.941441	1.02222	1.01099	2	-29	1.00132	0.995098	0.00116482
Counts per donor	ng_vs_v2_1m	90	2119	0.258678	0.62935	0.881188	0.904265	M_UMI_donor	M_UMI_donor		Counts per donor	Counts per donor	0.918367	0.954505	1	0.989011	0	0	1	0.993784	0
Total number of cells	ng_vs_v2_1m	88	2146	0.259581	0.637137	0.88	0.915445	T_cells	T_cells		Total number of cells	Total number of cells	0.897959	0.966667	0.977778	0.967033	-2	27	0.998652	0.992444	-0.00118812
Total counts per cohort	ng_vs_v2_1m	84	2027	0.258314	0.638986	0.857143	0.908248	T_UMI	T_UMI		Total counts per cohort	Total counts per cohort	0.857143	0.913063	0.933333	0.923077	-6	-92	0.972713	0.966667	-0.0240453
Standard error	ng_vs_v3_1m	113	2333	0.275925	0.713106	0.851562	0.873511	SE	SE		Standard error	Standard error	0.837037	0.93582	0.974138	1	-3	-115	0.984619	1	-0.0133024
Sample size	ng_vs_v3_1m	116	2448	0.277441	0.708812	0.864865	0.890672	SS	SS		Sample size	Sample size	0.859259	0.981949	1	1.02655	0	0	1	1.01562	0
Average number of cells	ng_vs_v3_1m	123	2487	0.282982	0.708913	0.887218	0.89371	M_cells_donor	M_cells_donor		Average number of cells	Average number of cells	0.911111	0.997593	1.06034	1.0885	7	39	1.02585	1.04187	0.0223532
Counts per cell	ng_vs_v3_1m	135	2473	0.286465	0.724696	0.942446	0.893812	M_UMI_cell	M_UMI_cell		Counts per cell	Counts per cell	1	0.991978	1.16379	1.19469	19	25	1.0897	1.10673	0.0775812
Counts per donor	ng_vs_v3_1m	120	2249	0.286101	0.722638	0.882129	0.849143	M_UMI_donor	M_UMI_donor		Counts per donor	Counts per donor	0.888889	0.902126	1.03448	1.06195	4	-199	1.01996	1.03589	0.0172644
Total number of cells	ng_vs_v3_1m	129	2453	0.286075	0.723656	0.919118	0.88978	T_cells	T_cells		Total number of cells	Total number of cells	0.955556	0.983955	1.11207	1.14159	13	5	1.06273	1.07933	0.0542528
Total counts per cohort	ng_vs_v3_1m	109	2092	0.28427	0.722106	0.833333	0.821344	T_UMI	T_UMI		Total counts per cohort	Total counts per cohort	0.807407	0.83915	0.939655	0.964602	-7	-356	0.963542	0.978593	-0.0315315
Standard error	stemi_v3_vs_v3_1m	82	1693	0.286268	0.767173	0.829016	0.850133	SE	SE		Standard error	Standard error	0.836735	0.896716	0.953488	1	-4	1	0.972119	1	-0.0237763
Sample size	stemi_v3_vs_v3_1m	86	1692	0.288679	0.784836	0.852792	0.85036	SS	SS		Sample size	Sample size	0.877551	0.896186	1	1.04878	0	0	1	1.02868	0
Average number of cells	stemi_v3_vs_v3_1m	94	1660	0.279764	0.797191	0.887805	0.865214	M_cells_donor	M_cells_donor		Average number of cells	Average number of cells	0.959184	0.879237	1.09302	1.14634	8	-32	1.04106	1.07091	0.035013
Counts per cell	stemi_v3_vs_v3_1m	89	1493	0.278354	0.798142	0.87	0.812958	M_UMI_cell	M_UMI_cell		Counts per cell	Counts per cell	0.908163	0.790784	1.03488	1.08537	3	-199	1.02018	1.04944	0.0172081
Counts per donor	stemi_v3_vs_v3_1m	98	1825	0.282776	0.780232	0.909091	0.880989	M_UMI_donor	M_UMI_donor		Counts per donor	Counts per donor	1	0.966631	1.13953	1.19512	12	133	1.06602	1.09659	0.056299
Total number of cells	stemi_v3_vs_v3_1m	85	1682	0.289649	0.779814	0.846939	0.847285	T_cells	T_cells		Total number of cells	Total number of cells	0.867347	0.89089	0.988372	1.03659	-1	-10	0.993137	1.02162	-0.0058531
Total counts per cohort	stemi_v3_vs_v3_1m	87	1702	0.289864	0.779695	0.858586	0.853418	T_UMI	T_UMI		Total counts per cohort	Total counts per cohort	0.887755	0.901483	1.01163	1.06098	1	10	1.00679	1.03567	0.00579398
Standard error	v2_1m_vs_stemi_v2	61	1625	0.245973	0.694158	0.787097	0.92158	SE	SE		Standard error	Standard error	0.743902	0.89581	1.35556	1	16	440	1.21563	1	0.139615
Sample size	v2_1m_vs_stemi_v2	45	1185	0.204332	0.792622	0.647482	0.75442	SS	SS		Sample size	Sample size	0.54878	0.653252	1	0.737705	0	0	1	0.822621	0
Average number of cells	v2_1m_vs_stemi_v2	76	1773	0.248922	0.735449	0.870588	0.926963	M_cells_donor	M_cells_donor		Average number of cells	Average number of cells	0.926829	0.977398	1.68889	1.2459	31	588	1.34458	1.10608	0.223106
Counts per cell	v2_1m_vs_stemi_v2	71	1627	0.242315	0.751345	0.860606	0.906178	M_UMI_cell	M_UMI_cell		Counts per cell	Counts per cell	0.865854	0.896913	1.57778	1.16393	26	442	1.32916	1.09339	0.213124
Counts per donor	v2_1m_vs_stemi_v2	68	1675	0.250675	0.731611	0.839506	0.935102	M_UMI_donor	M_UMI_donor		Counts per donor	Counts per donor	0.829268	0.923374	1.51111	1.11475	23	490	1.29657	1.06659	0.192024
Total number of cells	v2_1m_vs_stemi_v2	64	1550	0.233532	0.76758	0.810127	0.883299	T_cells	T_cells		Total number of cells	Total number of cells	0.780488	0.854465	1.42222	1.04918	19	365	1.2512	1.02926	0.162645
Total counts per cohort	v2_1m_vs_stemi_v2	70	1620	0.241584	0.752024	0.853659	0.903984	T_UMI	T_UMI		Total counts per cohort	Total counts per cohort	0.853659	0.893054	1.55556	1.14754	25	435	1.31843	1.08457	0.206177
Standard error	v2_1m_vs_stemi_v3	59	1461	0.251309	0.667076	0.819444	0.914739	SE	SE		Standard error	Standard error	0.766234	0.93176	2.95	1	39	1165	2.15104	1	0.438492
Sample size	v2_1m_vs_stemi_v3	20	296	0.211824	0.799276	0.380952	0.295477	SS	SS		Sample size	Sample size	0.25974	0.188776	1	0.338983	0	0	1	0.464891	0
Average number of cells	v2_1m_vs_stemi_v3	60	1377	0.25259	0.703884	0.8	0.871377	M_cells_donor	M_cells_donor		Average number of cells	Average number of cells	0.779221	0.878189	3	1.01695	40	1081	2.1	0.976271	0.419048
Counts per cell	v2_1m_vs_stemi_v3	70	1535	0.25866	0.6868	0.877419	0.921028	M_UMI_cell	M_UMI_cell		Counts per cell	Counts per cell	0.909091	0.978954	3.5	1.18644	50	1239	2.30323	1.07075	0.496467
Counts per donor	v2_1m_vs_stemi_v3	72	1549	0.25941	0.686138	0.89172	0.925069	M_UMI_donor	M_UMI_donor		Counts per donor	Counts per donor	0.935065	0.987883	3.6	1.22034	52	1253	2.34076	1.0882	0.510767
Total number of cells	v2_1m_vs_stemi_v3	22	392	0.214724	0.814613	0.411215	0.373921	T_cells	T_cells		Total number of cells	Total number of cells	0.285714	0.25	1.1	0.372881	2	96	1.07944	0.501822	0.0302626
Total counts per cohort	v2_1m_vs_stemi_v3	39	918	0.231803	0.711749	0.612903	0.683002	T_UMI	T_UMI		Total counts per cohort	Total counts per cohort	0.506494	0.585459	1.95	0.661017	19	622	1.60887	0.74795	0.231951
Standard error	v2_1m_vs_v3_1m	168	4018	0.313189	0.701329	0.831169	0.888208	SE	SE		Standard error	Standard error	0.884211	0.963318	0.898396	1	-19	50	0.922506	1	-0.0698213
Sample size	v2_1m_vs_v3_1m	187	3968	0.323989	0.726946	0.90099	0.881147	SS	SS		Sample size	Sample size	0.984211	0.951331	1	1.1131	0	0	1	1.084	0
Average number of cells	v2_1m_vs_v3_1m	183	4162	0.320407	0.711657	0.88	0.904436	M_cells_donor	M_cells_donor		Average number of cells	Average number of cells	0.963158	0.997842	0.97861	1.08929	-4	194	0.976703	1.05875	-0.0209901
Counts per cell	v2_1m_vs_v3_1m	161	3804	0.314783	0.694444	0.814815	0.853414	M_UMI_cell	M_UMI_cell		Counts per cell	Counts per cell	0.847368	0.912012	0.860963	0.958333	-26	-164	0.904355	0.980324	-0.0861753
Counts per donor	v2_1m_vs_v3_1m	149	3634	0.308682	0.688548	0.781421	0.831832	M_UMI_donor	M_UMI_donor		Counts per donor	Counts per donor	0.784211	0.871254	0.796791	0.886905	-38	-334	0.867291	0.940147	-0.119569
Total number of cells	v2_1m_vs_v3_1m	189	4116	0.323964	0.724269	0.901478	0.898102	T_cells	T_cells		Total number of cells	Total number of cells	0.994737	0.986814	1.0107	1.125	2	148	1.00054	1.08459	0.000487734
Total counts per cohort	v2_1m_vs_v3_1m	171	3886	0.317034	0.698565	0.845361	0.863946	T_UMI	T_UMI		Total counts per cohort	Total counts per cohort	0.9	0.931671	0.914439	1.01786	-16	-82	0.938258	1.01707	-0.0556293
Standard error	v3_1m_vs_stemi_v2	97	2202	0.278569	0.782994	0.851852	0.903803	SE	SE		Standard error	Standard error	1	0.968764	2.1087	1	51	946	1.56173	1	0.306397
Sample size	v3_1m_vs_stemi_v2	46	1256	0.240419	0.842195	0.545455	0.687855	SS	SS		Sample size	Sample size	0.474227	0.552574	1	0.474227	0	0	1	0.640316	0
Average number of cells	v3_1m_vs_stemi_v2	85	2010	0.272637	0.790086	0.803922	0.85928	M_cells_donor	M_cells_donor		Average number of cells	Average number of cells	0.876289	0.884294	1.84783	0.876289	39	754	1.47386	0.943734	0.258467
Counts per cell	v3_1m_vs_stemi_v2	65	1557	0.247246	0.804249	0.673913	0.745621	M_UMI_cell	M_UMI_cell		Counts per cell	Counts per cell	0.670103	0.684998	1.41304	0.670103	19	301	1.23551	0.791115	0.128458
Counts per donor	v3_1m_vs_stemi_v2	77	1865	0.26635	0.808018	0.765306	0.822647	M_UMI_donor	M_UMI_donor		Counts per donor	Counts per donor	0.793814	0.820502	1.67391	0.793814	31	609	1.40306	0.898403	0.219852
Total number of cells	v3_1m_vs_stemi_v2	73	1760	0.26146	0.809893	0.739583	0.793446	T_cells	T_cells		Total number of cells	Total number of cells	0.752577	0.774307	1.58696	0.752577	27	504	1.3559	0.868207	0.194129
Total counts per cohort	v3_1m_vs_stemi_v2	71	1582	0.250581	0.802158	0.715789	0.749091	T_UMI	T_UMI		Total counts per cohort	Total counts per cohort	0.731959	0.695996	1.54348	0.731959	25	326	1.31228	0.840275	0.170335

## Sheet: C_iPSC
weight_name_full	id	eGenes	eQTls	cor_all	cor_sign	f1_score_genes	f1_score_eQTLs	weight	major_weight	minor_weight	weight_name_M	weight_name_full.1	gene_max	eqtl_max	increase_SS	increase_SE	increase_SS_n_eGenes	increasen_eQTLs	increase_SS_f1	increase_SE_f1	increase_SS_f1_abs
Standard error	AB	748	748	0.580459	0.761241	0.756528	0.756528	SE	SE		Standard error	Standard error	0.868757	0.868757	0.876905	1	-105	-105	0.946904	1	-0.0424209
Sample size	AB	853	853	0.582223	0.763536	0.798949	0.798949	SS	SS		Sample size	Sample size	0.990708	0.990708	1	1.14037	0	0	1	1.05607	0
Average number of cells	AB	795	795	0.58095	0.761757	0.782787	0.782787	M_cells_donor	M_cells_donor		Average number of cells	Average number of cells	0.923345	0.923345	0.932005	1.06283	-58	-58	0.979771	1.03471	-0.0161619
Counts per cell	AB	779	779	0.580415	0.76032	0.772099	0.772099	M_UMI_cell	M_UMI_cell		Counts per cell	Counts per cell	0.904762	0.904762	0.913247	1.04144	-74	-74	0.966394	1.02058	-0.0268493
Counts per donor	AB	792	792	0.58062	0.760405	0.776181	0.776181	M_UMI_donor	M_UMI_donor		Counts per donor	Counts per donor	0.919861	0.919861	0.928488	1.05882	-61	-61	0.971502	1.02598	-0.0227681
Total number of cells	AB	854	854	0.5822	0.761791	0.797111	0.797111	T_cells	T_cells		Total number of cells	Total number of cells	0.99187	0.99187	1.00117	1.14171	1	1	0.9977	1.05364	-0.00183779
Total counts per cohort	AB	853	853	0.582234	0.763885	0.800263	0.800263	T_UMI	T_UMI		Total counts per cohort	Total counts per cohort	0.990708	0.990708	1	1.14037	0	0	1.00164	1.05781	0.00131406
Standard error	AC	634	634	0.594599	0.787748	0.79703	0.79703	SE	SE		Standard error	Standard error	0.967939	0.967939	0.98908	1	-7	-7	0.977444	1	-0.0183928
Sample size	AC	641	641	0.60953	0.802597	0.815422	0.815422	SS	SS		Sample size	Sample size	0.978626	0.978626	1	1.01104	0	0	1	1.02308	0
Average number of cells	AC	223	223	0.601533	0.866887	0.486891	0.486891	M_cells_donor	M_cells_donor		Average number of cells	Average number of cells	0.340458	0.340458	0.347894	0.351735	-418	-418	0.597103	0.610882	-0.328531
Counts per cell	AC	610	610	0.588474	0.780469	0.786195	0.786195	M_UMI_cell	M_UMI_cell		Counts per cell	Counts per cell	0.931298	0.931298	0.951638	0.962145	-31	-31	0.964157	0.986407	-0.0292272
Counts per donor	AC	652	652	0.606776	0.796467	0.811382	0.811382	M_UMI_donor	M_UMI_donor		Counts per donor	Counts per donor	0.99542	0.99542	1.01716	1.02839	11	11	0.995045	1.01801	-0.00404036
Total number of cells	AC	361	361	0.613594	0.84457	0.658147	0.658147	T_cells	T_cells		Total number of cells	Total number of cells	0.551145	0.551145	0.563183	0.569401	-280	-280	0.807124	0.82575	-0.157276
Total counts per cohort	AC	647	647	0.597273	0.789296	0.808163	0.808163	T_UMI	T_UMI		Total counts per cohort	Total counts per cohort	0.987786	0.987786	1.00936	1.0205	6	6	0.991098	1.01397	-0.00725921
Standard error	BD	153	153	0.539894	0.759293	0.808642	0.808642	SE	SE		Standard error	Standard error	0.81383	0.81383	0.854749	1	-26	-26	0.918911	1	-0.071358
Sample size	BD	179	179	0.547019	0.768772	0.88	0.88	SS	SS		Sample size	Sample size	0.952128	0.952128	1	1.16993	0	0	1	1.08824	0
Average number of cells	BD	178	178	0.546942	0.768813	0.876791	0.876791	M_cells_donor	M_cells_donor		Average number of cells	Average number of cells	0.946809	0.946809	0.994413	1.1634	-1	-1	0.996353	1.08428	-0.00320917
Counts per cell	BD	182	182	0.547102	0.768642	0.889518	0.889518	M_UMI_cell	M_UMI_cell		Counts per cell	Counts per cell	0.968085	0.968085	1.01676	1.18954	3	3	1.01082	1.10002	0.00951841
Counts per donor	BD	179	179	0.54703	0.768778	0.88	0.88	M_UMI_donor	M_UMI_donor		Counts per donor	Counts per donor	0.952128	0.952128	1	1.16993	0	0	1	1.08824	0
Total number of cells	BD	178	178	0.546942	0.768813	0.876791	0.876791	T_cells	T_cells		Total number of cells	Total number of cells	0.946809	0.946809	0.994413	1.1634	-1	-1	0.996353	1.08428	-0.00320917
Total counts per cohort	BD	179	179	0.54703	0.768778	0.88	0.88	T_UMI	T_UMI		Total counts per cohort	Total counts per cohort	0.952128	0.952128	1	1.16993	0	0	1	1.08824	0
Standard error	CD	99	99	0.556896	0.90001	0.81982	0.81982	SE	SE		Standard error	Standard error	0.798387	0.798387	0.798387	1	-25	-25	0.888138	1	-0.103257
Sample size	CD	124	124	0.57216	0.894903	0.923077	0.923077	SS	SS		Sample size	Sample size	1	1	1	1.25253	0	0	1	1.12595	0
Average number of cells	CD	96	96	0.5604	0.91733	0.840183	0.840183	M_cells_donor	M_cells_donor		Average number of cells	Average number of cells	0.774194	0.774194	0.774194	0.969697	-28	-28	0.910198	1.02484	-0.0828943
Counts per cell	CD	34	34	0.518885	0.910157	0.394904	0.394904	M_UMI_cell	M_UMI_cell		Counts per cell	Counts per cell	0.274194	0.274194	0.274194	0.343434	-90	-90	0.427813	0.481697	-0.528172
Counts per donor	CD	92	92	0.555942	0.910359	0.790698	0.790698	M_UMI_donor	M_UMI_donor		Counts per donor	Counts per donor	0.741935	0.741935	0.741935	0.929293	-32	-32	0.856589	0.964477	-0.132379
Total number of cells	CD	96	96	0.5604	0.91733	0.840183	0.840183	T_cells	T_cells		Total number of cells	Total number of cells	0.774194	0.774194	0.774194	0.969697	-28	-28	0.910198	1.02484	-0.0828943
Total counts per cohort	CD	92	92	0.555942	0.910359	0.790698	0.790698	T_UMI	T_UMI		Total counts per cohort	Total counts per cohort	0.741935	0.741935	0.741935	0.929293	-32	-32	0.856589	0.964477	-0.132379
