# Supplementary material for: Optimized summary-statistic-based single-cell eQTL meta-analysis
Source: Sci Rep. 2025 Aug 4;15:28407. doi: 10.1038/s41598-025-08808-3 (PMC12322206; doi:10.1038/s41598-025-08808-3)
Supplement: Supplementary file 4 — Supplementary Information 4. [file 41598_2025_8808_MOESM4_ESM.xlsx]

## Sheet: A. DC
weight	eGenes	eQTls	cor_all	cor_sign	TP_SS	TN_SS	FP_SS	FN_SS	OE_sign_both	OE_sign_ZW	TP_SS_gene	TN_SS_gene	FP_SS_gene	FN_SS_gene	f1_score_genes	f1_score_eQTLs
0.01	38	38	0.518947	0.952032	37	5787	1	87	0	1	37	5787	1	87	0.45679	0.45679
0.03	56	56	0.533358	0.942886	54	5786	2	70	0	2	54	5786	2	70	0.6	0.6
0.05	68	68	0.541487	0.924232	65	5785	3	59	1	3	65	5785	3	59	0.677083	0.677083
0.07	78	78	0.547141	0.928082	75	5785	3	49	1	3	75	5785	3	49	0.742574	0.742574
0.09	82	82	0.551406	0.915869	79	5785	3	45	2	3	79	5785	3	45	0.76699	0.76699
0.11	86	86	0.554772	0.918434	83	5785	3	41	2	3	83	5785	3	41	0.790476	0.790476
0.13	89	89	0.557506	0.920525	86	5785	3	38	2	3	86	5785	3	38	0.807512	0.807512
0.15	96	96	0.55977	0.917264	92	5784	4	32	2	3	92	5784	4	32	0.836364	0.836364
0.17	96	96	0.561673	0.917465	92	5784	4	32	2	3	92	5784	4	32	0.836364	0.836364
0.19	98	98	0.56329	0.918713	94	5784	4	30	2	3	94	5784	4	30	0.846847	0.846847
0.21	99	99	0.564676	0.919265	95	5784	4	29	2	3	95	5784	4	29	0.852018	0.852018
0.23	100	100	0.565871	0.919901	96	5784	4	28	2	3	96	5784	4	28	0.857143	0.857143
0.25	103	103	0.566906	0.915416	98	5783	5	26	2	4	98	5783	5	26	0.863436	0.863436
0.27	105	105	0.567808	0.915967	100	5783	5	24	2	4	100	5783	5	24	0.873362	0.873362
0.29	107	107	0.568594	0.911416	102	5783	5	22	3	4	102	5783	5	22	0.883117	0.883117
0.31	110	110	0.569282	0.906733	104	5782	6	20	3	5	104	5782	6	20	0.888889	0.888889
0.33	110	110	0.569883	0.906718	104	5782	6	20	3	5	104	5782	6	20	0.888889	0.888889
0.35	113	113	0.57041	0.903982	106	5781	7	18	3	5	106	5781	7	18	0.894515	0.894515
0.37	114	114	0.570871	0.903149	107	5781	7	17	3	5	107	5781	7	17	0.89916	0.89916
0.39	115	115	0.571275	0.903826	108	5781	7	16	3	5	108	5781	7	16	0.903766	0.903766
0.41	116	116	0.571626	0.904333	109	5781	7	15	3	5	109	5781	7	15	0.908333	0.908333
0.43	116	116	0.571932	0.9043	109	5781	7	15	3	5	109	5781	7	15	0.908333	0.908333
0.45	116	116	0.572197	0.904264	109	5781	7	15	3	5	109	5781	7	15	0.908333	0.908333
0.47	114	114	0.572425	0.903389	107	5781	7	17	3	5	107	5781	7	17	0.89916	0.89916
0.49	113	113	0.57262	0.903582	106	5781	7	18	3	5	106	5781	7	18	0.894515	0.894515
0.51	116	116	0.572785	0.902456	109	5781	7	15	3	5	109	5781	7	15	0.908333	0.908333
0.53	116	116	0.572924	0.902408	109	5781	7	15	3	5	109	5781	7	15	0.908333	0.908333
0.55	119	119	0.573038	0.903434	112	5781	7	12	3	5	112	5781	7	12	0.921811	0.921811
0.57	121	121	0.57313	0.904372	114	5781	7	10	3	5	114	5781	7	10	0.930612	0.930612
0.59	121	121	0.573201	0.904349	114	5781	7	10	3	5	114	5781	7	10	0.930612	0.930612
0.61	122	122	0.573254	0.902808	114	5780	8	10	3	5	114	5780	8	10	0.926829	0.926829
0.63	123	123	0.573291	0.900352	114	5779	9	10	3	5	114	5779	9	10	0.923077	0.923077
0.65	123	123	0.573312	0.900304	114	5779	9	10	3	5	114	5779	9	10	0.923077	0.923077
0.67	126	126	0.573319	0.894756	116	5778	10	8	4	5	116	5778	10	8	0.928	0.928
0.69	126	126	0.573313	0.894699	116	5778	10	8	4	5	116	5778	10	8	0.928	0.928
0.71	126	126	0.573295	0.894641	116	5778	10	8	4	5	116	5778	10	8	0.928	0.928
0.73	126	126	0.573267	0.894583	116	5778	10	8	4	5	116	5778	10	8	0.928	0.928
0.75	126	126	0.573228	0.894526	116	5778	10	8	4	5	116	5778	10	8	0.928	0.928
0.77	129	129	0.57318	0.885323	119	5778	10	5	5	5	119	5778	10	5	0.940711	0.940711
0.79	129	129	0.573124	0.885277	119	5778	10	5	5	5	119	5778	10	5	0.940711	0.940711
0.81	129	129	0.57306	0.885231	119	5778	10	5	5	5	119	5778	10	5	0.940711	0.940711
0.83	129	129	0.572989	0.885185	119	5778	10	5	5	5	119	5778	10	5	0.940711	0.940711
0.85	129	129	0.572911	0.885138	119	5778	10	5	5	5	119	5778	10	5	0.940711	0.940711
0.87	128	128	0.572827	0.884424	118	5778	10	6	5	5	118	5778	10	6	0.936508	0.936508
0.89	125	125	0.572737	0.895562	115	5778	10	9	4	5	115	5778	10	9	0.923695	0.923695
0.91	125	125	0.572642	0.895515	115	5778	10	9	4	5	115	5778	10	9	0.923695	0.923695
0.93	124	124	0.572542	0.895049	114	5778	10	10	4	5	114	5778	10	10	0.919355	0.919355
0.95	124	124	0.572438	0.895007	114	5778	10	10	4	5	114	5778	10	10	0.919355	0.919355
0.97	124	124	0.57233	0.894966	114	5778	10	10	4	5	114	5778	10	10	0.919355	0.919355
0.99	124	124	0.572217	0.894924	114	5778	10	10	4	5	114	5778	10	10	0.919355	0.919355
1.031	124	124	0.571976	0.894838	114	5778	10	10	4	5	114	5778	10	10	0.919355	0.919355
1.053	124	124	0.571842	0.894792	114	5778	10	10	4	5	114	5778	10	10	0.919355	0.919355
1.075	124	124	0.571704	0.894746	114	5778	10	10	4	5	114	5778	10	10	0.919355	0.919355
1.099	124	124	0.57155	0.894695	114	5778	10	10	4	5	114	5778	10	10	0.919355	0.919355
1.124	124	124	0.571387	0.894643	114	5778	10	10	4	5	114	5778	10	10	0.919355	0.919355
1.149	123	123	0.57122	0.894667	113	5778	10	11	4	5	113	5778	10	11	0.91498	0.91498
1.176	123	123	0.571036	0.894626	113	5778	10	11	4	5	113	5778	10	11	0.91498	0.91498
1.205	123	123	0.570836	0.894582	113	5778	10	11	4	5	113	5778	10	11	0.91498	0.91498
1.235	123	123	0.570626	0.894537	113	5778	10	11	4	5	113	5778	10	11	0.91498	0.91498
1.266	121	121	0.570405	0.894164	111	5778	10	13	4	5	111	5778	10	13	0.906122	0.906122
1.299	121	121	0.570168	0.894126	111	5778	10	13	4	5	111	5778	10	13	0.906122	0.906122
1.333	121	121	0.569921	0.894087	111	5778	10	13	4	5	111	5778	10	13	0.906122	0.906122
1.37	121	121	0.569649	0.894044	111	5778	10	13	4	5	111	5778	10	13	0.906122	0.906122
1.408	120	120	0.569368	0.894651	110	5778	10	14	4	5	110	5778	10	14	0.901639	0.901639
1.449	120	120	0.569063	0.894596	110	5778	10	14	4	5	110	5778	10	14	0.901639	0.901639
1.493	117	117	0.568734	0.901369	108	5779	9	16	3	5	108	5779	9	16	0.896266	0.896266
1.538	115	115	0.568396	0.900668	106	5779	9	18	3	5	106	5779	9	18	0.887029	0.887029
1.587	115	115	0.568028	0.900614	106	5779	9	18	3	5	106	5779	9	18	0.887029	0.887029
1.639	113	113	0.567637	0.899913	104	5779	9	20	3	5	104	5779	9	20	0.877637	0.877637
1.695	112	112	0.567216	0.899284	103	5779	9	21	3	5	103	5779	9	21	0.872881	0.872881
1.754	112	112	0.566774	0.899217	103	5779	9	21	3	5	103	5779	9	21	0.872881	0.872881
1.818	112	112	0.566297	0.899145	103	5779	9	21	3	5	103	5779	9	21	0.872881	0.872881
1.887	113	113	0.565786	0.898868	104	5779	9	20	3	5	104	5779	9	20	0.877637	0.877637
1.961	112	112	0.565243	0.906864	103	5779	9	21	2	5	103	5779	9	21	0.872881	0.872881
2.041	111	111	0.564662	0.909564	103	5780	8	21	2	5	103	5780	8	21	0.876596	0.876596
2.128	109	109	0.564037	0.908455	101	5780	8	23	2	5	101	5780	8	23	0.866953	0.866953
2.222	109	109	0.563373	0.908325	101	5780	8	23	2	5	101	5780	8	23	0.866953	0.866953
2.326	103	103	0.56265	0.908769	95	5780	8	29	2	5	95	5780	8	29	0.837004	0.837004
2.439	103	103	0.561881	0.908637	95	5780	8	29	2	5	95	5780	8	29	0.837004	0.837004
2.564	102	102	0.561049	0.911704	95	5781	7	29	2	4	95	5781	7	29	0.840708	0.840708
2.703	100	100	0.560148	0.912549	93	5781	7	31	2	4	93	5781	7	31	0.830357	0.830357
2.857	97	97	0.559178	0.912994	90	5781	7	34	2	4	90	5781	7	34	0.81448	0.81448
3.03	95	95	0.558125	0.912606	88	5781	7	36	2	4	88	5781	7	36	0.803653	0.803653
3.226	94	94	0.556977	0.911407	87	5781	7	37	2	4	87	5781	7	37	0.798165	0.798165
3.448	91	91	0.55573	0.909847	84	5781	7	40	2	4	84	5781	7	40	0.781395	0.781395
3.704	88	88	0.554361	0.912343	82	5782	6	42	2	4	82	5782	6	42	0.773585	0.773585
4	86	86	0.552862	0.911766	80	5782	6	44	2	4	80	5782	6	44	0.761905	0.761905
4.348	85	85	0.551207	0.917789	79	5782	6	45	1	4	79	5782	6	45	0.755981	0.755981
4.762	82	82	0.549373	0.917361	76	5782	6	48	1	4	76	5782	6	48	0.737864	0.737864
5.263	82	82	0.547328	0.916886	76	5782	6	48	1	4	76	5782	6	48	0.737864	0.737864
5.882	79	79	0.54503	0.91448	73	5782	6	51	1	4	73	5782	6	51	0.719212	0.719212
6.667	69	69	0.542423	0.910783	64	5783	5	60	1	4	64	5783	5	60	0.663212	0.663212
7.692	65	65	0.539438	0.90727	60	5783	5	64	1	4	60	5783	5	64	0.634921	0.634921
9.091	55	55	0.535965	0.902586	51	5784	4	73	1	4	51	5784	4	73	0.569832	0.569832
11.111	53	53	0.53185	0.887083	49	5784	4	75	2	4	49	5784	4	75	0.553672	0.553672
14.286	49	49	0.526836	0.887522	46	5785	3	78	2	3	46	5785	3	78	0.531792	0.531792
20	40	40	0.520462	0.903291	37	5785	3	87	1	3	37	5785	3	87	0.45122	0.45122
33.333	34	34	0.511708	0.88945	31	5785	3	93	1	3	31	5785	3	93	0.392405	0.392405
100	17	17	0.497037	0.932412	16	5787	1	108	0	1	16	5787	1	108	0.22695	0.22695
	129

## Sheet: B. AC
weight	eGenes	eQTls	cor_all	cor_sign	TP_SS	TN_SS	FP_SS	FN_SS	OE_sign_both	OE_sign_ZW	total_number_of_tests	TP_SS_gene	TN_SS_gene	FP_SS_gene	FN_SS_gene	f1_score_genes	f1_score_eQTLs	weight
0.01	514	514	0.577965	0.771859	395	5222	119	176	28	46	5912	395	5222	119	176	0.728111	0.728111	0.01
0.03	580	580	0.584642	0.777676	443	5204	137	128	28	54	5912	443	5204	137	128	0.769765	0.769765	0.03
0.05	609	609	0.588722	0.780704	466	5198	143	105	29	56	5912	466	5198	143	105	0.789831	0.789831	0.05
0.07	621	621	0.591749	0.783132	476	5196	145	95	30	58	5912	476	5196	145	95	0.798658	0.798658	0.07
0.09	628	628	0.594168	0.787635	483	5196	145	88	29	58	5912	483	5196	145	88	0.805671	0.805671	0.09
0.11	640	640	0.596183	0.789577	492	5193	148	79	29	57	5912	492	5193	148	79	0.812552	0.812552	0.11
0.13	644	644	0.597904	0.790152	492	5189	152	79	28	59	5912	492	5189	152	79	0.809877	0.809877	0.13
0.15	643	643	0.599403	0.791123	491	5189	152	80	28	58	5912	491	5189	152	80	0.808896	0.808896	0.15
0.17	643	643	0.600725	0.794437	492	5190	151	79	27	58	5912	492	5190	151	79	0.810544	0.810544	0.17
0.19	643	643	0.601904	0.795859	494	5192	149	77	27	59	5912	494	5192	149	77	0.813839	0.813839	0.19
0.21	642	642	0.602962	0.796387	493	5192	149	78	27	59	5912	493	5192	149	78	0.812861	0.812861	0.21
0.23	648	648	0.603921	0.79507	495	5188	153	76	28	60	5912	495	5188	153	76	0.812141	0.812141	0.23
0.25	652	652	0.604792	0.796052	497	5186	155	74	27	60	5912	497	5186	155	74	0.812756	0.812756	0.25
0.27	654	654	0.605589	0.795816	500	5187	154	71	28	60	5912	500	5187	154	71	0.816327	0.816327	0.27
0.29	653	653	0.60632	0.79633	499	5187	154	72	28	60	5912	499	5187	154	72	0.815359	0.815359	0.29
0.31	648	648	0.606993	0.79766	497	5190	151	74	27	59	5912	497	5190	151	74	0.815422	0.815422	0.31
0.33	647	647	0.607615	0.798628	498	5192	149	73	27	59	5912	498	5192	149	73	0.817734	0.817734	0.33
0.35	649	649	0.60819	0.799036	499	5191	150	72	27	60	5912	499	5191	150	72	0.818033	0.818033	0.35
0.37	648	648	0.608724	0.7991	498	5191	150	73	27	60	5912	498	5191	150	73	0.817063	0.817063	0.37
0.39	644	644	0.60922	0.801376	497	5194	147	74	26	59	5912	497	5194	147	74	0.818107	0.818107	0.39
0.41	639	639	0.609683	0.802994	496	5198	143	75	26	57	5912	496	5198	143	75	0.819835	0.819835	0.41
0.43	641	641	0.610113	0.802313	495	5195	146	76	26	59	5912	495	5195	146	76	0.816832	0.816832	0.43
0.45	640	640	0.610516	0.803504	496	5197	144	75	26	58	5912	496	5197	144	75	0.819158	0.819158	0.45
0.47	638	638	0.610892	0.805066	496	5199	142	75	26	57	5912	496	5199	142	75	0.820513	0.820513	0.47
0.49	634	634	0.611244	0.80496	494	5201	140	77	26	56	5912	494	5201	140	77	0.819917	0.819917	0.49
0.51	633	633	0.611574	0.805475	494	5202	139	77	26	56	5912	494	5202	139	77	0.820598	0.820598	0.51
0.53	632	632	0.611882	0.805706	494	5203	138	77	26	56	5912	494	5203	138	77	0.82128	0.82128	0.53
0.55	626	626	0.612172	0.806741	492	5207	134	79	26	55	5912	492	5207	134	79	0.822055	0.822055	0.55
0.57	623	623	0.612444	0.806872	490	5208	133	81	26	55	5912	490	5208	133	81	0.820771	0.820771	0.57
0.59	622	622	0.612699	0.806832	488	5207	134	83	26	55	5912	488	5207	134	83	0.818106	0.818106	0.59
0.61	624	624	0.612939	0.806744	489	5206	135	82	26	56	5912	489	5206	135	82	0.81841	0.81841	0.61
0.63	615	615	0.613164	0.80842	484	5210	131	87	26	53	5912	484	5210	131	87	0.816189	0.816189	0.63
0.65	613	613	0.613375	0.808652	483	5211	130	88	26	53	5912	483	5211	130	88	0.815878	0.815878	0.65
0.67	606	606	0.613574	0.808967	478	5213	128	93	26	52	5912	478	5213	128	93	0.812234	0.812234	0.67
0.69	602	602	0.61376	0.808209	474	5213	128	97	26	52	5912	474	5213	128	97	0.808184	0.808184	0.69
0.71	600	600	0.613935	0.808193	472	5213	128	99	26	52	5912	472	5213	128	99	0.806149	0.806149	0.71
0.73	591	591	0.6141	0.80922	465	5215	126	106	25	51	5912	465	5215	126	106	0.800344	0.800344	0.73
0.75	588	588	0.614254	0.809268	463	5216	125	108	25	51	5912	463	5216	125	108	0.798965	0.798965	0.75
0.77	577	577	0.614398	0.811593	458	5222	119	113	25	48	5912	458	5222	119	113	0.797909	0.797909	0.77
0.79	576	576	0.614534	0.81285	457	5222	119	114	24	48	5912	457	5222	119	114	0.796861	0.796861	0.79
0.81	573	573	0.614661	0.812588	454	5222	119	117	24	48	5912	454	5222	119	117	0.793706	0.793706	0.81
0.83	567	567	0.61478	0.814237	452	5226	115	119	24	45	5912	452	5226	115	119	0.794376	0.794376	0.83
0.85	564	564	0.614891	0.817093	450	5227	114	121	23	45	5912	450	5227	114	121	0.792952	0.792952	0.85
0.87	562	562	0.614995	0.817412	449	5228	113	122	23	45	5912	449	5228	113	122	0.792586	0.792586	0.87
0.89	555	555	0.615092	0.8179	444	5230	111	127	23	45	5912	444	5230	111	127	0.788632	0.788632	0.89
0.91	551	551	0.615182	0.818496	442	5232	109	129	23	44	5912	442	5232	109	129	0.787879	0.787879	0.91
0.93	550	550	0.615266	0.818327	441	5232	109	130	23	44	5912	441	5232	109	130	0.786798	0.786798	0.93
0.95	536	536	0.615344	0.819757	431	5236	105	140	22	44	5912	431	5236	105	140	0.778681	0.778681	0.95
0.97	533	533	0.615416	0.819236	428	5236	105	143	22	44	5912	428	5236	105	143	0.775362	0.775362	0.97
0.99	531	531	0.615483	0.819663	427	5237	104	144	22	44	5912	427	5237	104	144	0.774955	0.774955	0.99
1.031	527	527	0.615603	0.821309	425	5239	102	146	21	44	5912	425	5239	102	146	0.774135	0.774135	1.031
1.053	515	515	0.61566	0.82296	417	5243	98	154	21	42	5912	417	5243	98	154	0.767956	0.767956	1.053
1.075	515	515	0.615711	0.822994	417	5243	98	154	21	42	5912	417	5243	98	154	0.767956	0.767956	1.075
1.099	506	506	0.615761	0.823216	409	5244	97	162	21	41	5912	409	5244	97	162	0.759517	0.759517	1.099
1.124	503	503	0.615806	0.823371	407	5245	96	164	21	41	5912	407	5245	96	164	0.757914	0.757914	1.124
1.149	503	503	0.615846	0.823401	407	5245	96	164	21	41	5912	407	5245	96	164	0.757914	0.757914	1.149
1.176	499	499	0.615882	0.8226	402	5244	97	169	21	42	5912	402	5244	97	169	0.751402	0.751402	1.176
1.205	498	498	0.615914	0.823002	402	5245	96	169	21	41	5912	402	5245	96	169	0.752105	0.752105	1.205
1.235	495	495	0.615939	0.8227	399	5245	96	172	21	41	5912	399	5245	96	172	0.748593	0.748593	1.235
1.266	490	490	0.615958	0.823886	396	5247	94	175	21	39	5912	396	5247	94	175	0.746466	0.746466	1.266
1.299	486	486	0.615971	0.824284	394	5249	92	177	21	39	5912	394	5249	92	177	0.745506	0.745506	1.299
1.333	481	481	0.615977	0.825507	391	5251	90	180	21	37	5912	391	5251	90	180	0.743346	0.743346	1.333
1.37	480	480	0.615974	0.82543	390	5251	90	181	21	37	5912	390	5251	90	181	0.74215	0.74215	1.37
1.408	479	479	0.615964	0.825967	390	5252	89	181	21	36	5912	390	5252	89	181	0.742857	0.742857	1.408
1.449	474	474	0.615943	0.826703	387	5254	87	184	21	36	5912	387	5254	87	184	0.74067	0.74067	1.449
1.493	468	468	0.615911	0.831107	382	5255	86	189	19	36	5912	382	5255	86	189	0.735322	0.735322	1.493
1.538	458	458	0.61587	0.833293	378	5261	80	193	19	33	5912	378	5261	80	193	0.734694	0.734694	1.538
1.587	455	455	0.615814	0.832901	375	5261	80	196	19	33	5912	375	5261	80	196	0.730994	0.730994	1.587
1.639	445	445	0.615745	0.832703	367	5263	78	204	19	31	5912	367	5263	78	204	0.722441	0.722441	1.639
1.695	437	437	0.61566	0.834464	363	5267	74	208	19	29	5912	363	5267	74	208	0.720238	0.720238	1.695
1.754	426	426	0.615559	0.834867	354	5269	72	217	18	29	5912	354	5269	72	217	0.71013	0.71013	1.754
1.818	419	419	0.615437	0.836341	348	5270	71	223	17	29	5912	348	5270	71	223	0.70303	0.70303	1.818
1.887	415	415	0.615294	0.836762	346	5272	69	225	17	29	5912	346	5272	69	225	0.701826	0.701826	1.887
1.961	413	413	0.615129	0.836382	344	5272	69	227	17	29	5912	344	5272	69	227	0.699187	0.699187	1.961
2.041	400	400	0.614937	0.838944	337	5278	63	234	17	27	5912	337	5278	63	234	0.69413	0.69413	2.041
2.128	395	395	0.614715	0.839928	334	5280	61	237	17	26	5912	334	5280	61	237	0.691511	0.691511	2.128
2.222	390	390	0.614462	0.842263	330	5281	60	241	16	26	5912	330	5281	60	241	0.686785	0.686785	2.222
2.326	381	381	0.614168	0.843882	324	5284	57	247	16	24	5912	324	5284	57	247	0.680672	0.680672	2.326
2.439	373	373	0.613835	0.844855	320	5288	53	251	16	23	5912	320	5288	53	251	0.677966	0.677966	2.439
2.564	362	362	0.613453	0.843936	309	5288	53	262	16	22	5912	309	5288	53	262	0.662379	0.662379	2.564
2.703	356	356	0.613015	0.843145	303	5288	53	268	16	22	5912	303	5288	53	268	0.653722	0.653722	2.703
2.857	350	350	0.612517	0.843036	298	5289	52	273	16	22	5912	298	5289	52	273	0.647123	0.647123	2.857
3.03	339	339	0.611946	0.84328	289	5291	50	282	16	21	5912	289	5291	50	282	0.635165	0.635165	3.03
3.226	326	326	0.611288	0.844034	278	5293	48	293	15	21	5912	278	5293	48	293	0.619844	0.619844	3.226
3.448	319	319	0.610536	0.845493	272	5294	47	299	14	20	5912	272	5294	47	299	0.611236	0.611236	3.448
3.704	313	313	0.609666	0.844983	267	5295	46	304	14	20	5912	267	5295	46	304	0.604072	0.604072	3.704
4	300	300	0.608662	0.849992	257	5298	43	314	12	18	5912	257	5298	43	314	0.590126	0.590126	4
4.348	284	284	0.607494	0.857183	244	5301	40	327	10	16	5912	244	5301	40	327	0.57076	0.57076	4.348
4.762	268	268	0.606129	0.862748	231	5304	37	340	8	16	5912	231	5304	37	340	0.550656	0.550656	4.762
5.263	252	252	0.604522	0.867011	218	5307	34	353	6	16	5912	218	5307	34	353	0.529769	0.529769	5.263
5.882	234	234	0.602612	0.866102	203	5310	31	368	6	15	5912	203	5310	31	368	0.504348	0.504348	5.882
6.667	214	214	0.600316	0.867389	188	5315	26	383	6	14	5912	188	5315	26	383	0.478981	0.478981	6.667
7.692	200	200	0.597522	0.869859	177	5318	23	394	6	12	5912	177	5318	23	394	0.459144	0.459144	7.692
9.091	184	184	0.594055	0.87496	166	5323	18	405	6	9	5912	166	5323	18	405	0.439735	0.439735	9.091
11.111	166	166	0.589651	0.872426	150	5325	16	421	6	9	5912	150	5325	16	421	0.407056	0.407056	11.111
14.286	144	144	0.583858	0.872015	132	5329	12	439	6	8	5912	132	5329	12	439	0.369231	0.369231	14.286
20	128	128	0.57583	0.882797	117	5330	11	454	5	7	5912	117	5330	11	454	0.334764	0.334764	20
33.333	94	94	0.563611	0.907224	89	5336	5	482	3	3	5912	89	5336	5	482	0.267669	0.267669	33.333
100	65	65	0.540108	0.934011	64	5340	1	507	1	1	5912	64	5340	1	507	0.201258	0.201258	100

## Sheet: Sheet1
weight	eGenes		weight	eGenes
-2	38		-2	514		0.01	38		0.01	514
-1.52288	56		-1.52288	580		0.03	56		0.03	580
-1.30103	68		-1.30103	609		0.05	68		0.05	609
-1.1549	78		-1.1549	621		0.07	78		0.07	621
-1.04576	82		-1.04576	628		0.09	82		0.09	628
-0.958607	86		-0.958607	640		0.11	86		0.11	640
-0.886057	89		-0.886057	644		0.13	89		0.13	644
-0.823909	96		-0.823909	643		0.15	96		0.15	643
-0.769551	96		-0.769551	643		0.17	96		0.17	643
-0.721246	98		-0.721246	643		0.19	98		0.19	643
-0.677781	99		-0.677781	642		0.21	99		0.21	642
-0.638272	100		-0.638272	648		0.23	100		0.23	648
-0.60206	103		-0.60206	652		0.25	103		0.25	652
-0.568636	105		-0.568636	654		0.27	105		0.27	654
-0.537602	107		-0.537602	653		0.29	107		0.29	653
-0.508638	110		-0.508638	648		0.31	110		0.31	648
-0.481486	110		-0.481486	647		0.33	110		0.33	647
-0.455932	113		-0.455932	649		0.35	113		0.35	649
-0.431798	114		-0.431798	648		0.37	114		0.37	648
-0.408935	115		-0.408935	644		0.39	115		0.39	644
-0.387216	116		-0.387216	639		0.41	116		0.41	639
-0.366532	116		-0.366532	641		0.43	116		0.43	641
-0.346787	116		-0.346787	640		0.45	116		0.45	640
-0.327902	114		-0.327902	638		0.47	114		0.47	638
-0.309804	113		-0.309804	634		0.49	113		0.49	634
-0.29243	116		-0.29243	633		0.51	116		0.51	633
-0.275724	116		-0.275724	632		0.53	116		0.53	632
-0.259637	119		-0.259637	626		0.55	119		0.55	626
-0.244125	121		-0.244125	623		0.57	121		0.57	623
-0.229148	121		-0.229148	622		0.59	121		0.59	622
-0.21467	122		-0.21467	624		0.61	122		0.61	624
-0.200659	123		-0.200659	615		0.63	123		0.63	615
-0.187087	123		-0.187087	613		0.65	123		0.65	613
-0.173925	126		-0.173925	606		0.67	126		0.67	606
-0.161151	126		-0.161151	602		0.69	126		0.69	602
-0.148742	126		-0.148742	600		0.71	126		0.71	600
-0.136677	126		-0.136677	591		0.73	126		0.73	591
-0.124939	126		-0.124939	588		0.75	126		0.75	588
-0.113509	129		-0.113509	577		0.77	129		0.77	577
-0.102373	129		-0.102373	576		0.79	129		0.79	576
-0.091515	129		-0.091515	573		0.81	129		0.81	573
-0.0809219	129		-0.0809219	567		0.83	129		0.83	567
-0.0705811	129		-0.0705811	564		0.85	129		0.85	564
-0.0604807	128		-0.0604807	562		0.87	128		0.87	562
-0.05061	125		-0.05061	555		0.89	125		0.89	555
-0.0409586	125		-0.0409586	551		0.91	125		0.91	551
-0.0315171	124		-0.0315171	550		0.93	124		0.93	550
-0.0222764	124		-0.0222764	536		0.95	124		0.95	536
-0.0132283	124		-0.0132283	533		0.97	124		0.97	533
-0.00436481	124		-0.00436481	531		0.99	124		0.99	531
0.0132587	124		0.0132587	527		1.031	124		1.031	527
0.0224284	124		0.0224284	515		1.053	124		1.053	515		Sample_code	Sequencing platform	SS	M_cells_donor	M_UMI_cell	M_UMI_donor	T_cells	T_UMI
0.0314085	124		0.0314085	515		1.075	124		1.075	515		REF	Smart-seq2	87	85.5	420.888	35.9859	7.439	3130.78
0.0409977	124		0.0409977	506		1.099	124		1.099	506		A	Smart-seq2	62	86.7	411.311	35.6607	5.375	2210.96
0.0507663	124		0.0507663	503		1.124	124		1.124	503		B	Smart-seq2	25	82.56	448.431	37.0225	2.064	925.562
0.06032	123		0.06032	503		1.149	123		1.149	503		C	10X Genomics	25	541.44	19.9796	10.8177	13.536	270.443
0.0704073	123		0.0704073	499		1.176	123		1.176	499		D	Smart-seq2	25	84.6	435.984	36.8843	2.115	922.107
0.080987	123		0.080987	498		1.205	123		1.205	498
0.091667	123		0.091667	495		1.235	123		1.235	495
0.102434	121		0.102434	490		1.266	121		1.266	490
0.113609	121		0.113609	486		1.299	121		1.299	486
0.12483	121		0.12483	481		1.333	121		1.333	481
0.136721	121		0.136721	480		1.37	121		1.37	480
0.148603	120		0.148603	479		1.408	120		1.408	479
0.161068	120		0.161068	474		1.449	120		1.449	474
0.17406	117		0.17406	468		1.493	117		1.493	468
0.186956	115		0.186956	458		1.538	115		1.538	458
0.200577	115		0.200577	455		1.587	115		1.587	455
0.214579	113		0.214579	445		1.639	113		1.639	445
0.22917	112		0.22917	437		1.695	112		1.695	437
0.24403	112		0.24403	426		1.754	112		1.754	426
0.259594	112		0.259594	419		1.818	112		1.818	419
0.275772	113		0.275772	415		1.887	113		1.887	415
0.292478	112		0.292478	413		1.961	112		1.961	413
0.309843	111		0.309843	400		2.041	111		2.041	400
0.327972	109		0.327972	395		2.128	109		2.128	395
0.346744	109		0.346744	390		2.222	109		2.222	390
0.36661	103		0.36661	381		2.326	103		2.326	381
0.387212	103		0.387212	373		2.439	103		2.439	373
0.408918	102		0.408918	362		2.564	102		2.564	362
0.431846	100		0.431846	356		2.703	100		2.703	356
0.45591	97		0.45591	350		2.857	97		2.857	350
0.481443	95		0.481443	339		3.03	95		3.03	339
0.508664	94		0.508664	326		3.226	94		3.226	326
0.537567	91		0.537567	319		3.448	91		3.448	319
0.568671	88		0.568671	313		3.704	88		3.704	313
0.60206	86		0.60206	300		4	86		4	300
0.63829	85		0.63829	284		4.348	85		4.348	284
0.677789	82		0.677789	268		4.762	82		4.762	268
0.721233	82		0.721233	252		5.263	82		5.263	252
0.769525	79		0.769525	234		5.882	79		5.882	234
0.82393	69		0.82393	214		6.667	69		6.667	214
0.886039	65		0.886039	200		7.692	65		7.692	200
0.958612	55		0.958612	184		9.091	55		9.091	184
1.04575	53		1.04575	166		11.111	53		11.111	166
1.15491	49		1.15491	144		14.286	49		14.286	144
1.30103	40		1.30103	128		20	40		20	128
1.52287	34		1.52287	94		33.333	34		33.333	94
2	17		2	65		100	17		100	65
