# Supplementary material for: Optimized summary-statistic-based single-cell eQTL meta-analysis
Source: Sci Rep. 2025 Aug 4;15:28407. doi: 10.1038/s41598-025-08808-3 (PMC12322206; doi:10.1038/s41598-025-08808-3)
Supplement: Supplementary file 5 — Supplementary Information 5. [file 41598_2025_8808_MOESM5_ESM.xlsx]

## Sheet: A_Pseudobulk
weight_name_full	id	eGenes	eQTls	cor_all	cor_sign	f1_score_genes	f1_score_eQTLs	weight	major_weight	minor_weight	weight_name_M	weight_name_full.1	gene_max	eqtl_max	increase_SS	increase_SE	increase_SS_n_eGenes	increasen_eQTLs	increase_SS_f1	increase_SE_f1	increase_SS_f1_abs
Standard error	5ds	633	15710	0.460848	0.748976	0.808824	0.866214	SE	SE		Standard error	Standard error	1	1	1.50356	1	212	6427	1.27583	1	0.174867
Sample size	5ds	421	9283	0.428611	0.788857	0.633956	0.651782	SS	SS		Sample size	Sample size	0.665087	0.590898	1	0.665087	0	0	1	0.783801	0
Sample size mean.donor	5ds	351	8238	0.411028	0.786829	0.555189	0.605848	SSmean.donor	SS	mean.donor	Sample size	Sample size mean.donor	0.554502	0.524379	0.833729	0.554502	-70	-1045	0.875753	0.686416	-0.0787669
Sample size mean_log.donor	5ds	353	8296	0.411349	0.784275	0.557566	0.608848	SSmean_log.donor	SS	mean_log.donor	Sample size	Sample size mean_log.donor	0.557662	0.528071	0.83848	0.557662	-68	-987	0.879502	0.689354	-0.0763906
Sample size mean.cell	5ds	269	5945	0.38173	0.784395	0.457597	0.479489	SSmean.cell	SS	mean.cell	Sample size	Sample size mean.cell	0.424961	0.378421	0.638955	0.424961	-152	-3338	0.721812	0.565757	-0.176359
Sample size mean_log.cell	5ds	278	6053	0.382796	0.783373	0.468011	0.485652	SSmean_log.cell	SS	mean_log.cell	Sample size	Sample size mean_log.cell	0.439179	0.385296	0.660333	0.439179	-143	-3230	0.738238	0.578631	-0.165946
Sample size zeros.cell	5ds	419	9163	0.429831	0.792258	0.631825	0.645456	SSzeros.cell	SS	zeros.cell	Sample size	Sample size zeros.cell	0.661927	0.583259	0.995249	0.661927	-2	-120	0.996638	0.781166	-0.00213111
Sample size sd.donor	5ds	354	8105	0.410703	0.784473	0.560394	0.594911	SSsd.donor	SS	sd.donor	Sample size	Sample size sd.donor	0.559242	0.515913	0.840855	0.559242	-67	-1178	0.883964	0.692851	-0.073562
Sample size sd_log.donor	5ds	352	8040	0.411019	0.784507	0.558025	0.591557	SSsd_log.donor	SS	sd_log.donor	Sample size	Sample size sd_log.donor	0.556082	0.511776	0.836105	0.556082	-69	-1243	0.880226	0.689921	-0.0759317
Sample size sd.cell	5ds	271	5892	0.387375	0.793606	0.463845	0.480888	SSsd.cell	SS	sd.cell	Sample size	Sample size sd.cell	0.42812	0.375048	0.643705	0.42812	-150	-3391	0.731667	0.573481	-0.170112
Sample size sd_log.cell	5ds	286	6210	0.391018	0.793561	0.480418	0.496054	SSsd_log.cell	SS	sd_log.cell	Sample size	Sample size sd_log.cell	0.451817	0.39529	0.679335	0.451817	-135	-3073	0.757809	0.593971	-0.153539
Sample size cv.donor	5ds	325	7293	0.407153	0.79571	0.53367	0.559203	SScv.donor	SS	cv.donor	Sample size	Sample size cv.donor	0.513428	0.464227	0.771971	0.513428	-96	-1990	0.841809	0.65981	-0.100286
Sample size cv_log.donor	5ds	338	7564	0.412036	0.798016	0.547877	0.574794	SScv_log.donor	SS	cv_log.donor	Sample size	Sample size cv_log.donor	0.533965	0.481477	0.80285	0.533965	-83	-1719	0.864218	0.677375	-0.0860796
Sample size cv.cell	5ds	389	8102	0.419397	0.799434	0.600639	0.593294	SScv.cell	SS	cv.cell	Sample size	Sample size cv.cell	0.614534	0.515722	0.92399	0.614534	-32	-1181	0.947445	0.742608	-0.0333174
Sample size cv_log.cell	5ds	403	8893	0.42716	0.790547	0.616114	0.633341	SScv_log.cell	SS	cv_log.cell	Sample size	Sample size cv_log.cell	0.636651	0.566073	0.957245	0.636651	-18	-390	0.971855	0.761741	-0.0178426
Sample size maf_	5ds	416	9408	0.428934	0.789768	0.628616	0.659027	SSmaf_	SS	maf_	Sample size	Sample size maf_	0.657188	0.598854	0.988124	0.657188	-5	125	0.991576	0.777198	-0.00534028
Average number of cells	5ds	542	13188	0.459028	0.774236	0.744484	0.808826	M_cells_donor	M_cells_donor		Average number of cells	Average number of cells	0.85624	0.839465	1.28741	0.85624	121	3905	1.17435	0.920453	0.110528
Average number of cells mean.donor	5ds	405	9846	0.433016	0.775116	0.613565	0.67876	M_cells_donormean.donor	M_cells_donor	mean.donor	Average number of cells	Average number of cells mean.donor	0.63981	0.626735	0.961995	0.63981	-16	563	0.967834	0.758589	-0.0203917
Average number of cells mean_log.donor	5ds	418	10147	0.433928	0.773513	0.626073	0.692822	M_cells_donormean_log.donor	M_cells_donor	mean_log.donor	Average number of cells	Average number of cells mean_log.donor	0.660348	0.645894	0.992874	0.660348	-3	864	0.987565	0.774054	-0.00788301
Average number of cells mean.cell	5ds	374	8551	0.414117	0.784051	0.580437	0.622212	M_cells_donormean.cell	M_cells_donor	mean.cell	Average number of cells	Average number of cells mean.cell	0.590837	0.544303	0.888361	0.590837	-47	-732	0.915578	0.717631	-0.0535198
Average number of cells mean_log.cell	5ds	376	8787	0.415486	0.771086	0.582728	0.633757	M_cells_donormean_log.cell	M_cells_donor	mean_log.cell	Average number of cells	Average number of cells mean_log.cell	0.593997	0.559325	0.893112	0.593997	-45	-496	0.919193	0.720464	-0.0512284
Average number of cells zeros.cell	5ds	526	12909	0.460185	0.780253	0.731461	0.798007	M_cells_donorzeros.cell	M_cells_donor	zeros.cell	Average number of cells	Average number of cells zeros.cell	0.830964	0.821706	1.24941	0.830964	105	3626	1.1538	0.904352	0.0975051
Average number of cells sd.donor	5ds	443	10420	0.434901	0.774475	0.655436	0.703903	M_cells_donorsd.donor	M_cells_donor	sd.donor	Average number of cells	Average number of cells sd.donor	0.699842	0.663272	1.05226	0.699842	22	1137	1.03388	0.810358	0.0214801
Average number of cells sd_log.donor	5ds	447	10459	0.435377	0.774614	0.659542	0.704836	M_cells_donorsd_log.donor	M_cells_donor	sd_log.donor	Average number of cells	Average number of cells sd_log.donor	0.706161	0.665754	1.06176	0.706161	26	1176	1.04036	0.815434	0.0255856
Average number of cells sd.cell	5ds	400	9312	0.427372	0.786065	0.60966	0.658487	M_cells_donorsd.cell	M_cells_donor	sd.cell	Average number of cells	Average number of cells sd.cell	0.631912	0.592743	0.950119	0.631912	-21	29	0.961674	0.753761	-0.0242968
Average number of cells sd_log.cell	5ds	414	9743	0.430883	0.782531	0.624902	0.674286	M_cells_donorsd_log.cell	M_cells_donor	sd_log.cell	Average number of cells	Average number of cells sd_log.cell	0.654028	0.620178	0.983373	0.654028	-7	460	0.985718	0.772606	-0.00905427
Average number of cells cv.donor	5ds	478	11073	0.444764	0.780742	0.690529	0.73254	M_cells_donorcv.donor	M_cells_donor	cv.donor	Average number of cells	Average number of cells cv.donor	0.755134	0.704838	1.13539	0.755134	57	1790	1.08924	0.853746	0.0565731
Average number of cells cv_log.donor	5ds	492	11627	0.448314	0.782529	0.707011	0.757866	M_cells_donorcv_log.donor	M_cells_donor	cv_log.donor	Average number of cells	Average number of cells cv_log.donor	0.777251	0.740102	1.16865	0.777251	71	2344	1.11524	0.874123	0.0730547
Average number of cells cv.cell	5ds	493	11942	0.45048	0.773539	0.70354	0.76773	M_cells_donorcv.cell	M_cells_donor	cv.cell	Average number of cells	Average number of cells cv.cell	0.778831	0.760153	1.17102	0.778831	72	2659	1.10976	0.869831	0.0695834
Average number of cells cv_log.cell	5ds	519	12711	0.457384	0.773114	0.725036	0.791819	M_cells_donorcv_log.cell	M_cells_donor	cv_log.cell	Average number of cells	Average number of cells cv_log.cell	0.819905	0.809102	1.23278	0.819905	98	3428	1.14367	0.896408	0.0910798
Average number of cells maf_	5ds	548	13204	0.458865	0.773026	0.75124	0.807129	M_cells_donormaf_	M_cells_donor	maf_	Average number of cells	Average number of cells maf_	0.865719	0.840484	1.30166	0.865719	127	3921	1.185	0.928806	0.117284
Counts per cell	5ds	553	13480	0.456727	0.759268	0.751412	0.809773	M_UMI_cell	M_UMI_cell		Counts per cell	Counts per cell	0.873618	0.858052	1.31354	0.873618	132	4197	1.18527	0.929019	0.117456
Counts per cell mean.donor	5ds	486	11549	0.447424	0.775143	0.693847	0.744906	M_UMI_cellmean.donor	M_UMI_cell	mean.donor	Counts per cell	Counts per cell mean.donor	0.767773	0.735137	1.15439	0.767773	65	2266	1.09447	0.857848	0.0598909
Counts per cell mean_log.donor	5ds	495	11833	0.448204	0.772543	0.702504	0.753571	M_UMI_cellmean_log.donor	M_UMI_cell	mean_log.donor	Counts per cell	Counts per cell mean_log.donor	0.781991	0.753215	1.17577	0.781991	74	2550	1.10813	0.86855	0.0685473
Counts per cell mean.cell	5ds	451	10265	0.432433	0.780358	0.660578	0.697997	M_UMI_cellmean.cell	M_UMI_cell	mean.cell	Counts per cell	Counts per cell mean.cell	0.71248	0.653405	1.07126	0.71248	30	982	1.04199	0.816715	0.026622
Counts per cell mean_log.cell	5ds	455	10367	0.433577	0.778301	0.664643	0.699365	M_UMI_cellmean_log.cell	M_UMI_cell	mean_log.cell	Counts per cell	Counts per cell mean_log.cell	0.718799	0.659898	1.08076	0.718799	34	1084	1.04841	0.821741	0.030687
Counts per cell zeros.cell	5ds	536	13058	0.45697	0.768855	0.740529	0.799201	M_UMI_cellzeros.cell	M_UMI_cell	zeros.cell	Counts per cell	Counts per cell zeros.cell	0.846761	0.83119	1.27316	0.846761	115	3775	1.16811	0.915563	0.106573
Counts per cell sd.donor	5ds	497	11753	0.448489	0.782475	0.707353	0.756942	M_UMI_cellsd.donor	M_UMI_cell	sd.donor	Counts per cell	Counts per cell sd.donor	0.78515	0.748122	1.18052	0.78515	76	2470	1.11578	0.874545	0.0733966
Counts per cell sd_log.donor	5ds	500	11814	0.448878	0.782263	0.710198	0.759352	M_UMI_cellsd_log.donor	M_UMI_cell	sd_log.donor	Counts per cell	Counts per cell sd_log.donor	0.789889	0.752005	1.18765	0.789889	79	2531	1.12026	0.878063	0.0762417
Counts per cell sd.cell	5ds	475	10600	0.439524	0.784006	0.681614	0.710733	M_UMI_cellsd.cell	M_UMI_cell	sd.cell	Counts per cell	Counts per cell sd.cell	0.750395	0.674729	1.12827	0.750395	54	1317	1.07518	0.842723	0.047658
Counts per cell sd_log.cell	5ds	485	11030	0.442187	0.776448	0.692878	0.728595	M_UMI_cellsd_log.cell	M_UMI_cell	sd_log.cell	Counts per cell	Counts per cell sd_log.cell	0.766193	0.702101	1.15202	0.766193	64	1747	1.09294	0.85665	0.058922
Counts per cell cv.donor	5ds	450	10639	0.438931	0.77135	0.664128	0.709276	M_UMI_cellcv.donor	M_UMI_cell	cv.donor	Counts per cell	Counts per cell cv.donor	0.7109	0.677212	1.06888	0.7109	29	1356	1.04759	0.821104	0.0301716
Counts per cell cv_log.donor	5ds	470	11293	0.443174	0.770309	0.682671	0.736461	M_UMI_cellcv_log.donor	M_UMI_cell	cv_log.donor	Counts per cell	Counts per cell cv_log.donor	0.742496	0.718842	1.11639	0.742496	49	2010	1.07684	0.844029	0.0487143
Counts per cell cv.cell	5ds	485	11786	0.441373	0.753709	0.691395	0.757312	M_UMI_cellcv.cell	M_UMI_cell	cv.cell	Counts per cell	Counts per cell cv.cell	0.766193	0.750223	1.15202	0.766193	64	2503	1.0906	0.854815	0.0574383
Counts per cell cv_log.cell	5ds	516	12620	0.451353	0.758748	0.720812	0.785875	M_UMI_cellcv_log.cell	M_UMI_cell	cv_log.cell	Counts per cell	Counts per cell cv_log.cell	0.815166	0.80331	1.22565	0.815166	95	3337	1.13701	0.891186	0.0868558
Counts per cell maf_	5ds	561	13560	0.456479	0.762964	0.758427	0.815897	M_UMI_cellmaf_	M_UMI_cell	maf_	Counts per cell	Counts per cell maf_	0.886256	0.863144	1.33254	0.886256	140	4277	1.19634	0.937692	0.124471
Counts per donor	5ds	544	13346	0.455066	0.760588	0.744847	0.802259	M_UMI_donor	M_UMI_donor		Counts per donor	Counts per donor	0.8594	0.849523	1.29216	0.8594	123	4063	1.17492	0.920902	0.110891
Counts per donor mean.donor	5ds	478	11539	0.444775	0.775512	0.686055	0.744751	M_UMI_donormean.donor	M_UMI_donor	mean.donor	Counts per donor	Counts per donor mean.donor	0.755134	0.7345	1.13539	0.755134	57	2256	1.08218	0.848214	0.0520988
Counts per donor mean_log.donor	5ds	488	11644	0.4454	0.773754	0.694301	0.746702	M_UMI_donormean_log.donor	M_UMI_donor	mean_log.donor	Counts per donor	Counts per donor mean_log.donor	0.770932	0.741184	1.15914	0.770932	67	2361	1.09519	0.858408	0.0603441
Counts per donor mean.cell	5ds	431	10080	0.4276	0.774682	0.641422	0.689132	M_UMI_donormean.cell	M_UMI_donor	mean.cell	Counts per donor	Counts per donor mean.cell	0.680885	0.64163	1.02375	0.680885	10	797	1.01178	0.793031	0.00746556
Counts per donor mean_log.cell	5ds	442	10203	0.428878	0.773386	0.652874	0.692297	M_UMI_donormean_log.cell	M_UMI_donor	mean_log.cell	Counts per donor	Counts per donor mean_log.cell	0.698262	0.649459	1.04988	0.698262	21	920	1.02984	0.807189	0.0189172
Counts per donor zeros.cell	5ds	532	13041	0.455545	0.772501	0.735484	0.796675	M_UMI_donorzeros.cell	M_UMI_donor	zeros.cell	Counts per donor	Counts per donor zeros.cell	0.840442	0.830108	1.26366	0.840442	111	3758	1.16015	0.909326	0.101527
Counts per donor sd.donor	5ds	489	11822	0.446029	0.78469	0.696746	0.757605	M_UMI_donorsd.donor	M_UMI_donor	sd.donor	Counts per donor	Counts per donor sd.donor	0.772512	0.752514	1.16152	0.772512	68	2539	1.09904	0.861431	0.0627892
Counts per donor sd_log.donor	5ds	488	11786	0.446408	0.784843	0.695781	0.756103	M_UMI_donorsd_log.donor	M_UMI_donor	sd_log.donor	Counts per donor	Counts per donor sd_log.donor	0.770932	0.750223	1.15914	0.770932	67	2503	1.09752	0.860238	0.0618245
Counts per donor sd.cell	5ds	479	10949	0.439285	0.777914	0.688525	0.726487	M_UMI_donorsd.cell	M_UMI_donor	sd.cell	Counts per donor	Counts per donor sd.cell	0.756714	0.696945	1.13777	0.756714	58	1666	1.08608	0.851267	0.0545682
Counts per donor sd_log.cell	5ds	495	11327	0.442027	0.776601	0.702504	0.741064	M_UMI_donorsd_log.cell	M_UMI_donor	sd_log.cell	Counts per donor	Counts per donor sd_log.cell	0.781991	0.721006	1.17577	0.781991	74	2044	1.10813	0.86855	0.0685473
Counts per donor cv.donor	5ds	457	11414	0.443278	0.768864	0.669697	0.742476	M_UMI_donorcv.donor	M_UMI_donor	cv.donor	Counts per donor	Counts per donor cv.donor	0.721959	0.726544	1.08551	0.721959	36	2131	1.05638	0.827989	0.0357406
Counts per donor cv_log.donor	5ds	477	11732	0.446287	0.769571	0.689552	0.755122	M_UMI_donorcv_log.donor	M_UMI_donor	cv_log.donor	Counts per donor	Counts per donor cv_log.donor	0.753555	0.746785	1.13302	0.753555	56	2449	1.0877	0.852537	0.0555959
Counts per donor cv.cell	5ds	490	12286	0.44353	0.755407	0.700665	0.77235	M_UMI_donorcv.cell	M_UMI_donor	cv.cell	Counts per donor	Counts per donor cv.cell	0.774092	0.78205	1.1639	0.774092	69	3003	1.10523	0.866277	0.0667088
Counts per donor cv_log.cell	5ds	509	12814	0.45115	0.760317	0.715743	0.791963	M_UMI_donorcv_log.cell	M_UMI_donor	cv_log.cell	Counts per donor	Counts per donor cv_log.cell	0.804107	0.815659	1.20903	0.804107	88	3531	1.12901	0.884919	0.0817871
Counts per donor maf_	5ds	534	13213	0.454994	0.763243	0.738726	0.803948	M_UMI_donormaf_	M_UMI_donor	maf_	Counts per donor	Counts per donor maf_	0.843602	0.841057	1.26841	0.843602	113	3930	1.16526	0.913334	0.104769
Total number of cells	5ds	404	9237	0.426874	0.786983	0.615627	0.647301	T_cells	T_cells		Total number of cells	Total number of cells	0.638231	0.587969	0.95962	0.638231	-17	-46	0.971088	0.761139	-0.0183289
Total number of cells mean.donor	5ds	338	7908	0.405228	0.780022	0.53622	0.588858	T_cellsmean.donor	T_cells	mean.donor	Total number of cells	Total number of cells mean.donor	0.533965	0.503374	0.80285	0.533965	-83	-1375	0.845831	0.662963	-0.0977366
Total number of cells mean_log.donor	5ds	344	7987	0.405393	0.77854	0.541839	0.592456	T_cellsmean_log.donor	T_cells	mean_log.donor	Total number of cells	Total number of cells mean_log.donor	0.543444	0.508402	0.817102	0.543444	-77	-1296	0.854695	0.66991	-0.0921171
Total number of cells mean.cell	5ds	251	5727	0.372954	0.768122	0.43447	0.466358	T_cellsmean.cell	T_cells	mean.cell	Total number of cells	Total number of cells mean.cell	0.396524	0.364545	0.5962	0.396524	-170	-3556	0.685332	0.537163	-0.199486
Total number of cells mean_log.cell	5ds	255	5787	0.374192	0.765721	0.438283	0.470143	T_cellsmean_log.cell	T_cells	mean_log.cell	Total number of cells	Total number of cells mean_log.cell	0.402844	0.368364	0.605701	0.402844	-166	-3496	0.691345	0.541877	-0.195674
Total number of cells zeros.cell	5ds	409	9262	0.428946	0.789242	0.619497	0.649862	T_cellszeros.cell	T_cells	zeros.cell	Total number of cells	Total number of cells zeros.cell	0.64613	0.589561	0.971496	0.64613	-12	-21	0.977192	0.765923	-0.0144595
Total number of cells sd.donor	5ds	336	7914	0.405631	0.784577	0.538782	0.583935	T_cellssd.donor	T_cells	sd.donor	Total number of cells	Total number of cells sd.donor	0.530806	0.503756	0.7981	0.530806	-85	-1369	0.849873	0.666131	-0.0951741
Total number of cells sd_log.donor	5ds	336	7938	0.405933	0.784819	0.538782	0.585245	T_cellssd_log.donor	T_cells	sd_log.donor	Total number of cells	Total number of cells sd_log.donor	0.530806	0.505283	0.7981	0.530806	-85	-1345	0.849873	0.666131	-0.0951741
Total number of cells sd.cell	5ds	267	5940	0.383243	0.781191	0.454867	0.478502	T_cellssd.cell	T_cells	sd.cell	Total number of cells	Total number of cells sd.cell	0.421801	0.378103	0.634204	0.421801	-154	-3343	0.717506	0.562381	-0.179089
Total number of cells sd_log.cell	5ds	284	6179	0.387259	0.782521	0.477768	0.492222	T_cellssd_log.cell	T_cells	sd_log.cell	Total number of cells	Total number of cells sd_log.cell	0.448657	0.393316	0.674584	0.448657	-137	-3104	0.753629	0.590695	-0.156188
Total number of cells cv.donor	5ds	350	7724	0.414308	0.796236	0.558945	0.580317	T_cellscv.donor	T_cells	cv.donor	Total number of cells	Total number of cells cv.donor	0.552923	0.491661	0.831354	0.552923	-71	-1559	0.881677	0.691059	-0.0750116
Total number of cells cv_log.donor	5ds	378	8080	0.417511	0.79574	0.591459	0.59786	T_cellscv_log.donor	T_cells	cv_log.donor	Total number of cells	Total number of cells cv_log.donor	0.597156	0.514322	0.897862	0.597156	-43	-1203	0.932964	0.731258	-0.0424979
Total number of cells cv.cell	5ds	400	8743	0.425573	0.7948	0.612827	0.625075	T_cellscv.cell	T_cells	cv.cell	Total number of cells	Total number of cells cv.cell	0.631912	0.556525	0.950119	0.631912	-21	-540	0.96667	0.757677	-0.0211298
Total number of cells cv_log.cell	5ds	413	9215	0.42863	0.789698	0.625392	0.647163	T_cellscv_log.cell	T_cells	cv_log.cell	Total number of cells	Total number of cells cv_log.cell	0.652449	0.586569	0.980998	0.652449	-8	-68	0.98649	0.773212	-0.00856454
Total number of cells maf_	5ds	424	9450	0.427633	0.78801	0.635587	0.659622	T_cellsmaf_	T_cells	maf_	Total number of cells	Total number of cells maf_	0.669826	0.601528	1.00713	0.669826	3	167	1.00257	0.785816	0.00163025
Total counts per cohort	5ds	452	10053	0.431196	0.772772	0.658555	0.682522	T_UMI	T_UMI		Total counts per cohort	Total counts per cohort	0.71406	0.639911	1.07363	0.71406	31	770	1.0388	0.814214	0.0245987
Total counts per cohort mean.donor	5ds	381	9116	0.418265	0.77938	0.590032	0.647165	T_UMImean.donor	T_UMI	mean.donor	Total counts per cohort	Total counts per cohort mean.donor	0.601896	0.580267	0.904988	0.601896	-40	-167	0.930714	0.729494	-0.0439242
Total counts per cohort mean_log.donor	5ds	382	9128	0.418403	0.778324	0.589558	0.645404	T_UMImean_log.donor	T_UMI	mean_log.donor	Total counts per cohort	Total counts per cohort mean_log.donor	0.603476	0.581031	0.907363	0.603476	-39	-155	0.929967	0.728908	-0.0443982
Total counts per cohort mean.cell	5ds	315	7024	0.388837	0.776717	0.516129	0.54443	T_UMImean.cell	T_UMI	mean.cell	Total counts per cohort	Total counts per cohort mean.cell	0.49763	0.447104	0.748219	0.49763	-106	-2259	0.81414	0.638123	-0.117827
Total counts per cohort mean_log.cell	5ds	318	7097	0.390204	0.76965	0.519898	0.548107	T_UMImean_log.cell	T_UMI	mean_log.cell	Total counts per cohort	Total counts per cohort mean_log.cell	0.50237	0.45175	0.755344	0.50237	-103	-2186	0.820085	0.642783	-0.114058
Total counts per cohort zeros.cell	5ds	441	9871	0.432623	0.781941	0.648773	0.675926	T_UMIzeros.cell	T_UMI	zeros.cell	Total counts per cohort	Total counts per cohort zeros.cell	0.696682	0.628326	1.04751	0.696682	20	588	1.02337	0.802119	0.0148166
Total counts per cohort sd.donor	5ds	406	9181	0.418956	0.787693	0.619385	0.649739	T_UMIsd.donor	T_UMI	sd.donor	Total counts per cohort	Total counts per cohort sd.donor	0.64139	0.584405	0.964371	0.64139	-15	-102	0.977016	0.765786	-0.014571
Total counts per cohort sd_log.donor	5ds	408	9223	0.419227	0.78725	0.621558	0.650794	T_UMIsd_log.donor	T_UMI	sd_log.donor	Total counts per cohort	Total counts per cohort sd_log.donor	0.64455	0.587078	0.969121	0.64455	-13	-60	0.980443	0.768471	-0.0123986
Total counts per cohort sd.cell	5ds	333	7543	0.400273	0.781644	0.540134	0.569392	T_UMIsd.cell	T_UMI	sd.cell	Total counts per cohort	Total counts per cohort sd.cell	0.526066	0.48014	0.790974	0.526066	-88	-1740	0.852005	0.667802	-0.0938226
Total counts per cohort sd_log.cell	5ds	348	7737	0.404	0.782364	0.558216	0.579013	T_UMIsd_log.cell	T_UMI	sd_log.cell	Total counts per cohort	Total counts per cohort sd_log.cell	0.549763	0.492489	0.826603	0.549763	-73	-1546	0.880528	0.690158	-0.07574
Total counts per cohort cv.donor	5ds	377	8481	0.419467	0.786604	0.590323	0.617663	T_UMIcv.donor	T_UMI	cv.donor	Total counts per cohort	Total counts per cohort cv.donor	0.595577	0.539847	0.895487	0.595577	-44	-802	0.931172	0.729853	-0.0436338
Total counts per cohort cv_log.donor	5ds	391	8743	0.422515	0.779375	0.606061	0.626721	T_UMIcv_log.donor	T_UMI	cv_log.donor	Total counts per cohort	Total counts per cohort cv_log.donor	0.617694	0.556525	0.928741	0.617694	-30	-540	0.955997	0.749311	-0.0278958
Total counts per cohort cv.cell	5ds	392	9472	0.425173	0.777058	0.603984	0.658802	T_UMIcv.cell	T_UMI	cv.cell	Total counts per cohort	Total counts per cohort cv.cell	0.619273	0.602928	0.931116	0.619273	-29	189	0.952722	0.746744	-0.0299723
Total counts per cohort cv_log.cell	5ds	419	9814	0.43009	0.773353	0.631825	0.673068	T_UMIcv_log.cell	T_UMI	cv_log.cell	Total counts per cohort	Total counts per cohort cv_log.cell	0.661927	0.624698	0.995249	0.661927	-2	531	0.996638	0.781166	-0.00213111
Total counts per cohort maf_	5ds	435	10104	0.431176	0.773262	0.64869	0.687404	T_UMImaf_	T_UMI	maf_	Total counts per cohort	Total counts per cohort maf_	0.687204	0.643157	1.03325	0.687204	14	821	1.02324	0.802017	0.0147339
Standard error	ng_vs_stemi_v2	110	2722	0.309625	0.735741	0.901639	0.907953	SE	SE		Standard error	Standard error	0.964912	0.975627	1.35802	1	29	527	1.21158	1	0.157453
Sample size	ng_vs_stemi_v2	81	2195	0.29296	0.759159	0.744186	0.8081	SS	SS		Sample size	Sample size	0.710526	0.786738	1	0.736364	0	0	1	0.82537	0
Sample size mean.donor	ng_vs_stemi_v2	99	2591	0.301557	0.762614	0.841202	0.88562	SSmean.donor	SS	mean.donor	Sample size	Sample size mean.donor	0.868421	0.928674	1.22222	0.9	18	396	1.13036	0.932969	0.0970157
Sample size mean_log.donor	ng_vs_stemi_v2	99	2589	0.30175	0.763332	0.841202	0.885235	SSmean_log.donor	SS	mean_log.donor	Sample size	Sample size mean_log.donor	0.868421	0.927957	1.22222	0.9	18	394	1.13036	0.932969	0.0970157
Sample size mean.cell	ng_vs_stemi_v2	59	1866	0.270387	0.746216	0.601036	0.73051	SSmean.cell	SS	mean.cell	Sample size	Sample size mean.cell	0.517544	0.668817	0.728395	0.536364	-22	-329	0.807642	0.666604	-0.14315
Sample size mean_log.cell	ng_vs_stemi_v2	59	1876	0.271258	0.745345	0.601036	0.733017	SSmean_log.cell	SS	mean_log.cell	Sample size	Sample size mean_log.cell	0.517544	0.672401	0.728395	0.536364	-22	-319	0.807642	0.666604	-0.14315
Sample size zeros.cell	ng_vs_stemi_v2	77	2003	0.293057	0.759638	0.720379	0.765556	SSzeros.cell	SS	zeros.cell	Sample size	Sample size zeros.cell	0.675439	0.717921	0.950617	0.7	-4	-192	0.968009	0.798966	-0.0238069
Sample size sd.donor	ng_vs_stemi_v2	85	2259	0.290271	0.767312	0.767123	0.821737	SSsd.donor	SS	sd.donor	Sample size	Sample size sd.donor	0.745614	0.809677	1.04938	0.772727	4	64	1.03082	0.850809	0.0229372
Sample size sd_log.donor	ng_vs_stemi_v2	85	2261	0.290392	0.767203	0.767123	0.822169	SSsd_log.donor	SS	sd_log.donor	Sample size	Sample size sd_log.donor	0.745614	0.810394	1.04938	0.772727	4	66	1.03082	0.850809	0.0229372
Sample size sd.cell	ng_vs_stemi_v2	48	1616	0.258412	0.755298	0.516484	0.666112	SSsd.cell	SS	sd.cell	Sample size	Sample size sd.cell	0.421053	0.579211	0.592593	0.436364	-33	-579	0.694025	0.572827	-0.227703
Sample size sd_log.cell	ng_vs_stemi_v2	51	1680	0.261854	0.747656	0.540541	0.682827	SSsd_log.cell	SS	sd_log.cell	Sample size	Sample size sd_log.cell	0.447368	0.602151	0.62963	0.463636	-30	-515	0.726351	0.599509	-0.203646
Sample size cv.donor	ng_vs_stemi_v2	55	1653	0.268275	0.735382	0.582011	0.674241	SScv.donor	SS	cv.donor	Sample size	Sample size cv.donor	0.482456	0.592473	0.679012	0.5	-26	-542	0.782077	0.645503	-0.162175
Sample size cv_log.donor	ng_vs_stemi_v2	57	1686	0.272242	0.731567	0.596859	0.683217	SScv_log.donor	SS	cv_log.donor	Sample size	Sample size cv_log.donor	0.5	0.604301	0.703704	0.518182	-24	-509	0.802029	0.66197	-0.147327
Sample size cv.cell	ng_vs_stemi_v2	54	1696	0.279615	0.741335	0.574468	0.687551	SScv.cell	SS	cv.cell	Sample size	Sample size cv.cell	0.473684	0.607885	0.666667	0.490909	-27	-499	0.771941	0.637137	-0.169718
Sample size cv_log.cell	ng_vs_stemi_v2	68	1869	0.288257	0.736214	0.663366	0.731264	SScv_log.cell	SS	cv_log.cell	Sample size	Sample size cv_log.cell	0.596491	0.669892	0.839506	0.618182	-13	-326	0.891399	0.735734	-0.0808197
Sample size maf_	ng_vs_stemi_v2	82	2340	0.293202	0.756003	0.75	0.839363	SSmaf_	SS	maf_	Sample size	Sample size maf_	0.719298	0.83871	1.01235	0.745455	1	145	1.00781	0.831818	0.00581395
Average number of cells	ng_vs_stemi_v2	96	2528	0.307954	0.758473	0.826087	0.873688	M_cells_donor	M_cells_donor		Average number of cells	Average number of cells	0.842105	0.906093	1.18519	0.872727	15	333	1.11005	0.916206	0.0819009
Average number of cells mean.donor	ng_vs_stemi_v2	105	2652	0.306098	0.758316	0.870293	0.892123	M_cells_donormean.donor	M_cells_donor	mean.donor	Average number of cells	Average number of cells mean.donor	0.921053	0.950538	1.2963	0.954545	24	457	1.16946	0.965234	0.126107
Average number of cells mean_log.donor	ng_vs_stemi_v2	104	2645	0.306407	0.759066	0.865546	0.893537	M_cells_donormean_log.donor	M_cells_donor	mean_log.donor	Average number of cells	Average number of cells mean_log.donor	0.912281	0.948029	1.28395	0.945455	23	450	1.16308	0.959969	0.12136
Average number of cells mean.cell	ng_vs_stemi_v2	88	2348	0.290693	0.762778	0.783784	0.840679	M_cells_donormean.cell	M_cells_donor	mean.cell	Average number of cells	Average number of cells mean.cell	0.77193	0.841577	1.08642	0.8	7	153	1.05321	0.869287	0.0395977
Average number of cells mean_log.cell	ng_vs_stemi_v2	88	2357	0.291569	0.762089	0.783784	0.842561	M_cells_donormean_log.cell	M_cells_donor	mean_log.cell	Average number of cells	Average number of cells mean_log.cell	0.77193	0.844803	1.08642	0.8	7	162	1.05321	0.869287	0.0395977
Average number of cells zeros.cell	ng_vs_stemi_v2	92	2300	0.309042	0.765092	0.80531	0.826895	M_cells_donorzeros.cell	M_cells_donor	zeros.cell	Average number of cells	Average number of cells zeros.cell	0.807018	0.824373	1.1358	0.836364	11	105	1.08213	0.893162	0.0611237
Average number of cells sd.donor	ng_vs_stemi_v2	103	2533	0.303605	0.765443	0.860759	0.878168	M_cells_donorsd.donor	M_cells_donor	sd.donor	Average number of cells	Average number of cells sd.donor	0.903509	0.907885	1.2716	0.936364	22	338	1.15665	0.954661	0.116573
Average number of cells sd_log.donor	ng_vs_stemi_v2	103	2533	0.303751	0.765341	0.860759	0.878168	M_cells_donorsd_log.donor	M_cells_donor	sd_log.donor	Average number of cells	Average number of cells sd_log.donor	0.903509	0.907885	1.2716	0.936364	22	338	1.15665	0.954661	0.116573
Average number of cells sd.cell	ng_vs_stemi_v2	69	2010	0.285125	0.747469	0.669951	0.765294	M_cells_donorsd.cell	M_cells_donor	sd.cell	Average number of cells	Average number of cells sd.cell	0.605263	0.72043	0.851852	0.627273	-12	-185	0.900246	0.743036	-0.0742353
Average number of cells sd_log.cell	ng_vs_stemi_v2	74	2203	0.288196	0.769741	0.701923	0.809497	M_cells_donorsd_log.cell	M_cells_donor	sd_log.cell	Average number of cells	Average number of cells sd_log.cell	0.649123	0.789606	0.91358	0.672727	-7	8	0.943209	0.778497	-0.042263
Average number of cells cv.donor	ng_vs_stemi_v2	83	2266	0.291913	0.748834	0.75576	0.821415	M_cells_donorcv.donor	M_cells_donor	cv.donor	Average number of cells	Average number of cells cv.donor	0.72807	0.812186	1.02469	0.754545	2	71	1.01555	0.838207	0.0115743
Average number of cells cv_log.donor	ng_vs_stemi_v2	83	2287	0.295148	0.748975	0.75576	0.828128	M_cells_donorcv_log.donor	M_cells_donor	cv_log.donor	Average number of cells	Average number of cells cv_log.donor	0.72807	0.819713	1.02469	0.754545	2	92	1.01555	0.838207	0.0115743
Average number of cells cv.cell	ng_vs_stemi_v2	83	2297	0.299546	0.756601	0.75576	0.829535	M_cells_donorcv.cell	M_cells_donor	cv.cell	Average number of cells	Average number of cells cv.cell	0.72807	0.823297	1.02469	0.754545	2	102	1.01555	0.838207	0.0115743
Average number of cells cv_log.cell	ng_vs_stemi_v2	90	2437	0.305763	0.75949	0.794643	0.855467	M_cells_donorcv_log.cell	M_cells_donor	cv_log.cell	Average number of cells	Average number of cells cv_log.cell	0.789474	0.873477	1.11111	0.818182	9	242	1.0678	0.881331	0.0504568
Average number of cells maf_	ng_vs_stemi_v2	100	2532	0.308108	0.754525	0.846154	0.874476	M_cells_donormaf_	M_cells_donor	maf_	Average number of cells	Average number of cells maf_	0.877193	0.907527	1.23457	0.909091	19	337	1.13702	0.938462	0.101968
Counts per cell	ng_vs_stemi_v2	97	2566	0.308905	0.753858	0.831169	0.881126	M_UMI_cell	M_UMI_cell		Counts per cell	Counts per cell	0.850877	0.919713	1.19753	0.881818	16	371	1.11688	0.921842	0.0869828
Counts per cell mean.donor	ng_vs_stemi_v2	103	2625	0.306165	0.757872	0.860759	0.886977	M_UMI_cellmean.donor	M_UMI_cell	mean.donor	Counts per cell	Counts per cell mean.donor	0.903509	0.94086	1.2716	0.936364	22	430	1.15665	0.954661	0.116573
Counts per cell mean_log.donor	ng_vs_stemi_v2	103	2620	0.306481	0.757926	0.860759	0.886019	M_UMI_cellmean_log.donor	M_UMI_cell	mean_log.donor	Counts per cell	Counts per cell mean_log.donor	0.903509	0.939068	1.2716	0.936364	22	425	1.15665	0.954661	0.116573
Counts per cell mean.cell	ng_vs_stemi_v2	87	2358	0.292809	0.763118	0.778281	0.84277	M_UMI_cellmean.cell	M_UMI_cell	mean.cell	Counts per cell	Counts per cell mean.cell	0.763158	0.845161	1.07407	0.790909	6	163	1.04581	0.863184	0.0340945
Counts per cell mean_log.cell	ng_vs_stemi_v2	87	2359	0.293673	0.762516	0.778281	0.842978	M_UMI_cellmean_log.cell	M_UMI_cell	mean_log.cell	Counts per cell	Counts per cell mean_log.cell	0.763158	0.84552	1.07407	0.790909	6	164	1.04581	0.863184	0.0340945
Counts per cell zeros.cell	ng_vs_stemi_v2	96	2384	0.310112	0.760463	0.826087	0.84458	M_UMI_cellzeros.cell	M_UMI_cell	zeros.cell	Counts per cell	Counts per cell zeros.cell	0.842105	0.85448	1.18519	0.872727	15	189	1.11005	0.916206	0.0819009
Counts per cell sd.donor	ng_vs_stemi_v2	103	2542	0.304633	0.766013	0.860759	0.87993	M_UMI_cellsd.donor	M_UMI_cell	sd.donor	Counts per cell	Counts per cell sd.donor	0.903509	0.911111	1.2716	0.936364	22	347	1.15665	0.954661	0.116573
Counts per cell sd_log.donor	ng_vs_stemi_v2	103	2603	0.30478	0.760633	0.860759	0.891729	M_UMI_cellsd_log.donor	M_UMI_cell	sd_log.donor	Counts per cell	Counts per cell sd_log.donor	0.903509	0.932975	1.2716	0.936364	22	408	1.15665	0.954661	0.116573
Counts per cell sd.cell	ng_vs_stemi_v2	71	2193	0.288196	0.770585	0.682927	0.807285	M_UMI_cellsd.cell	M_UMI_cell	sd.cell	Counts per cell	Counts per cell sd.cell	0.622807	0.786022	0.876543	0.645455	-10	-2	0.917683	0.757428	-0.0612592
Counts per cell sd_log.cell	ng_vs_stemi_v2	76	2276	0.291142	0.764778	0.714286	0.825403	M_UMI_cellsd_log.cell	M_UMI_cell	sd_log.cell	Counts per cell	Counts per cell sd_log.cell	0.666667	0.815771	0.938272	0.690909	-5	81	0.959821	0.792208	-0.0299003
Counts per cell cv.donor	ng_vs_stemi_v2	83	2307	0.294388	0.749059	0.75576	0.832393	M_UMI_cellcv.donor	M_UMI_cell	cv.donor	Counts per cell	Counts per cell cv.donor	0.72807	0.826882	1.02469	0.754545	2	112	1.01555	0.838207	0.0115743
Counts per cell cv_log.donor	ng_vs_stemi_v2	85	2368	0.297435	0.753918	0.767123	0.845212	M_UMI_cellcv_log.donor	M_UMI_cell	cv_log.donor	Counts per cell	Counts per cell cv_log.donor	0.745614	0.848746	1.04938	0.772727	4	173	1.03082	0.850809	0.0229372
Counts per cell cv.cell	ng_vs_stemi_v2	88	2427	0.301346	0.748862	0.783784	0.852716	M_UMI_cellcv.cell	M_UMI_cell	cv.cell	Counts per cell	Counts per cell cv.cell	0.77193	0.869892	1.08642	0.8	7	232	1.05321	0.869287	0.0395977
Counts per cell cv_log.cell	ng_vs_stemi_v2	98	2602	0.30707	0.750327	0.836207	0.886701	M_UMI_cellcv_log.cell	M_UMI_cell	cv_log.cell	Counts per cell	Counts per cell cv_log.cell	0.859649	0.932616	1.20988	0.890909	17	407	1.12365	0.927429	0.0920209
Counts per cell maf_	ng_vs_stemi_v2	101	2548	0.309123	0.755329	0.851064	0.877615	M_UMI_cellmaf_	M_UMI_cell	maf_	Counts per cell	Counts per cell maf_	0.885965	0.913262	1.24691	0.918182	20	353	1.14362	0.943907	0.106878
Counts per donor	ng_vs_stemi_v2	110	2750	0.310538	0.750203	0.893443	0.911418	M_UMI_donor	M_UMI_donor		Counts per donor	Counts per donor	0.964912	0.985663	1.35802	1	29	555	1.20056	0.990909	0.149257
Counts per donor mean.donor	ng_vs_stemi_v2	105	2699	0.30526	0.752117	0.878661	0.906064	M_UMI_donormean.donor	M_UMI_donor	mean.donor	Counts per donor	Counts per donor mean.donor	0.921053	0.967384	1.2963	0.954545	24	504	1.1807	0.974515	0.134475
Counts per donor mean_log.donor	ng_vs_stemi_v2	104	2691	0.305578	0.749817	0.87395	0.900833	M_UMI_donormean_log.donor	M_UMI_donor	mean_log.donor	Counts per donor	Counts per donor mean_log.donor	0.912281	0.964516	1.28395	0.945455	23	496	1.17437	0.96929	0.129764
Counts per donor mean.cell	ng_vs_stemi_v2	98	2547	0.300603	0.761068	0.836207	0.876722	M_UMI_donormean.cell	M_UMI_donor	mean.cell	Counts per donor	Counts per donor mean.cell	0.859649	0.912903	1.20988	0.890909	17	352	1.12365	0.927429	0.0920209
Counts per donor mean_log.cell	ng_vs_stemi_v2	98	2550	0.301376	0.760887	0.836207	0.877309	M_UMI_donormean_log.cell	M_UMI_donor	mean_log.cell	Counts per donor	Counts per donor mean_log.cell	0.859649	0.913978	1.20988	0.890909	17	355	1.12365	0.927429	0.0920209
Counts per donor zeros.cell	ng_vs_stemi_v2	110	2626	0.31221	0.755213	0.893443	0.888545	M_UMI_donorzeros.cell	M_UMI_donor	zeros.cell	Counts per donor	Counts per donor zeros.cell	0.964912	0.941219	1.35802	1	29	431	1.20056	0.990909	0.149257
Counts per donor sd.donor	ng_vs_stemi_v2	99	2624	0.307297	0.753713	0.841202	0.895733	M_UMI_donorsd.donor	M_UMI_donor	sd.donor	Counts per donor	Counts per donor sd.donor	0.868421	0.940502	1.22222	0.9	18	429	1.13036	0.932969	0.0970157
Counts per donor sd_log.donor	ng_vs_stemi_v2	99	2624	0.307441	0.753612	0.841202	0.895733	M_UMI_donorsd_log.donor	M_UMI_donor	sd_log.donor	Counts per donor	Counts per donor sd_log.donor	0.868421	0.940502	1.22222	0.9	18	429	1.13036	0.932969	0.0970157
Counts per donor sd.cell	ng_vs_stemi_v2	85	2357	0.300181	0.764746	0.767123	0.842561	M_UMI_donorsd.cell	M_UMI_donor	sd.cell	Counts per donor	Counts per donor sd.cell	0.745614	0.844803	1.04938	0.772727	4	162	1.03082	0.850809	0.0229372
Counts per donor sd_log.cell	ng_vs_stemi_v2	88	2395	0.302353	0.761207	0.783784	0.846498	M_UMI_donorsd_log.cell	M_UMI_donor	sd_log.cell	Counts per donor	Counts per donor sd_log.cell	0.77193	0.858423	1.08642	0.8	7	200	1.05321	0.869287	0.0395977
Counts per donor cv.donor	ng_vs_stemi_v2	96	2501	0.303328	0.756472	0.826087	0.870803	M_UMI_donorcv.donor	M_UMI_donor	cv.donor	Counts per donor	Counts per donor cv.donor	0.842105	0.896416	1.18519	0.872727	15	306	1.11005	0.916206	0.0819009
Counts per donor cv_log.donor	ng_vs_stemi_v2	98	2631	0.305315	0.749775	0.836207	0.89603	M_UMI_donorcv_log.donor	M_UMI_donor	cv_log.donor	Counts per donor	Counts per donor cv_log.donor	0.859649	0.943011	1.20988	0.890909	17	436	1.12365	0.927429	0.0920209
Counts per donor cv.cell	ng_vs_stemi_v2	105	2668	0.30693	0.744779	0.870293	0.896858	M_UMI_donorcv.cell	M_UMI_donor	cv.cell	Counts per donor	Counts per donor cv.cell	0.921053	0.956272	1.2963	0.954545	24	473	1.16946	0.965234	0.126107
Counts per donor cv_log.cell	ng_vs_stemi_v2	103	2628	0.310183	0.748672	0.860759	0.890646	M_UMI_donorcv_log.cell	M_UMI_donor	cv_log.cell	Counts per donor	Counts per donor cv_log.cell	0.903509	0.941935	1.2716	0.936364	22	433	1.15665	0.954661	0.116573
Counts per donor maf_	ng_vs_stemi_v2	107	2745	0.311159	0.750111	0.879668	0.911175	M_UMI_donormaf_	M_UMI_donor	maf_	Counts per donor	Counts per donor maf_	0.938596	0.983871	1.32099	0.972727	26	550	1.18205	0.975632	0.135482
Total number of cells	ng_vs_stemi_v2	95	2515	0.30682	0.758238	0.820961	0.87112	T_cells	T_cells		Total number of cells	Total number of cells	0.833333	0.901434	1.17284	0.863636	14	320	1.10317	0.91052	0.0767747
Total number of cells mean.donor	ng_vs_stemi_v2	102	2605	0.305931	0.76528	0.855932	0.886242	T_cellsmean.donor	T_cells	mean.donor	Total number of cells	Total number of cells mean.donor	0.894737	0.933692	1.25926	0.927273	21	410	1.15016	0.949307	0.111746
Total number of cells mean_log.donor	ng_vs_stemi_v2	102	2605	0.306233	0.765417	0.855932	0.886242	T_cellsmean_log.donor	T_cells	mean_log.donor	Total number of cells	Total number of cells mean_log.donor	0.894737	0.933692	1.25926	0.927273	21	410	1.15016	0.949307	0.111746
Total number of cells mean.cell	ng_vs_stemi_v2	84	2251	0.288522	0.76704	0.761468	0.820004	T_cellsmean.cell	T_cells	mean.cell	Total number of cells	Total number of cells mean.cell	0.736842	0.80681	1.03704	0.763636	3	56	1.02322	0.844537	0.0172818
Total number of cells mean_log.cell	ng_vs_stemi_v2	84	2307	0.289407	0.760673	0.761468	0.832029	T_cellsmean_log.cell	T_cells	mean_log.cell	Total number of cells	Total number of cells mean_log.cell	0.736842	0.826882	1.03704	0.763636	3	112	1.02322	0.844537	0.0172818
Total number of cells zeros.cell	ng_vs_stemi_v2	91	2306	0.307788	0.765514	0.8	0.828176	T_cellszeros.cell	T_cells	zeros.cell	Total number of cells	Total number of cells zeros.cell	0.798246	0.826523	1.12346	0.827273	10	111	1.075	0.887273	0.055814
Total number of cells sd.donor	ng_vs_stemi_v2	103	2499	0.302457	0.764194	0.860759	0.871461	T_cellssd.donor	T_cells	sd.donor	Total number of cells	Total number of cells sd.donor	0.903509	0.895699	1.2716	0.936364	22	304	1.15665	0.954661	0.116573
Total number of cells sd_log.donor	ng_vs_stemi_v2	103	2500	0.302601	0.763983	0.860759	0.87166	T_cellssd_log.donor	T_cells	sd_log.donor	Total number of cells	Total number of cells sd_log.donor	0.903509	0.896057	1.2716	0.936364	22	305	1.15665	0.954661	0.116573
Total number of cells sd.cell	ng_vs_stemi_v2	71	1977	0.282039	0.748352	0.682927	0.757406	T_cellssd.cell	T_cells	sd.cell	Total number of cells	Total number of cells sd.cell	0.622807	0.708602	0.876543	0.645455	-10	-218	0.917683	0.757428	-0.0612592
Total number of cells sd_log.cell	ng_vs_stemi_v2	71	2022	0.285213	0.746534	0.682927	0.768138	T_cellssd_log.cell	T_cells	sd_log.cell	Total number of cells	Total number of cells sd_log.cell	0.622807	0.724731	0.876543	0.645455	-10	-173	0.917683	0.757428	-0.0612592
Total number of cells cv.donor	ng_vs_stemi_v2	79	2126	0.289367	0.736302	0.732394	0.790365	T_cellscv.donor	T_cells	cv.donor	Total number of cells	Total number of cells cv.donor	0.692982	0.762007	0.975309	0.718182	-2	-69	0.984155	0.812292	-0.0117917
Total number of cells cv_log.donor	ng_vs_stemi_v2	75	2148	0.292764	0.756788	0.708134	0.797601	T_cellscv_log.donor	T_cells	cv_log.donor	Total number of cells	Total number of cells cv_log.donor	0.657895	0.769892	0.925926	0.681818	-6	-47	0.951555	0.785385	-0.0360521
Total number of cells cv.cell	ng_vs_stemi_v2	80	2233	0.297619	0.758756	0.738318	0.816086	T_cellscv.cell	T_cells	cv.cell	Total number of cells	Total number of cells cv.cell	0.701754	0.800358	0.987654	0.727273	-1	38	0.992114	0.818862	-0.00586829
Total number of cells cv_log.cell	ng_vs_stemi_v2	84	2410	0.304282	0.761342	0.761468	0.853876	T_cellscv_log.cell	T_cells	cv_log.cell	Total number of cells	Total number of cells cv_log.cell	0.736842	0.863799	1.03704	0.763636	3	215	1.02322	0.844537	0.0172818
Total number of cells maf_	ng_vs_stemi_v2	94	2463	0.306925	0.754502	0.815789	0.860733	T_cellsmaf_	T_cells	maf_	Total number of cells	Total number of cells maf_	0.824561	0.882796	1.16049	0.854545	13	268	1.09622	0.904785	0.0716034
Total counts per cohort	ng_vs_stemi_v2	114	2790	0.31055	0.750252	0.895161	0.917364	T_UMI	T_UMI		Total counts per cohort	Total counts per cohort	1	1	1.40741	1.03636	33	595	1.20287	0.992815	0.150975
Total counts per cohort mean.donor	ng_vs_stemi_v2	105	2611	0.305575	0.750573	0.878661	0.885325	T_UMImean.donor	T_UMI	mean.donor	Total counts per cohort	Total counts per cohort mean.donor	0.921053	0.935842	1.2963	0.954545	24	416	1.1807	0.974515	0.134475
Total counts per cohort mean_log.donor	ng_vs_stemi_v2	105	2648	0.305896	0.753135	0.878661	0.892392	T_UMImean_log.donor	T_UMI	mean_log.donor	Total counts per cohort	Total counts per cohort mean_log.donor	0.921053	0.949104	1.2963	0.954545	24	453	1.1807	0.974515	0.134475
Total counts per cohort mean.cell	ng_vs_stemi_v2	94	2514	0.299359	0.761448	0.815789	0.870572	T_UMImean.cell	T_UMI	mean.cell	Total counts per cohort	Total counts per cohort mean.cell	0.824561	0.901075	1.16049	0.854545	13	319	1.09622	0.904785	0.0716034
Total counts per cohort mean_log.cell	ng_vs_stemi_v2	95	2533	0.300154	0.760216	0.820961	0.874323	T_UMImean_log.cell	T_UMI	mean_log.cell	Total counts per cohort	Total counts per cohort mean_log.cell	0.833333	0.907885	1.17284	0.863636	14	338	1.10317	0.91052	0.0767747
Total counts per cohort zeros.cell	ng_vs_stemi_v2	110	2638	0.312144	0.756295	0.893443	0.892207	T_UMIzeros.cell	T_UMI	zeros.cell	Total counts per cohort	Total counts per cohort zeros.cell	0.964912	0.94552	1.35802	1	29	443	1.20056	0.990909	0.149257
Total counts per cohort sd.donor	ng_vs_stemi_v2	100	2628	0.307039	0.758174	0.837607	0.896149	T_UMIsd.donor	T_UMI	sd.donor	Total counts per cohort	Total counts per cohort sd.donor	0.877193	0.941935	1.23457	0.909091	19	433	1.12553	0.928982	0.0934208
Total counts per cohort sd_log.donor	ng_vs_stemi_v2	100	2643	0.307185	0.752967	0.837607	0.898988	T_UMIsd_log.donor	T_UMI	sd_log.donor	Total counts per cohort	Total counts per cohort sd_log.donor	0.877193	0.947312	1.23457	0.909091	19	448	1.12553	0.928982	0.0934208
Total counts per cohort sd.cell	ng_vs_stemi_v2	85	2345	0.298181	0.764566	0.767123	0.840051	T_UMIsd.cell	T_UMI	sd.cell	Total counts per cohort	Total counts per cohort sd.cell	0.745614	0.840502	1.04938	0.772727	4	150	1.03082	0.850809	0.0229372
Total counts per cohort sd_log.cell	ng_vs_stemi_v2	86	2356	0.300526	0.763052	0.772727	0.842352	T_UMIsd_log.cell	T_UMI	sd_log.cell	Total counts per cohort	Total counts per cohort sd_log.cell	0.754386	0.844444	1.06173	0.781818	5	161	1.03835	0.857025	0.0285412
Total counts per cohort cv.donor	ng_vs_stemi_v2	91	2475	0.301937	0.754251	0.8	0.867032	T_UMIcv.donor	T_UMI	cv.donor	Total counts per cohort	Total counts per cohort cv.donor	0.798246	0.887097	1.12346	0.827273	10	280	1.075	0.887273	0.055814
Total counts per cohort cv_log.donor	ng_vs_stemi_v2	94	2493	0.304148	0.75559	0.815789	0.869565	T_UMIcv_log.donor	T_UMI	cv_log.donor	Total counts per cohort	Total counts per cohort cv_log.donor	0.824561	0.893548	1.16049	0.854545	13	298	1.09622	0.904785	0.0716034
Total counts per cohort cv.cell	ng_vs_stemi_v2	105	2660	0.3062	0.743186	0.870293	0.895349	T_UMIcv.cell	T_UMI	cv.cell	Total counts per cohort	Total counts per cohort cv.cell	0.921053	0.953405	1.2963	0.954545	24	465	1.16946	0.965234	0.126107
Total counts per cohort cv_log.cell	ng_vs_stemi_v2	104	2660	0.309938	0.749538	0.865546	0.896375	T_UMIcv_log.cell	T_UMI	cv_log.cell	Total counts per cohort	Total counts per cohort cv_log.cell	0.912281	0.953405	1.28395	0.945455	23	465	1.16308	0.959969	0.12136
Total counts per cohort maf_	ng_vs_stemi_v2	104	2717	0.311086	0.752567	0.865546	0.906689	T_UMImaf_	T_UMI	maf_	Total counts per cohort	Total counts per cohort maf_	0.912281	0.973835	1.28395	0.945455	23	522	1.16308	0.959969	0.12136
Standard error	ng_vs_stemi_v3	85	2556	0.30779	0.733015	0.794393	0.885303	SE	SE		Standard error	Standard error	0.833333	0.904459	1.34921	1	22	908	1.2105	1	0.138143
Sample size	ng_vs_stemi_v3	63	1648	0.289736	0.74834	0.65625	0.671673	SS	SS		Sample size	Sample size	0.617647	0.583156	1	0.741176	0	0	1	0.826103	0
Sample size mean.donor	ng_vs_stemi_v3	40	1154	0.25808	0.614081	0.473373	0.530233	SSmean.donor	SS	mean.donor	Sample size	Sample size mean.donor	0.392157	0.408351	0.634921	0.470588	-23	-494	0.72133	0.595893	-0.182877
Sample size mean_log.donor	ng_vs_stemi_v3	40	1154	0.25888	0.614814	0.473373	0.530233	SSmean_log.donor	SS	mean_log.donor	Sample size	Sample size mean_log.donor	0.392157	0.408351	0.634921	0.470588	-23	-494	0.72133	0.595893	-0.182877
Sample size mean.cell	ng_vs_stemi_v3	18	634	0.234144	0.675953	0.244898	0.330159	SSmean.cell	SS	mean.cell	Sample size	Sample size mean.cell	0.176471	0.224345	0.285714	0.211765	-45	-1014	0.373178	0.308283	-0.411352
Sample size mean_log.cell	ng_vs_stemi_v3	19	685	0.235818	0.67477	0.256757	0.351344	SSmean_log.cell	SS	mean_log.cell	Sample size	Sample size mean_log.cell	0.186275	0.242392	0.301587	0.223529	-44	-963	0.391248	0.323211	-0.399493
Sample size zeros.cell	ng_vs_stemi_v3	63	1702	0.290639	0.748337	0.65625	0.686881	SSzeros.cell	SS	zeros.cell	Sample size	Sample size zeros.cell	0.617647	0.602265	1	0.741176	0	54	1	0.826103	0
Sample size sd.donor	ng_vs_stemi_v3	40	1107	0.258253	0.621835	0.473373	0.51352	SSsd.donor	SS	sd.donor	Sample size	Sample size sd.donor	0.392157	0.39172	0.634921	0.470588	-23	-541	0.72133	0.595893	-0.182877
Sample size sd_log.donor	ng_vs_stemi_v3	40	1109	0.258571	0.622059	0.473373	0.513278	SSsd_log.donor	SS	sd_log.donor	Sample size	Sample size sd_log.donor	0.392157	0.392427	0.634921	0.470588	-23	-539	0.72133	0.595893	-0.182877
Sample size sd.cell	ng_vs_stemi_v3	18	664	0.245021	0.605623	0.244898	0.343307	SSsd.cell	SS	sd.cell	Sample size	Sample size sd.cell	0.176471	0.234961	0.285714	0.211765	-45	-984	0.373178	0.308283	-0.411352
Sample size sd_log.cell	ng_vs_stemi_v3	18	666	0.248972	0.614524	0.244898	0.344176	SSsd_log.cell	SS	sd_log.cell	Sample size	Sample size sd_log.cell	0.176471	0.235669	0.285714	0.211765	-45	-982	0.373178	0.308283	-0.411352
Sample size cv.donor	ng_vs_stemi_v3	65	1512	0.2874	0.737752	0.670103	0.63246	SScv.donor	SS	cv.donor	Sample size	Sample size cv.donor	0.637255	0.535032	1.03175	0.764706	2	-136	1.02111	0.843542	0.0138531
Sample size cv_log.donor	ng_vs_stemi_v3	62	1497	0.287635	0.73988	0.649215	0.629765	SScv_log.donor	SS	cv_log.donor	Sample size	Sample size cv_log.donor	0.607843	0.529724	0.984127	0.729412	-1	-151	0.989279	0.817247	-0.00703534
Sample size cv.cell	ng_vs_stemi_v3	65	1760	0.299731	0.778935	0.670103	0.700367	SScv.cell	SS	cv.cell	Sample size	Sample size cv.cell	0.637255	0.622788	1.03175	0.764706	2	112	1.02111	0.843542	0.0138531
Sample size cv_log.cell	ng_vs_stemi_v3	68	1771	0.295728	0.756958	0.690355	0.703274	SScv_log.cell	SS	cv_log.cell	Sample size	Sample size cv_log.cell	0.666667	0.626681	1.07937	0.8	5	123	1.05197	0.869036	0.0341053
Sample size maf_	ng_vs_stemi_v3	66	1709	0.290356	0.753583	0.676923	0.689598	SSmaf_	SS	maf_	Sample size	Sample size maf_	0.647059	0.604742	1.04762	0.776471	3	61	1.0315	0.852127	0.0206731
Average number of cells	ng_vs_stemi_v3	88	2154	0.307951	0.75141	0.801843	0.795849	M_cells_donor	M_cells_donor		Average number of cells	Average number of cells	0.862745	0.762208	1.39683	1.03529	25	506	1.22186	1.00938	0.145593
Average number of cells mean.donor	ng_vs_stemi_v3	60	1612	0.277967	0.688693	0.634921	0.667507	M_cells_donormean.donor	M_cells_donor	mean.donor	Average number of cells	Average number of cells mean.donor	0.588235	0.570418	0.952381	0.705882	-3	-36	0.967498	0.799253	-0.0213294
Average number of cells mean_log.donor	ng_vs_stemi_v3	60	1620	0.278865	0.68951	0.634921	0.669744	M_cells_donormean_log.donor	M_cells_donor	mean_log.donor	Average number of cells	Average number of cells mean_log.donor	0.588235	0.573248	0.952381	0.705882	-3	-28	0.967498	0.799253	-0.0213294
Average number of cells mean.cell	ng_vs_stemi_v3	39	1147	0.253458	0.604735	0.464286	0.527836	M_cells_donormean.cell	M_cells_donor	mean.cell	Average number of cells	Average number of cells mean.cell	0.382353	0.405874	0.619048	0.458824	-24	-501	0.707483	0.584454	-0.191964
Average number of cells mean_log.cell	ng_vs_stemi_v3	40	1157	0.255425	0.605929	0.473373	0.530792	M_cells_donormean_log.cell	M_cells_donor	mean_log.cell	Average number of cells	Average number of cells mean_log.cell	0.392157	0.409413	0.634921	0.470588	-23	-491	0.72133	0.595893	-0.182877
Average number of cells zeros.cell	ng_vs_stemi_v3	81	2102	0.308236	0.753648	0.771429	0.784299	M_cells_donorzeros.cell	M_cells_donor	zeros.cell	Average number of cells	Average number of cells zeros.cell	0.794118	0.743808	1.28571	0.952941	18	454	1.17551	0.971092	0.115179
Average number of cells sd.donor	ng_vs_stemi_v3	67	1571	0.277973	0.64854	0.683673	0.655077	M_cells_donorsd.donor	M_cells_donor	sd.donor	Average number of cells	Average number of cells sd.donor	0.656863	0.555909	1.06349	0.788235	4	-77	1.04179	0.860624	0.0274235
Average number of cells sd_log.donor	ng_vs_stemi_v3	67	1573	0.278334	0.648805	0.683673	0.655647	M_cells_donorsd_log.donor	M_cells_donor	sd_log.donor	Average number of cells	Average number of cells sd_log.donor	0.656863	0.556617	1.06349	0.788235	4	-75	1.04179	0.860624	0.0274235
Average number of cells sd.cell	ng_vs_stemi_v3	46	1286	0.26738	0.642643	0.525714	0.569495	M_cells_donorsd.cell	M_cells_donor	sd.cell	Average number of cells	Average number of cells sd.cell	0.45098	0.45506	0.730159	0.541176	-17	-362	0.801088	0.661782	-0.130536
Average number of cells sd_log.cell	ng_vs_stemi_v3	48	1314	0.271693	0.65105	0.542373	0.578475	M_cells_donorsd_log.cell	M_cells_donor	sd_log.cell	Average number of cells	Average number of cells sd_log.cell	0.470588	0.464968	0.761905	0.564706	-15	-334	0.826473	0.682752	-0.113877
Average number of cells cv.donor	ng_vs_stemi_v3	86	2102	0.303181	0.741822	0.8	0.778582	M_cells_donorcv.donor	M_cells_donor	cv.donor	Average number of cells	Average number of cells cv.donor	0.843137	0.743808	1.36508	1.01176	23	454	1.21905	1.00706	0.14375
Average number of cells cv_log.donor	ng_vs_stemi_v3	85	2095	0.303985	0.743962	0.794393	0.781912	M_cells_donorcv_log.donor	M_cells_donor	cv_log.donor	Average number of cells	Average number of cells cv_log.donor	0.833333	0.741331	1.34921	1	22	447	1.2105	1	0.138143
Average number of cells cv.cell	ng_vs_stemi_v3	85	2143	0.311967	0.779534	0.794393	0.791454	M_cells_donorcv.cell	M_cells_donor	cv.cell	Average number of cells	Average number of cells cv.cell	0.833333	0.758316	1.34921	1	22	495	1.2105	1	0.138143
Average number of cells cv_log.cell	ng_vs_stemi_v3	83	2078	0.311256	0.76432	0.783019	0.778714	M_cells_donorcv_log.cell	M_cells_donor	cv_log.cell	Average number of cells	Average number of cells cv_log.cell	0.813725	0.735315	1.31746	0.976471	20	430	1.19317	0.985683	0.126769
Average number of cells maf_	ng_vs_stemi_v3	87	2170	0.306989	0.748075	0.805556	0.79985	M_cells_donormaf_	M_cells_donor	maf_	Average number of cells	Average number of cells maf_	0.852941	0.76787	1.38095	1.02353	24	522	1.22751	1.01405	0.149306
Counts per cell	ng_vs_stemi_v3	100	2561	0.317954	0.750677	0.864629	0.875767	M_UMI_cell	M_UMI_cell		Counts per cell	Counts per cell	0.980392	0.906228	1.5873	1.17647	37	913	1.31753	1.08842	0.208379
Counts per cell mean.donor	ng_vs_stemi_v3	90	2249	0.300743	0.745094	0.821918	0.814458	M_UMI_cellmean.donor	M_UMI_cell	mean.donor	Counts per cell	Counts per cell mean.donor	0.882353	0.795824	1.42857	1.05882	27	601	1.25245	1.03465	0.165668
Counts per cell mean_log.donor	ng_vs_stemi_v3	90	2247	0.301519	0.746011	0.821918	0.814018	M_UMI_cellmean_log.donor	M_UMI_cell	mean_log.donor	Counts per cell	Counts per cell mean_log.donor	0.882353	0.795117	1.42857	1.05882	27	599	1.25245	1.03465	0.165668
Counts per cell mean.cell	ng_vs_stemi_v3	77	1914	0.28162	0.69315	0.747573	0.740711	M_UMI_cellmean.cell	M_UMI_cell	mean.cell	Counts per cell	Counts per cell mean.cell	0.754902	0.677282	1.22222	0.905882	14	266	1.13916	0.941062	0.0913228
Counts per cell mean_log.cell	ng_vs_stemi_v3	78	2017	0.283599	0.707247	0.753623	0.765834	M_UMI_cellmean_log.cell	M_UMI_cell	mean_log.cell	Counts per cell	Counts per cell mean_log.cell	0.764706	0.71373	1.2381	0.917647	15	369	1.14838	0.948679	0.0973732
Counts per cell zeros.cell	ng_vs_stemi_v3	102	2636	0.31743	0.741748	0.874459	0.874784	M_UMI_cellzeros.cell	M_UMI_cell	zeros.cell	Counts per cell	Counts per cell zeros.cell	1	0.932767	1.61905	1.2	39	988	1.33251	1.10079	0.218209
Counts per cell sd.donor	ng_vs_stemi_v3	82	2098	0.300671	0.737353	0.777251	0.784897	M_UMI_cellsd.donor	M_UMI_cell	sd.donor	Counts per cell	Counts per cell sd.donor	0.803922	0.742392	1.30159	0.964706	19	450	1.18438	0.978422	0.121001
Counts per cell sd_log.donor	ng_vs_stemi_v3	82	2098	0.301002	0.736939	0.777251	0.784897	M_UMI_cellsd_log.donor	M_UMI_cell	sd_log.donor	Counts per cell	Counts per cell sd_log.donor	0.803922	0.742392	1.30159	0.964706	19	450	1.18438	0.978422	0.121001
Counts per cell sd.cell	ng_vs_stemi_v3	84	2053	0.297162	0.722654	0.779343	0.769763	M_UMI_cellsd.cell	M_UMI_cell	sd.cell	Counts per cell	Counts per cell sd.cell	0.823529	0.726469	1.33333	0.988235	21	405	1.18757	0.981055	0.123093
Counts per cell sd_log.cell	ng_vs_stemi_v3	85	2059	0.300655	0.727042	0.785047	0.771182	M_UMI_cellsd_log.cell	M_UMI_cell	sd_log.cell	Counts per cell	Counts per cell sd_log.cell	0.833333	0.728592	1.34921	1	22	411	1.19626	0.988235	0.128797
Counts per cell cv.donor	ng_vs_stemi_v3	89	2316	0.313055	0.754294	0.807339	0.835958	M_UMI_cellcv.donor	M_UMI_cell	cv.donor	Counts per cell	Counts per cell cv.donor	0.872549	0.819533	1.4127	1.04706	26	668	1.23023	1.0163	0.151089
Counts per cell cv_log.donor	ng_vs_stemi_v3	89	2315	0.313956	0.75439	0.807339	0.835744	M_UMI_cellcv_log.donor	M_UMI_cell	cv_log.donor	Counts per cell	Counts per cell cv_log.donor	0.872549	0.819179	1.4127	1.04706	26	667	1.23023	1.0163	0.151089
Counts per cell cv.cell	ng_vs_stemi_v3	99	2784	0.315352	0.753087	0.868421	0.904553	M_UMI_cellcv.cell	M_UMI_cell	cv.cell	Counts per cell	Counts per cell cv.cell	0.970588	0.985138	1.57143	1.16471	36	1136	1.32331	1.09319	0.212171
Counts per cell cv_log.cell	ng_vs_stemi_v3	102	2802	0.317516	0.749593	0.874459	0.906187	M_UMI_cellcv_log.cell	M_UMI_cell	cv_log.cell	Counts per cell	Counts per cell cv_log.cell	1	0.991507	1.61905	1.2	39	1154	1.33251	1.10079	0.218209
Counts per cell maf_	ng_vs_stemi_v3	101	2826	0.316431	0.746502	0.869565	0.913262	M_UMI_cellmaf_	M_UMI_cell	maf_	Counts per cell	Counts per cell maf_	0.990196	1	1.60317	1.18824	38	1178	1.32505	1.09463	0.213315
Counts per donor	ng_vs_stemi_v3	100	2621	0.317887	0.744928	0.864629	0.872551	M_UMI_donor	M_UMI_donor		Counts per donor	Counts per donor	0.980392	0.927459	1.5873	1.17647	37	973	1.31753	1.08842	0.208379
Counts per donor mean.donor	ng_vs_stemi_v3	90	2232	0.299887	0.743966	0.821918	0.81071	M_UMI_donormean.donor	M_UMI_donor	mean.donor	Counts per donor	Counts per donor mean.donor	0.882353	0.789809	1.42857	1.05882	27	584	1.25245	1.03465	0.165668
Counts per donor mean_log.donor	ng_vs_stemi_v3	90	2233	0.300677	0.744678	0.821918	0.810931	M_UMI_donormean_log.donor	M_UMI_donor	mean_log.donor	Counts per donor	Counts per donor mean_log.donor	0.882353	0.790163	1.42857	1.05882	27	585	1.25245	1.03465	0.165668
Counts per donor mean.cell	ng_vs_stemi_v3	68	1843	0.280347	0.694168	0.690355	0.728803	M_UMI_donormean.cell	M_UMI_donor	mean.cell	Counts per donor	Counts per donor mean.cell	0.666667	0.652159	1.07937	0.8	5	195	1.05197	0.869036	0.0341053
Counts per donor mean_log.cell	ng_vs_stemi_v3	76	1933	0.282341	0.693612	0.741463	0.745422	M_UMI_donormean_log.cell	M_UMI_donor	mean_log.cell	Counts per donor	Counts per donor mean_log.cell	0.745098	0.684006	1.20635	0.894118	13	285	1.12985	0.933372	0.0852134
Counts per donor zeros.cell	ng_vs_stemi_v3	100	2535	0.317388	0.748205	0.864629	0.870621	M_UMI_donorzeros.cell	M_UMI_donor	zeros.cell	Counts per donor	Counts per donor zeros.cell	0.980392	0.897028	1.5873	1.17647	37	887	1.31753	1.08842	0.208379
Counts per donor sd.donor	ng_vs_stemi_v3	81	2073	0.299817	0.736609	0.771429	0.779076	M_UMI_donorsd.donor	M_UMI_donor	sd.donor	Counts per donor	Counts per donor sd.donor	0.794118	0.733546	1.28571	0.952941	18	425	1.17551	0.971092	0.115179
Counts per donor sd_log.donor	ng_vs_stemi_v3	82	2096	0.300153	0.736185	0.777251	0.784433	M_UMI_donorsd_log.donor	M_UMI_donor	sd_log.donor	Counts per donor	Counts per donor sd_log.donor	0.803922	0.741684	1.30159	0.964706	19	448	1.18438	0.978422	0.121001
Counts per donor sd.cell	ng_vs_stemi_v3	82	1997	0.295938	0.722637	0.767773	0.756368	M_UMI_donorsd.cell	M_UMI_donor	sd.cell	Counts per donor	Counts per donor sd.cell	0.803922	0.706653	1.30159	0.964706	19	349	1.16994	0.96649	0.111523
Counts per donor sd_log.cell	ng_vs_stemi_v3	83	2018	0.29951	0.729466	0.773585	0.761425	M_UMI_donorsd_log.cell	M_UMI_donor	sd_log.cell	Counts per donor	Counts per donor sd_log.cell	0.813725	0.714084	1.31746	0.976471	20	370	1.1788	0.973807	0.117335
Counts per donor cv.donor	ng_vs_stemi_v3	88	2255	0.312909	0.749246	0.801843	0.824292	M_UMI_donorcv.donor	M_UMI_donor	cv.donor	Counts per donor	Counts per donor cv.donor	0.862745	0.797948	1.39683	1.03529	25	607	1.22186	1.00938	0.145593
Counts per donor cv_log.donor	ng_vs_stemi_v3	88	2251	0.313823	0.74948	0.801843	0.82342	M_UMI_donorcv_log.donor	M_UMI_donor	cv_log.donor	Counts per donor	Counts per donor cv_log.donor	0.862745	0.796532	1.39683	1.03529	25	603	1.22186	1.00938	0.145593
Counts per donor cv.cell	ng_vs_stemi_v3	100	2787	0.315492	0.754171	0.873362	0.905107	M_UMI_donorcv.cell	M_UMI_donor	cv.cell	Counts per donor	Counts per donor cv.cell	0.980392	0.9862	1.5873	1.17647	37	1139	1.33084	1.09941	0.217112
Counts per donor cv_log.cell	ng_vs_stemi_v3	102	2697	0.317584	0.748708	0.874459	0.886531	M_UMI_donorcv_log.cell	M_UMI_donor	cv_log.cell	Counts per donor	Counts per donor cv_log.cell	1	0.954352	1.61905	1.2	39	1049	1.33251	1.10079	0.218209
Counts per donor maf_	ng_vs_stemi_v3	98	2700	0.316346	0.751982	0.854626	0.905234	M_UMI_donormaf_	M_UMI_donor	maf_	Counts per donor	Counts per donor maf_	0.960784	0.955414	1.55556	1.15294	35	1052	1.30229	1.07582	0.198376
Total number of cells	ng_vs_stemi_v3	71	1784	0.29443	0.738203	0.71	0.708316	T_cells	T_cells		Total number of cells	Total number of cells	0.696078	0.631281	1.12698	0.835294	8	136	1.0819	0.893765	0.05375
Total number of cells mean.donor	ng_vs_stemi_v3	43	1193	0.262581	0.620964	0.5	0.542982	T_cellsmean.donor	T_cells	mean.donor	Total number of cells	Total number of cells mean.donor	0.421569	0.422151	0.68254	0.505882	-20	-455	0.761905	0.629412	-0.15625
Total number of cells mean_log.donor	ng_vs_stemi_v3	43	1195	0.263412	0.623043	0.5	0.543654	T_cellsmean_log.donor	T_cells	mean_log.donor	Total number of cells	Total number of cells mean_log.donor	0.421569	0.422859	0.68254	0.505882	-20	-453	0.761905	0.629412	-0.15625
Total number of cells mean.cell	ng_vs_stemi_v3	27	836	0.238244	0.549556	0.346154	0.413862	T_cellsmean.cell	T_cells	mean.cell	Total number of cells	Total number of cells mean.cell	0.264706	0.295824	0.428571	0.317647	-36	-812	0.527473	0.435747	-0.310096
Total number of cells mean_log.cell	ng_vs_stemi_v3	28	931	0.239995	0.536617	0.356688	0.449841	T_cellsmean_log.cell	T_cells	mean_log.cell	Total number of cells	Total number of cells mean_log.cell	0.27451	0.329441	0.444444	0.329412	-35	-717	0.543524	0.449007	-0.299562
Total number of cells zeros.cell	ng_vs_stemi_v3	73	1840	0.295218	0.744652	0.722772	0.722824	T_cellszeros.cell	T_cells	zeros.cell	Total number of cells	Total number of cells zeros.cell	0.715686	0.651097	1.15873	0.858824	10	192	1.10137	0.909843	0.0665223
Total number of cells sd.donor	ng_vs_stemi_v3	48	1198	0.262709	0.623055	0.542373	0.543738	T_cellssd.donor	T_cells	sd.donor	Total number of cells	Total number of cells sd.donor	0.470588	0.423921	0.761905	0.564706	-15	-450	0.826473	0.682752	-0.113877
Total number of cells sd_log.donor	ng_vs_stemi_v3	48	1198	0.26304	0.623619	0.542373	0.543738	T_cellssd_log.donor	T_cells	sd_log.donor	Total number of cells	Total number of cells sd_log.donor	0.470588	0.423921	0.761905	0.564706	-15	-450	0.826473	0.682752	-0.113877
Total number of cells sd.cell	ng_vs_stemi_v3	26	921	0.249839	0.664388	0.335484	0.447013	T_cellssd.cell	T_cells	sd.cell	Total number of cells	Total number of cells sd.cell	0.254902	0.325902	0.412698	0.305882	-37	-727	0.511214	0.422315	-0.320766
Total number of cells sd_log.cell	ng_vs_stemi_v3	28	969	0.253918	0.650716	0.356688	0.465128	T_cellssd_log.cell	T_cells	sd_log.cell	Total number of cells	Total number of cells sd_log.cell	0.27451	0.342887	0.444444	0.329412	-35	-679	0.543524	0.449007	-0.299562
Total number of cells cv.donor	ng_vs_stemi_v3	70	1653	0.291449	0.755455	0.703518	0.67264	T_cellscv.donor	T_cells	cv.donor	Total number of cells	Total number of cells cv.donor	0.686275	0.584926	1.11111	0.823529	7	5	1.07203	0.885604	0.0472676
Total number of cells cv_log.donor	ng_vs_stemi_v3	72	1666	0.291835	0.756461	0.716418	0.675395	T_cellscv_log.donor	T_cells	cv_log.donor	Total number of cells	Total number of cells cv_log.donor	0.705882	0.589526	1.14286	0.847059	9	18	1.09168	0.901844	0.0601679
Total number of cells cv.cell	ng_vs_stemi_v3	72	1927	0.303176	0.783538	0.716418	0.74315	T_cellscv.cell	T_cells	cv.cell	Total number of cells	Total number of cells cv.cell	0.705882	0.681883	1.14286	0.847059	9	279	1.09168	0.901844	0.0601679
Total number of cells cv_log.cell	ng_vs_stemi_v3	78	1894	0.299917	0.758405	0.753623	0.734921	T_cellscv_log.cell	T_cells	cv_log.cell	Total number of cells	Total number of cells cv_log.cell	0.764706	0.670205	1.2381	0.917647	15	246	1.14838	0.948679	0.0973732
Total number of cells maf_	ng_vs_stemi_v3	69	1790	0.294657	0.748087	0.69697	0.711102	T_cellsmaf_	T_cells	maf_	Total number of cells	Total number of cells maf_	0.676471	0.633404	1.09524	0.811765	6	142	1.06205	0.877362	0.0407197
Total counts per cohort	ng_vs_stemi_v3	90	2326	0.314377	0.750286	0.812785	0.833333	T_UMI	T_UMI		Total counts per cohort	Total counts per cohort	0.882353	0.823071	1.42857	1.05882	27	678	1.23853	1.02315	0.156535
Total counts per cohort mean.donor	ng_vs_stemi_v3	78	2005	0.28843	0.713591	0.753623	0.762959	T_UMImean.donor	T_UMI	mean.donor	Total counts per cohort	Total counts per cohort mean.donor	0.764706	0.709483	1.2381	0.917647	15	357	1.14838	0.948679	0.0973732
Total counts per cohort mean_log.donor	ng_vs_stemi_v3	77	1992	0.28932	0.71161	0.747573	0.759829	T_UMImean_log.donor	T_UMI	mean_log.donor	Total counts per cohort	Total counts per cohort mean_log.donor	0.754902	0.704883	1.22222	0.905882	14	344	1.13916	0.941062	0.0913228
Total counts per cohort mean.cell	ng_vs_stemi_v3	46	1304	0.265238	0.623504	0.525714	0.579326	T_UMImean.cell	T_UMI	mean.cell	Total counts per cohort	Total counts per cohort mean.cell	0.45098	0.46143	0.730159	0.541176	-17	-344	0.801088	0.661782	-0.130536
Total counts per cohort mean_log.cell	ng_vs_stemi_v3	53	1492	0.267285	0.633574	0.582418	0.635188	T_UMImean_log.cell	T_UMI	mean_log.cell	Total counts per cohort	Total counts per cohort mean_log.cell	0.519608	0.527955	0.84127	0.623529	-10	-156	0.887493	0.733161	-0.0738324
Total counts per cohort zeros.cell	ng_vs_stemi_v3	88	2259	0.314271	0.750338	0.801843	0.818501	T_UMIzeros.cell	T_UMI	zeros.cell	Total counts per cohort	Total counts per cohort zeros.cell	0.862745	0.799363	1.39683	1.03529	25	611	1.22186	1.00938	0.145593
Total counts per cohort sd.donor	ng_vs_stemi_v3	75	1745	0.288388	0.702875	0.735294	0.69679	T_UMIsd.donor	T_UMI	sd.donor	Total counts per cohort	Total counts per cohort sd.donor	0.735294	0.617481	1.19048	0.882353	12	97	1.12045	0.925606	0.0790441
Total counts per cohort sd_log.donor	ng_vs_stemi_v3	75	1751	0.288753	0.703839	0.735294	0.698387	T_UMIsd_log.donor	T_UMI	sd_log.donor	Total counts per cohort	Total counts per cohort sd_log.donor	0.735294	0.619604	1.19048	0.882353	12	103	1.12045	0.925606	0.0790441
Total counts per cohort sd.cell	ng_vs_stemi_v3	63	1581	0.280407	0.69928	0.645833	0.658346	T_UMIsd.cell	T_UMI	sd.cell	Total counts per cohort	Total counts per cohort sd.cell	0.617647	0.559448	1	0.741176	0	-67	0.984127	0.81299	-0.0104167
Total counts per cohort sd_log.cell	ng_vs_stemi_v3	63	1693	0.284598	0.714881	0.645833	0.689399	T_UMIsd_log.cell	T_UMI	sd_log.cell	Total counts per cohort	Total counts per cohort sd_log.cell	0.617647	0.59908	1	0.741176	0	45	0.984127	0.81299	-0.0104167
Total counts per cohort cv.donor	ng_vs_stemi_v3	87	2160	0.309047	0.745094	0.805556	0.796834	T_UMIcv.donor	T_UMI	cv.donor	Total counts per cohort	Total counts per cohort cv.donor	0.852941	0.764331	1.38095	1.02353	24	512	1.22751	1.01405	0.149306
Total counts per cohort cv_log.donor	ng_vs_stemi_v3	88	2171	0.309995	0.747732	0.81106	0.799323	T_UMIcv_log.donor	T_UMI	cv_log.donor	Total counts per cohort	Total counts per cohort cv_log.donor	0.862745	0.768224	1.39683	1.03529	25	523	1.2359	1.02098	0.15481
Total counts per cohort cv.cell	ng_vs_stemi_v3	95	2432	0.315138	0.771763	0.848214	0.836859	T_UMIcv.cell	T_UMI	cv.cell	Total counts per cohort	Total counts per cohort cv.cell	0.931373	0.86058	1.50794	1.11765	32	784	1.29252	1.06775	0.191964
Total counts per cohort cv_log.cell	ng_vs_stemi_v3	91	2343	0.315958	0.760057	0.827273	0.834396	T_UMIcv_log.cell	T_UMI	cv_log.cell	Total counts per cohort	Total counts per cohort cv_log.cell	0.892157	0.829087	1.44444	1.07059	28	695	1.26061	1.04139	0.171023
Total counts per cohort maf_	ng_vs_stemi_v3	95	2458	0.312913	0.752056	0.839286	0.860457	T_UMImaf_	T_UMI	maf_	Total counts per cohort	Total counts per cohort maf_	0.931373	0.869781	1.50794	1.11765	32	810	1.27891	1.05651	0.183036
Standard error	ng_vs_v2_1m	349	8924	0.394361	0.727897	0.903664	0.879124	SE	SE		Standard error	Standard error	0.969444	0.955154	0.980337	1	-7	-188	0.991631	1	-0.00762682
Sample size	ng_vs_v2_1m	356	9112	0.396894	0.7251	0.91129	0.895282	SS	SS		Sample size	Sample size	0.988889	0.975276	1	1.02006	0	0	1	1.00844	0
Sample size mean.donor	ng_vs_v2_1m	348	9248	0.390608	0.725238	0.904891	0.901229	SSmean.donor	SS	mean.donor	Sample size	Sample size mean.donor	0.966667	0.989832	0.977528	0.997135	-8	136	0.992978	1.00136	-0.00639902
Sample size mean_log.donor	ng_vs_v2_1m	347	9164	0.390863	0.726398	0.903401	0.897488	SSmean_log.donor	SS	mean_log.donor	Sample size	Sample size mean_log.donor	0.963889	0.980841	0.974719	0.994269	-9	52	0.991343	0.99971	-0.00788896
Sample size mean.cell	ng_vs_v2_1m	341	9123	0.390939	0.726098	0.897119	0.894863	SSmean.cell	SS	mean.cell	Sample size	Sample size mean.cell	0.947222	0.976453	0.957865	0.977077	-15	11	0.98445	0.992758	-0.014171
Sample size mean_log.cell	ng_vs_v2_1m	344	9136	0.391184	0.725994	0.898907	0.895522	SSmean_log.cell	SS	mean_log.cell	Sample size	Sample size mean_log.cell	0.955556	0.977844	0.966292	0.985673	-12	24	0.986411	0.994737	-0.0123832
Sample size zeros.cell	ng_vs_v2_1m	347	8770	0.397532	0.731688	0.903401	0.87833	SSzeros.cell	SS	zeros.cell	Sample size	Sample size zeros.cell	0.963889	0.938671	0.974719	0.994269	-9	-342	0.991343	0.99971	-0.00788896
Sample size sd.donor	ng_vs_v2_1m	342	8966	0.391217	0.728675	0.89589	0.893384	SSsd.donor	SS	sd.donor	Sample size	Sample size sd.donor	0.95	0.959649	0.960674	0.979943	-14	-146	0.983101	0.991398	-0.0153999
Sample size sd_log.donor	ng_vs_v2_1m	341	8983	0.391268	0.728506	0.894376	0.893105	SSsd_log.donor	SS	sd_log.donor	Sample size	Sample size sd_log.donor	0.947222	0.961468	0.957865	0.977077	-15	-129	0.981439	0.989722	-0.0169145
Sample size sd.cell	ng_vs_v2_1m	357	9256	0.395704	0.723364	0.910067	0.901801	SSsd.cell	SS	sd.cell	Sample size	Sample size sd.cell	0.991667	0.990688	1.00281	1.02292	1	144	0.998658	1.00709	-0.00122321
Sample size sd_log.cell	ng_vs_v2_1m	360	9312	0.39589	0.724255	0.914439	0.904837	SSsd_log.cell	SS	sd_log.cell	Sample size	Sample size sd_log.cell	1	0.996682	1.01124	1.03152	4	200	1.00345	1.01192	0.00314818
Sample size cv.donor	ng_vs_v2_1m	334	8440	0.393892	0.731963	0.880886	0.863485	SScv.donor	SS	cv.donor	Sample size	Sample size cv.donor	0.927778	0.90335	0.938202	0.95702	-22	-672	0.966636	0.974795	-0.0304039
Sample size cv_log.donor	ng_vs_v2_1m	332	8442	0.394587	0.732252	0.880556	0.863722	SScv_log.donor	SS	cv_log.donor	Sample size	Sample size cv_log.donor	0.922222	0.903564	0.932584	0.951289	-24	-670	0.966273	0.974429	-0.0307348
Sample size cv.cell	ng_vs_v2_1m	325	8356	0.394577	0.733857	0.86676	0.863626	SScv.cell	SS	cv.cell	Sample size	Sample size cv.cell	0.902778	0.894359	0.912921	0.931232	-31	-756	0.951135	0.959163	-0.0445302
Sample size cv_log.cell	ng_vs_v2_1m	344	8673	0.396422	0.733807	0.896175	0.880691	SScv_log.cell	SS	cv_log.cell	Sample size	Sample size cv_log.cell	0.955556	0.928289	0.966292	0.985673	-12	-439	0.983413	0.991713	-0.0151155
Sample size maf_	ng_vs_v2_1m	346	9022	0.398014	0.727188	0.904632	0.89188	SSmaf_	SS	maf_	Sample size	Sample size maf_	0.961111	0.965643	0.97191	0.991404	-10	-90	0.992694	1.00107	-0.00665817
Average number of cells	ng_vs_v2_1m	350	8859	0.395499	0.727441	0.902439	0.882216	M_cells_donor	M_cells_donor		Average number of cells	Average number of cells	0.972222	0.948197	0.983146	1.00287	-6	-253	0.990287	0.998645	-0.0088513
Average number of cells mean.donor	ng_vs_v2_1m	318	8110	0.383747	0.728491	0.86119	0.852148	M_cells_donormean.donor	M_cells_donor	mean.donor	Average number of cells	Average number of cells mean.donor	0.883333	0.86803	0.893258	0.911175	-38	-1002	0.945022	0.952998	-0.0501005
Average number of cells mean_log.donor	ng_vs_v2_1m	318	8124	0.384056	0.72819	0.86119	0.851589	M_cells_donormean_log.donor	M_cells_donor	mean_log.donor	Average number of cells	Average number of cells mean_log.donor	0.883333	0.869528	0.893258	0.911175	-38	-988	0.945022	0.952998	-0.0501005
Average number of cells mean.cell	ng_vs_v2_1m	317	8139	0.3842	0.727034	0.859574	0.852221	M_cells_donormean.cell	M_cells_donor	mean.cell	Average number of cells	Average number of cells mean.cell	0.880556	0.871133	0.890449	0.908309	-39	-973	0.94325	0.951211	-0.0517159
Average number of cells mean_log.cell	ng_vs_v2_1m	317	8125	0.384498	0.727135	0.859574	0.851316	M_cells_donormean_log.cell	M_cells_donor	mean_log.cell	Average number of cells	Average number of cells mean_log.cell	0.880556	0.869635	0.890449	0.908309	-39	-987	0.94325	0.951211	-0.0517159
Average number of cells zeros.cell	ng_vs_v2_1m	346	8693	0.396469	0.732683	0.899183	0.873942	M_cells_donorzeros.cell	M_cells_donor	zeros.cell	Average number of cells	Average number of cells zeros.cell	0.961111	0.930429	0.97191	0.991404	-10	-419	0.986714	0.995041	-0.0121078
Average number of cells sd.donor	ng_vs_v2_1m	331	8465	0.385549	0.735215	0.878999	0.868705	M_cells_donorsd.donor	M_cells_donor	sd.donor	Average number of cells	Average number of cells sd.donor	0.919444	0.906026	0.929775	0.948424	-25	-647	0.964565	0.972706	-0.0322917
Average number of cells sd_log.donor	ng_vs_v2_1m	331	8466	0.385613	0.735166	0.878999	0.868767	M_cells_donorsd_log.donor	M_cells_donor	sd_log.donor	Average number of cells	Average number of cells sd_log.donor	0.919444	0.906133	0.929775	0.948424	-25	-646	0.964565	0.972706	-0.0322917
Average number of cells sd.cell	ng_vs_v2_1m	346	8959	0.391306	0.728827	0.899183	0.892106	M_cells_donorsd.cell	M_cells_donor	sd.cell	Average number of cells	Average number of cells sd.cell	0.961111	0.9589	0.97191	0.991404	-10	-153	0.986714	0.995041	-0.0121078
Average number of cells sd_log.cell	ng_vs_v2_1m	348	9001	0.391661	0.728688	0.902174	0.894174	M_cells_donorsd_log.cell	M_cells_donor	sd_log.cell	Average number of cells	Average number of cells sd_log.cell	0.966667	0.963395	0.977528	0.997135	-8	-111	0.989996	0.998352	-0.00911641
Average number of cells cv.donor	ng_vs_v2_1m	344	8566	0.393718	0.736276	0.893443	0.873447	M_cells_donorcv.donor	M_cells_donor	cv.donor	Average number of cells	Average number of cells cv.donor	0.955556	0.916836	0.966292	0.985673	-12	-546	0.980415	0.98869	-0.0178477
Average number of cells cv_log.donor	ng_vs_v2_1m	349	8692	0.394337	0.734151	0.898236	0.88076	M_cells_donorcv_log.donor	M_cells_donor	cv_log.donor	Average number of cells	Average number of cells cv_log.donor	0.969444	0.930322	0.980337	1	-7	-420	0.985675	0.993994	-0.0130542
Average number of cells cv.cell	ng_vs_v2_1m	344	8553	0.395208	0.726372	0.887978	0.864279	M_cells_donorcv.cell	M_cells_donor	cv.cell	Average number of cells	Average number of cells cv.cell	0.955556	0.915445	0.966292	0.985673	-12	-559	0.974418	0.982642	-0.0233122
Average number of cells cv_log.cell	ng_vs_v2_1m	350	8957	0.396038	0.727428	0.897019	0.88908	M_cells_donorcv_log.cell	M_cells_donor	cv_log.cell	Average number of cells	Average number of cells cv_log.cell	0.972222	0.958686	0.983146	1.00287	-6	-155	0.984339	0.992647	-0.0142714
Average number of cells maf_	ng_vs_v2_1m	350	9016	0.396776	0.72964	0.902439	0.88927	M_cells_donormaf_	M_cells_donor	maf_	Average number of cells	Average number of cells maf_	0.972222	0.965001	0.983146	1.00287	-6	-96	0.990287	0.998645	-0.0088513
Counts per cell	ng_vs_v2_1m	356	9313	0.396831	0.725957	0.905914	0.907536	M_UMI_cell	M_UMI_cell		Counts per cell	Counts per cell	0.988889	0.996789	1	1.02006	0	201	0.9941	1.00249	-0.00537634
Counts per cell mean.donor	ng_vs_v2_1m	332	8689	0.386934	0.726164	0.883333	0.878065	M_UMI_cellmean.donor	M_UMI_cell	mean.donor	Counts per cell	Counts per cell mean.donor	0.922222	0.930001	0.932584	0.951289	-24	-423	0.969322	0.977503	-0.027957
Counts per cell mean_log.donor	ng_vs_v2_1m	330	8622	0.38723	0.727275	0.880223	0.874055	M_UMI_cellmean_log.donor	M_UMI_cell	mean_log.donor	Counts per cell	Counts per cell mean_log.donor	0.916667	0.92283	0.926966	0.945559	-26	-490	0.965908	0.97406	-0.0310675
Counts per cell mean.cell	ng_vs_v2_1m	328	8518	0.38735	0.723977	0.879888	0.868041	M_UMI_cellmean.cell	M_UMI_cell	mean.cell	Counts per cell	Counts per cell mean.cell	0.911111	0.911699	0.921348	0.939828	-28	-594	0.965541	0.97369	-0.0314021
Counts per cell mean_log.cell	ng_vs_v2_1m	328	8561	0.387635	0.72501	0.879888	0.870608	M_UMI_cellmean_log.cell	M_UMI_cell	mean_log.cell	Counts per cell	Counts per cell mean_log.cell	0.911111	0.916301	0.921348	0.939828	-28	-551	0.965541	0.97369	-0.0314021
Counts per cell zeros.cell	ng_vs_v2_1m	351	9061	0.39768	0.733933	0.906631	0.896762	M_UMI_cellzeros.cell	M_UMI_cell	zeros.cell	Counts per cell	Counts per cell zeros.cell	0.975	0.969817	0.985955	1.00573	-5	-51	0.994887	1.00328	-0.00465974
Counts per cell sd.donor	ng_vs_v2_1m	337	8906	0.388325	0.729993	0.888276	0.890556	M_UMI_cellsd.donor	M_UMI_cell	sd.donor	Counts per cell	Counts per cell sd.donor	0.936111	0.953227	0.946629	0.965616	-19	-206	0.974745	0.982972	-0.0230145
Counts per cell sd_log.donor	ng_vs_v2_1m	337	8911	0.388384	0.729872	0.888276	0.890855	M_UMI_cellsd_log.donor	M_UMI_cell	sd_log.donor	Counts per cell	Counts per cell sd_log.donor	0.936111	0.953762	0.946629	0.965616	-19	-201	0.974745	0.982972	-0.0230145
Counts per cell sd.cell	ng_vs_v2_1m	353	9299	0.393738	0.72797	0.906883	0.903874	M_UMI_cellsd.cell	M_UMI_cell	sd.cell	Counts per cell	Counts per cell sd.cell	0.980556	0.995291	0.991573	1.01146	-3	187	0.995163	1.00356	-0.00440773
Counts per cell sd_log.cell	ng_vs_v2_1m	354	9191	0.394035	0.726328	0.908356	0.898538	M_UMI_cellsd_log.cell	M_UMI_cell	sd_log.cell	Counts per cell	Counts per cell sd_log.cell	0.983333	0.983731	0.994382	1.01433	-2	79	0.99678	1.00519	-0.00293453
Counts per cell cv.donor	ng_vs_v2_1m	350	8664	0.394477	0.734488	0.899729	0.873469	M_UMI_cellcv.donor	M_UMI_cell	cv.donor	Counts per cell	Counts per cell cv.donor	0.972222	0.927325	0.983146	1.00287	-6	-448	0.987313	0.995646	-0.0115613
Counts per cell cv_log.donor	ng_vs_v2_1m	352	8743	0.395148	0.732957	0.902703	0.877988	M_UMI_cellcv_log.donor	M_UMI_cell	cv_log.donor	Counts per cell	Counts per cell cv_log.donor	0.977778	0.935781	0.988764	1.0086	-4	-369	0.990576	0.998937	-0.00858762
Counts per cell cv.cell	ng_vs_v2_1m	343	8574	0.395644	0.731826	0.889193	0.866139	M_UMI_cellcv.cell	M_UMI_cell	cv.cell	Counts per cell	Counts per cell cv.cell	0.952778	0.917692	0.963483	0.982808	-13	-538	0.975751	0.983987	-0.0220974
Counts per cell cv_log.cell	ng_vs_v2_1m	351	8989	0.396951	0.72811	0.898512	0.890345	M_UMI_cellcv_log.cell	M_UMI_cell	cv_log.cell	Counts per cell	Counts per cell cv_log.cell	0.975	0.962111	0.985955	1.00573	-5	-123	0.985977	0.994299	-0.0127788
Counts per cell maf_	ng_vs_v2_1m	353	8974	0.398025	0.726822	0.909582	0.88687	M_UMI_cellmaf_	M_UMI_cell	maf_	Counts per cell	Counts per cell maf_	0.980556	0.960505	0.991573	1.01146	-3	-138	0.998125	1.00655	-0.00170868
Counts per donor	ng_vs_v2_1m	358	9343	0.397104	0.725857	0.908847	0.908525	M_UMI_donor	M_UMI_donor		Counts per donor	Counts per donor	0.994444	1	1.00562	1.02579	2	231	0.997319	1.00574	-0.00244314
Counts per donor mean.donor	ng_vs_v2_1m	335	8934	0.388173	0.725711	0.890733	0.891475	M_UMI_donormean.donor	M_UMI_donor	mean.donor	Counts per donor	Counts per donor mean.donor	0.930556	0.956224	0.941011	0.959885	-21	-178	0.977442	0.985691	-0.0205573
Counts per donor mean_log.donor	ng_vs_v2_1m	339	8963	0.388459	0.725421	0.894085	0.892882	M_UMI_donormean_log.donor	M_UMI_donor	mean_log.donor	Counts per donor	Counts per donor mean_log.donor	0.941667	0.959328	0.952247	0.971347	-17	-149	0.98112	0.989401	-0.017205
Counts per donor mean.cell	ng_vs_v2_1m	337	8941	0.388568	0.725752	0.893793	0.891893	M_UMI_donormean.cell	M_UMI_donor	mean.cell	Counts per donor	Counts per donor mean.cell	0.936111	0.956973	0.946629	0.965616	-19	-171	0.9808	0.989077	-0.0174972
Counts per donor mean_log.cell	ng_vs_v2_1m	339	8939	0.388843	0.725802	0.894085	0.891558	M_UMI_donormean_log.cell	M_UMI_donor	mean_log.cell	Counts per donor	Counts per donor mean_log.cell	0.941667	0.956759	0.952247	0.971347	-17	-173	0.98112	0.989401	-0.017205
Counts per donor zeros.cell	ng_vs_v2_1m	348	9061	0.397893	0.732983	0.902174	0.895799	M_UMI_donorzeros.cell	M_UMI_donor	zeros.cell	Counts per donor	Counts per donor zeros.cell	0.966667	0.969817	0.977528	0.997135	-8	-51	0.989996	0.998352	-0.00911641
Counts per donor sd.donor	ng_vs_v2_1m	339	9044	0.389353	0.731116	0.885832	0.894258	M_UMI_donorsd.donor	M_UMI_donor	sd.donor	Counts per donor	Counts per donor sd.donor	0.941667	0.967997	0.952247	0.971347	-17	-68	0.972064	0.980268	-0.0254581
Counts per donor sd_log.donor	ng_vs_v2_1m	339	9060	0.389411	0.726512	0.885832	0.895204	M_UMI_donorsd_log.donor	M_UMI_donor	sd_log.donor	Counts per donor	Counts per donor sd_log.donor	0.941667	0.96971	0.952247	0.971347	-17	-52	0.972064	0.980268	-0.0254581
Counts per donor sd.cell	ng_vs_v2_1m	354	9169	0.394546	0.725071	0.908356	0.897462	M_UMI_donorsd.cell	M_UMI_donor	sd.cell	Counts per donor	Counts per donor sd.cell	0.983333	0.981376	0.994382	1.01433	-2	57	0.99678	1.00519	-0.00293453
Counts per donor sd_log.cell	ng_vs_v2_1m	356	9276	0.394813	0.724304	0.91129	0.903704	M_UMI_donorsd_log.cell	M_UMI_donor	sd_log.cell	Counts per donor	Counts per donor sd_log.cell	0.988889	0.992829	1	1.02006	0	164	1	1.00844	0
Counts per donor cv.donor	ng_vs_v2_1m	347	8656	0.394529	0.731145	0.895238	0.873742	M_UMI_donorcv.donor	M_UMI_donor	cv.donor	Counts per donor	Counts per donor cv.donor	0.963889	0.926469	0.974719	0.994269	-9	-456	0.982385	0.990676	-0.0160522
Counts per donor cv_log.donor	ng_vs_v2_1m	351	8704	0.395214	0.730279	0.901218	0.876255	M_UMI_donorcv_log.donor	M_UMI_donor	cv_log.donor	Counts per donor	Counts per donor cv_log.donor	0.975	0.931607	0.985955	1.00573	-5	-408	0.988947	0.997294	-0.0100725
Counts per donor cv.cell	ng_vs_v2_1m	336	8527	0.395552	0.73482	0.878453	0.871908	M_UMI_donorcv.cell	M_UMI_donor	cv.cell	Counts per donor	Counts per donor cv.cell	0.933333	0.912662	0.94382	0.962751	-20	-585	0.963966	0.972102	-0.0328373
Counts per donor cv_log.cell	ng_vs_v2_1m	350	8902	0.397043	0.7303	0.899729	0.885458	M_UMI_donorcv_log.cell	M_UMI_donor	cv_log.cell	Counts per donor	Counts per donor cv_log.cell	0.972222	0.952799	0.983146	1.00287	-6	-210	0.987313	0.995646	-0.0115613
Counts per donor maf_	ng_vs_v2_1m	350	9008	0.39827	0.727078	0.905149	0.889438	M_UMI_donormaf_	M_UMI_donor	maf_	Counts per donor	Counts per donor maf_	0.972222	0.964144	0.983146	1.00287	-6	-104	0.993261	1.00164	-0.00614127
Total number of cells	ng_vs_v2_1m	333	8630	0.395332	0.729402	0.879334	0.869727	T_cells	T_cells		Total number of cells	Total number of cells	0.925	0.923686	0.935393	0.954155	-23	-482	0.964933	0.973077	-0.0319561
Total number of cells mean.donor	ng_vs_v2_1m	353	9227	0.392133	0.725803	0.909582	0.894807	T_cellsmean.donor	T_cells	mean.donor	Total number of cells	Total number of cells mean.donor	0.980556	0.987584	0.991573	1.01146	-3	115	0.998125	1.00655	-0.00170868
Total number of cells mean_log.donor	ng_vs_v2_1m	353	9109	0.392343	0.724836	0.909582	0.887845	T_cellsmean_log.donor	T_cells	mean_log.donor	Total number of cells	Total number of cells mean_log.donor	0.980556	0.974955	0.991573	1.01146	-3	-3	0.998125	1.00655	-0.00170868
Total number of cells mean.cell	ng_vs_v2_1m	351	9056	0.392378	0.723913	0.909337	0.88469	T_cellsmean.cell	T_cells	mean.cell	Total number of cells	Total number of cells mean.cell	0.975	0.969282	0.985955	1.00573	-5	-56	0.997856	1.00628	-0.00195338
Total number of cells mean_log.cell	ng_vs_v2_1m	351	9059	0.392578	0.72431	0.909337	0.884869	T_cellsmean_log.cell	T_cells	mean_log.cell	Total number of cells	Total number of cells mean_log.cell	0.975	0.969603	0.985955	1.00573	-5	-53	0.997856	1.00628	-0.00195338
Total number of cells zeros.cell	ng_vs_v2_1m	323	8401	0.395807	0.730974	0.866385	0.857254	T_cellszeros.cell	T_cells	zeros.cell	Total number of cells	Total number of cells zeros.cell	0.897222	0.899176	0.907303	0.925501	-33	-711	0.950724	0.958748	-0.0449049
Total number of cells sd.donor	ng_vs_v2_1m	341	8860	0.392071	0.732232	0.891632	0.884765	T_cellssd.donor	T_cells	sd.donor	Total number of cells	Total number of cells sd.donor	0.947222	0.948304	0.957865	0.977077	-15	-252	0.978428	0.986686	-0.0196579
Total number of cells sd_log.donor	ng_vs_v2_1m	340	8857	0.392114	0.732167	0.89011	0.884584	T_cellssd_log.donor	T_cells	sd_log.donor	Total number of cells	Total number of cells sd_log.donor	0.944444	0.947982	0.955056	0.974212	-16	-255	0.976758	0.985001	-0.0211804
Total number of cells sd.cell	ng_vs_v2_1m	346	9245	0.395585	0.729531	0.901907	0.895861	T_cellssd.cell	T_cells	sd.cell	Total number of cells	Total number of cells sd.cell	0.961111	0.989511	0.97191	0.991404	-10	133	0.989704	0.998057	-0.00938297
Total number of cells sd_log.cell	ng_vs_v2_1m	345	9247	0.395678	0.729672	0.900409	0.895978	T_cellssd_log.cell	T_cells	sd_log.cell	Total number of cells	Total number of cells sd_log.cell	0.958333	0.989725	0.969101	0.988539	-11	135	0.98806	0.996399	-0.010881
Total number of cells cv.donor	ng_vs_v2_1m	317	8061	0.392066	0.728897	0.856738	0.8527	T_cellscv.donor	T_cells	cv.donor	Total number of cells	Total number of cells cv.donor	0.880556	0.862785	0.890449	0.908309	-39	-1051	0.940137	0.948071	-0.0545527
Total number of cells cv_log.donor	ng_vs_v2_1m	318	8158	0.392738	0.729506	0.858357	0.857271	T_cellscv_log.donor	T_cells	cv_log.donor	Total number of cells	Total number of cells cv_log.donor	0.883333	0.873167	0.893258	0.911175	-38	-954	0.941914	0.949863	-0.0529334
Total number of cells cv.cell	ng_vs_v2_1m	306	8078	0.392427	0.730345	0.841499	0.849622	T_cellscv.cell	T_cells	cv.cell	Total number of cells	Total number of cells cv.cell	0.85	0.864605	0.859551	0.876791	-50	-1034	0.923414	0.931208	-0.0697918
Total number of cells cv_log.cell	ng_vs_v2_1m	318	8384	0.394496	0.730027	0.858357	0.856619	T_cellscv_log.cell	T_cells	cv_log.cell	Total number of cells	Total number of cells cv_log.cell	0.883333	0.897356	0.893258	0.911175	-38	-728	0.941914	0.949863	-0.0529334
Total number of cells maf_	ng_vs_v2_1m	332	8608	0.396429	0.733553	0.880556	0.875494	T_cellsmaf_	T_cells	maf_	Total number of cells	Total number of cells maf_	0.922222	0.921331	0.932584	0.951289	-24	-504	0.966273	0.974429	-0.0307348
Total counts per cohort	ng_vs_v2_1m	308	8036	0.39225	0.729637	0.841954	0.835674	T_UMI	T_UMI		Total counts per cohort	Total counts per cohort	0.855556	0.860109	0.865169	0.882521	-48	-1076	0.923914	0.931712	-0.0693363
Total counts per cohort mean.donor	ng_vs_v2_1m	342	8953	0.392392	0.732729	0.89589	0.878829	T_UMImean.donor	T_UMI	mean.donor	Total counts per cohort	Total counts per cohort mean.donor	0.95	0.958258	0.960674	0.979943	-14	-159	0.983101	0.991398	-0.0153999
Total counts per cohort mean_log.donor	ng_vs_v2_1m	340	8841	0.392541	0.733106	0.892857	0.872136	T_UMImean_log.donor	T_UMI	mean_log.donor	Total counts per cohort	Total counts per cohort mean_log.donor	0.944444	0.94627	0.955056	0.974212	-16	-271	0.979772	0.988042	-0.0184332
Total counts per cohort mean.cell	ng_vs_v2_1m	340	8923	0.392529	0.732032	0.892857	0.876476	T_UMImean.cell	T_UMI	mean.cell	Total counts per cohort	Total counts per cohort mean.cell	0.944444	0.955047	0.955056	0.974212	-16	-189	0.979772	0.988042	-0.0184332
Total counts per cohort mean_log.cell	ng_vs_v2_1m	339	8897	0.392669	0.732346	0.891334	0.874899	T_UMImean_log.cell	T_UMI	mean_log.cell	Total counts per cohort	Total counts per cohort mean_log.cell	0.941667	0.952264	0.952247	0.971347	-17	-215	0.978101	0.986356	-0.0199561
Total counts per cohort zeros.cell	ng_vs_v2_1m	304	7806	0.392562	0.731934	0.83815	0.825703	T_UMIzeros.cell	T_UMI	zeros.cell	Total counts per cohort	Total counts per cohort zeros.cell	0.844444	0.835492	0.853933	0.87106	-52	-1306	0.91974	0.927503	-0.07314
Total counts per cohort sd.donor	ng_vs_v2_1m	327	8555	0.391591	0.73131	0.875524	0.866714	T_UMIsd.donor	T_UMI	sd.donor	Total counts per cohort	Total counts per cohort sd.donor	0.908333	0.915659	0.918539	0.936963	-29	-557	0.960753	0.968861	-0.0357658
Total counts per cohort sd_log.donor	ng_vs_v2_1m	327	8557	0.391624	0.730492	0.875524	0.866839	T_UMIsd_log.donor	T_UMI	sd_log.donor	Total counts per cohort	Total counts per cohort sd_log.donor	0.908333	0.915873	0.918539	0.936963	-29	-555	0.960753	0.968861	-0.0357658
Total counts per cohort sd.cell	ng_vs_v2_1m	323	8434	0.393891	0.731446	0.863572	0.858678	T_UMIsd.cell	T_UMI	sd.cell	Total counts per cohort	Total counts per cohort sd.cell	0.897222	0.902708	0.907303	0.925501	-33	-678	0.947637	0.955635	-0.0477179
Total counts per cohort sd_log.cell	ng_vs_v2_1m	323	8423	0.393886	0.731483	0.863572	0.857871	T_UMIsd_log.cell	T_UMI	sd_log.cell	Total counts per cohort	Total counts per cohort sd_log.cell	0.897222	0.901531	0.907303	0.925501	-33	-689	0.947637	0.955635	-0.0477179
Total counts per cohort cv.donor	ng_vs_v2_1m	298	7860	0.388917	0.728254	0.827988	0.834935	T_UMIcv.donor	T_UMI	cv.donor	Total counts per cohort	Total counts per cohort cv.donor	0.827778	0.841272	0.837079	0.853868	-58	-1252	0.908589	0.916257	-0.083302
Total counts per cohort cv_log.donor	ng_vs_v2_1m	298	7847	0.389529	0.727688	0.827988	0.832465	T_UMIcv_log.donor	T_UMI	cv_log.donor	Total counts per cohort	Total counts per cohort cv_log.donor	0.827778	0.83988	0.837079	0.853868	-58	-1265	0.908589	0.916257	-0.083302
Total counts per cohort cv.cell	ng_vs_v2_1m	297	7679	0.388983	0.727139	0.826277	0.821707	T_UMIcv.cell	T_UMI	cv.cell	Total counts per cohort	Total counts per cohort cv.cell	0.825	0.821899	0.83427	0.851003	-59	-1433	0.906711	0.914364	-0.085013
Total counts per cohort cv_log.cell	ng_vs_v2_1m	309	8068	0.391129	0.729446	0.843615	0.844676	T_UMIcv_log.cell	T_UMI	cv_log.cell	Total counts per cohort	Total counts per cohort cv_log.cell	0.858333	0.863534	0.867978	0.885387	-47	-1044	0.925737	0.93355	-0.0676748
Total counts per cohort maf_	ng_vs_v2_1m	314	8020	0.39333	0.731677	0.851852	0.839039	T_UMImaf_	T_UMI	maf_	Total counts per cohort	Total counts per cohort maf_	0.872222	0.858397	0.882022	0.899713	-42	-1092	0.934775	0.942665	-0.0594385
Standard error	ng_vs_v3_1m	255	6638	0.397554	0.785697	0.942056	0.954495	SE	SE		Standard error	Standard error	1	1	1.07595	1	18	495	1.04516	1	0.0407021
Sample size	ng_vs_v3_1m	237	6143	0.400816	0.794178	0.901354	0.915425	SS	SS		Sample size	Sample size	0.929412	0.925429	1	0.929412	0	0	1	0.956794	0
Sample size mean.donor	ng_vs_v3_1m	171	4254	0.383542	0.79596	0.740576	0.735703	SSmean.donor	SS	mean.donor	Sample size	Sample size mean.donor	0.670588	0.640856	0.721519	0.670588	-66	-1889	0.821627	0.786128	-0.160777
Sample size mean_log.donor	ng_vs_v3_1m	177	4437	0.38449	0.795856	0.757112	0.755142	SSmean_log.donor	SS	mean_log.donor	Sample size	Sample size mean_log.donor	0.694118	0.668424	0.746835	0.694118	-60	-1706	0.839971	0.80368	-0.144242
Sample size mean.cell	ng_vs_v3_1m	175	4479	0.383552	0.797307	0.751648	0.760157	SSmean.cell	SS	mean.cell	Sample size	Sample size mean.cell	0.686275	0.674751	0.738397	0.686275	-62	-1664	0.83391	0.797881	-0.149706
Sample size mean_log.cell	ng_vs_v3_1m	177	4530	0.384491	0.797342	0.757112	0.766297	SSmean_log.cell	SS	mean_log.cell	Sample size	Sample size mean_log.cell	0.694118	0.682434	0.746835	0.694118	-60	-1613	0.839971	0.80368	-0.144242
Sample size zeros.cell	ng_vs_v3_1m	239	6100	0.3996	0.785636	0.905588	0.912417	SSzeros.cell	SS	zeros.cell	Sample size	Sample size zeros.cell	0.937255	0.918951	1.00844	0.937255	2	-43	1.0047	0.961288	0.0042337
Sample size sd.donor	ng_vs_v3_1m	178	4480	0.383041	0.793837	0.759825	0.763831	SSsd.donor	SS	sd.donor	Sample size	Sample size sd.donor	0.698039	0.674902	0.751055	0.698039	-59	-1663	0.842982	0.806561	-0.141529
Sample size sd_log.donor	ng_vs_v3_1m	180	4489	0.383394	0.793731	0.765217	0.764643	SSsd_log.donor	SS	sd_log.donor	Sample size	Sample size sd_log.donor	0.705882	0.676258	0.759494	0.705882	-57	-1654	0.848964	0.812284	-0.136137
Sample size sd.cell	ng_vs_v3_1m	217	5384	0.393403	0.797169	0.853119	0.850194	SSsd.cell	SS	sd.cell	Sample size	Sample size sd.cell	0.85098	0.811088	0.915612	0.85098	-20	-759	0.946486	0.905592	-0.0482353
Sample size sd_log.cell	ng_vs_v3_1m	216	5442	0.394808	0.794109	0.850806	0.855666	SSsd_log.cell	SS	sd_log.cell	Sample size	Sample size sd_log.cell	0.847059	0.819825	0.911392	0.847059	-21	-701	0.94392	0.903138	-0.0505475
Sample size cv.donor	ng_vs_v3_1m	229	5660	0.391529	0.789248	0.888016	0.875453	SScv.donor	SS	cv.donor	Sample size	Sample size cv.donor	0.898039	0.852666	0.966245	0.898039	-8	-483	0.985202	0.942636	-0.0133382
Sample size cv_log.donor	ng_vs_v3_1m	231	5821	0.393354	0.788862	0.892368	0.889702	SScv_log.donor	SS	cv_log.donor	Sample size	Sample size cv_log.donor	0.905882	0.876921	0.974684	0.905882	-6	-322	0.99003	0.947256	-0.00898606
Sample size cv.cell	ng_vs_v3_1m	226	5896	0.389317	0.78245	0.881423	0.895657	SScv.cell	SS	cv.cell	Sample size	Sample size cv.cell	0.886275	0.888219	0.953586	0.886275	-11	-247	0.977888	0.935637	-0.019931
Sample size cv_log.cell	ng_vs_v3_1m	236	6114	0.397255	0.784194	0.899225	0.912979	SScv_log.cell	SS	cv_log.cell	Sample size	Sample size cv_log.cell	0.92549	0.921061	0.995781	0.92549	-1	-29	0.997638	0.954534	-0.00212916
Sample size maf_	ng_vs_v3_1m	237	5984	0.400715	0.791336	0.901354	0.902663	SSmaf_	SS	maf_	Sample size	Sample size maf_	0.929412	0.901476	1	0.929412	0	-159	1	0.956794	0
Average number of cells	ng_vs_v3_1m	236	6126	0.400955	0.794184	0.899225	0.913993	M_cells_donor	M_cells_donor		Average number of cells	Average number of cells	0.92549	0.922868	0.995781	0.92549	-1	-17	0.997638	0.954534	-0.00212916
Average number of cells mean.donor	ng_vs_v3_1m	170	4235	0.383206	0.795754	0.737778	0.733515	M_cells_donormean.donor	M_cells_donor	mean.donor	Average number of cells	Average number of cells mean.donor	0.666667	0.637993	0.7173	0.666667	-67	-1908	0.818522	0.783157	-0.163576
Average number of cells mean_log.donor	ng_vs_v3_1m	174	4341	0.384155	0.795689	0.748899	0.745264	M_cells_donormean_log.donor	M_cells_donor	mean_log.donor	Average number of cells	Average number of cells mean_log.donor	0.682353	0.653962	0.734177	0.682353	-63	-1802	0.83086	0.794962	-0.152455
Average number of cells mean.cell	ng_vs_v3_1m	172	4407	0.383226	0.795881	0.743363	0.753049	M_cells_donormean.cell	M_cells_donor	mean.cell	Average number of cells	Average number of cells mean.cell	0.67451	0.663905	0.725738	0.67451	-65	-1736	0.824718	0.789086	-0.157991
Average number of cells mean_log.cell	ng_vs_v3_1m	176	4524	0.384165	0.797043	0.754386	0.76564	M_cells_donormean_log.cell	M_cells_donor	mean_log.cell	Average number of cells	Average number of cells mean_log.cell	0.690196	0.681531	0.742616	0.690196	-61	-1619	0.836948	0.800787	-0.146968
Average number of cells zeros.cell	ng_vs_v3_1m	240	6193	0.399804	0.78558	0.907692	0.917762	M_cells_donorzeros.cell	M_cells_donor	zeros.cell	Average number of cells	Average number of cells zeros.cell	0.941176	0.932962	1.01266	0.941176	3	50	1.00703	0.963523	0.00633834
Average number of cells sd.donor	ng_vs_v3_1m	170	4285	0.382732	0.797346	0.737778	0.743246	M_cells_donorsd.donor	M_cells_donor	sd.donor	Average number of cells	Average number of cells sd.donor	0.666667	0.645526	0.7173	0.666667	-67	-1858	0.818522	0.783157	-0.163576
Average number of cells sd_log.donor	ng_vs_v3_1m	170	4293	0.383084	0.797315	0.737778	0.743432	M_cells_donorsd_log.donor	M_cells_donor	sd_log.donor	Average number of cells	Average number of cells sd_log.donor	0.666667	0.646731	0.7173	0.666667	-67	-1850	0.818522	0.783157	-0.163576
Average number of cells sd.cell	ng_vs_v3_1m	217	5346	0.393098	0.796531	0.853119	0.84658	M_cells_donorsd.cell	M_cells_donor	sd.cell	Average number of cells	Average number of cells sd.cell	0.85098	0.805363	0.915612	0.85098	-20	-797	0.946486	0.905592	-0.0482353
Average number of cells sd_log.cell	ng_vs_v3_1m	216	5431	0.394521	0.794046	0.850806	0.854632	M_cells_donorsd_log.cell	M_cells_donor	sd_log.cell	Average number of cells	Average number of cells sd_log.cell	0.847059	0.818168	0.911392	0.847059	-21	-712	0.94392	0.903138	-0.0505475
Average number of cells cv.donor	ng_vs_v3_1m	230	5647	0.391756	0.789107	0.890196	0.874274	M_cells_donorcv.donor	M_cells_donor	cv.donor	Average number of cells	Average number of cells cv.donor	0.901961	0.850708	0.970464	0.901961	-7	-496	0.987621	0.94495	-0.0111579
Average number of cells cv_log.donor	ng_vs_v3_1m	232	5830	0.39357	0.788863	0.894531	0.890179	M_cells_donorcv_log.donor	M_cells_donor	cv_log.donor	Average number of cells	Average number of cells cv_log.donor	0.909804	0.878277	0.978903	0.909804	-5	-313	0.992431	0.949552	-0.00682272
Average number of cells cv.cell	ng_vs_v3_1m	227	5910	0.389796	0.782896	0.883629	0.896563	M_cells_donorcv.cell	M_cells_donor	cv.cell	Average number of cells	Average number of cells cv.cell	0.890196	0.890328	0.957806	0.890196	-10	-233	0.980335	0.937979	-0.0177248
Average number of cells cv_log.cell	ng_vs_v3_1m	237	6150	0.397582	0.785438	0.901354	0.915859	M_cells_donorcv_log.cell	M_cells_donor	cv_log.cell	Average number of cells	Average number of cells cv_log.cell	0.929412	0.926484	1	0.929412	0	7	1	0.956794	0
Average number of cells maf_	ng_vs_v3_1m	236	6019	0.400853	0.791687	0.899225	0.905516	M_cells_donormaf_	M_cells_donor	maf_	Average number of cells	Average number of cells maf_	0.92549	0.906749	0.995781	0.92549	-1	-124	0.997638	0.954534	-0.00212916
Counts per cell	ng_vs_v3_1m	218	5470	0.399665	0.80277	0.855422	0.858289	M_UMI_cell	M_UMI_cell		Counts per cell	Counts per cell	0.854902	0.824043	0.919831	0.854902	-19	-673	0.949041	0.908037	-0.0459323
Counts per cell mean.donor	ng_vs_v3_1m	126	3418	0.373776	0.804488	0.600985	0.651382	M_UMI_cellmean.donor	M_UMI_cell	mean.donor	Counts per cell	Counts per cell mean.donor	0.494118	0.514914	0.531646	0.494118	-111	-2725	0.666758	0.637951	-0.300369
Counts per cell mean_log.donor	ng_vs_v3_1m	128	3495	0.374654	0.804234	0.607843	0.65957	M_UMI_cellmean_log.donor	M_UMI_cell	mean_log.donor	Counts per cell	Counts per cell mean_log.donor	0.501961	0.526514	0.540084	0.501961	-109	-2648	0.674367	0.64523	-0.293511
Counts per cell mean.cell	ng_vs_v3_1m	127	3446	0.373986	0.80301	0.604423	0.659209	M_UMI_cellmean.cell	M_UMI_cell	mean.cell	Counts per cell	Counts per cell mean.cell	0.498039	0.519132	0.535865	0.498039	-110	-2697	0.670572	0.641599	-0.296931
Counts per cell mean_log.cell	ng_vs_v3_1m	129	3554	0.37485	0.799771	0.611247	0.666084	M_UMI_cellmean_log.cell	M_UMI_cell	mean_log.cell	Counts per cell	Counts per cell mean_log.cell	0.505882	0.535402	0.544304	0.505882	-108	-2589	0.678143	0.648843	-0.290107
Counts per cell zeros.cell	ng_vs_v3_1m	224	5574	0.400155	0.791554	0.869048	0.867928	M_UMI_cellzeros.cell	M_UMI_cell	zeros.cell	Counts per cell	Counts per cell zeros.cell	0.878431	0.839711	0.945148	0.878431	-13	-569	0.964158	0.922501	-0.0323063
Counts per cell sd.donor	ng_vs_v3_1m	139	3530	0.373696	0.793508	0.644391	0.661022	M_UMI_cellsd.donor	M_UMI_cell	sd.donor	Counts per cell	Counts per cell sd.donor	0.545098	0.531787	0.586498	0.545098	-98	-2613	0.714915	0.684027	-0.256963
Counts per cell sd_log.donor	ng_vs_v3_1m	141	3562	0.374003	0.7938	0.650831	0.663239	M_UMI_cellsd_log.donor	M_UMI_cell	sd_log.donor	Counts per cell	Counts per cell sd_log.donor	0.552941	0.536607	0.594937	0.552941	-96	-2581	0.72206	0.690863	-0.250523
Counts per cell sd.cell	ng_vs_v3_1m	149	3960	0.383352	0.804607	0.675991	0.702289	M_UMI_cellsd.cell	M_UMI_cell	sd.cell	Counts per cell	Counts per cell sd.cell	0.584314	0.596565	0.628692	0.584314	-88	-2183	0.749972	0.717569	-0.225363
Counts per cell sd_log.cell	ng_vs_v3_1m	154	4048	0.384989	0.806093	0.691244	0.712869	M_UMI_cellsd_log.cell	M_UMI_cell	sd_log.cell	Counts per cell	Counts per cell sd_log.cell	0.603922	0.609822	0.649789	0.603922	-83	-2095	0.766895	0.733761	-0.21011
Counts per cell cv.donor	ng_vs_v3_1m	215	5377	0.393794	0.798631	0.852525	0.85283	M_UMI_cellcv.donor	M_UMI_cell	cv.donor	Counts per cell	Counts per cell cv.donor	0.843137	0.810033	0.907173	0.843137	-22	-766	0.945827	0.904962	-0.0488287
Counts per cell cv_log.donor	ng_vs_v3_1m	215	5415	0.395043	0.797472	0.852525	0.852138	M_UMI_cellcv_log.donor	M_UMI_cell	cv_log.donor	Counts per cell	Counts per cell cv_log.donor	0.843137	0.815758	0.907173	0.843137	-22	-728	0.945827	0.904962	-0.0488287
Counts per cell cv.cell	ng_vs_v3_1m	224	5793	0.398464	0.802127	0.876984	0.883075	M_UMI_cellcv.cell	M_UMI_cell	cv.cell	Counts per cell	Counts per cell cv.cell	0.878431	0.872703	0.945148	0.878431	-13	-350	0.972963	0.930926	-0.0243698
Counts per cell cv_log.cell	ng_vs_v3_1m	225	5607	0.401269	0.801679	0.875248	0.868523	M_UMI_cellcv_log.cell	M_UMI_cell	cv_log.cell	Counts per cell	Counts per cell cv_log.cell	0.882353	0.844682	0.949367	0.882353	-12	-536	0.971036	0.929082	-0.0261064
Counts per cell maf_	ng_vs_v3_1m	209	5374	0.399776	0.806304	0.838446	0.84941	M_UMI_cellmaf_	M_UMI_cell	maf_	Counts per cell	Counts per cell maf_	0.819608	0.809581	0.881857	0.819608	-28	-769	0.930207	0.890017	-0.0629082
Counts per donor	ng_vs_v3_1m	202	4996	0.397006	0.809773	0.817427	0.812197	M_UMI_donor	M_UMI_donor		Counts per donor	Counts per donor	0.792157	0.752636	0.852321	0.792157	-35	-1147	0.906888	0.867706	-0.0839266
Counts per donor mean.donor	ng_vs_v3_1m	123	3232	0.370305	0.807396	0.585608	0.636664	M_UMI_donormean.donor	M_UMI_donor	mean.donor	Counts per donor	Counts per donor mean.donor	0.482353	0.486894	0.518987	0.482353	-114	-2911	0.649698	0.621627	-0.315746
Counts per donor mean_log.donor	ng_vs_v3_1m	125	3287	0.371127	0.807114	0.592593	0.643341	M_UMI_donormean_log.donor	M_UMI_donor	mean_log.donor	Counts per donor	Counts per donor mean_log.donor	0.490196	0.495179	0.527426	0.490196	-112	-2856	0.657447	0.629042	-0.308761
Counts per donor mean.cell	ng_vs_v3_1m	126	3321	0.37055	0.802922	0.596059	0.64236	M_UMI_donormean.cell	M_UMI_donor	mean.cell	Counts per donor	Counts per donor mean.cell	0.494118	0.500301	0.531646	0.494118	-111	-2822	0.661293	0.632721	-0.305295
Counts per donor mean_log.cell	ng_vs_v3_1m	127	3350	0.371358	0.802951	0.599509	0.646261	M_UMI_donormean_log.cell	M_UMI_donor	mean_log.cell	Counts per donor	Counts per donor mean_log.cell	0.498039	0.50467	0.535865	0.498039	-110	-2793	0.66512	0.636383	-0.301845
Counts per donor zeros.cell	ng_vs_v3_1m	212	5186	0.397953	0.79613	0.841463	0.830442	M_UMI_donorzeros.cell	M_UMI_donor	zeros.cell	Counts per donor	Counts per donor zeros.cell	0.831373	0.781259	0.894515	0.831373	-25	-957	0.933555	0.89322	-0.0598906
Counts per donor sd.donor	ng_vs_v3_1m	130	3324	0.370258	0.793248	0.614634	0.641375	M_UMI_donorsd.donor	M_UMI_donor	sd.donor	Counts per donor	Counts per donor sd.donor	0.509804	0.500753	0.548523	0.509804	-107	-2819	0.681901	0.652439	-0.28672
Counts per donor sd_log.donor	ng_vs_v3_1m	130	3321	0.370544	0.793589	0.614634	0.64097	M_UMI_donorsd_log.donor	M_UMI_donor	sd_log.donor	Counts per donor	Counts per donor sd_log.donor	0.509804	0.500301	0.548523	0.509804	-107	-2822	0.681901	0.652439	-0.28672
Counts per donor sd.cell	ng_vs_v3_1m	134	3758	0.379335	0.804799	0.623188	0.682472	M_UMI_donorsd.cell	M_UMI_donor	sd.cell	Counts per donor	Counts per donor sd.cell	0.52549	0.566134	0.565401	0.52549	-103	-2385	0.691391	0.661519	-0.278166
Counts per donor sd_log.cell	ng_vs_v3_1m	140	3831	0.38094	0.80554	0.642857	0.689864	M_UMI_donorsd_log.cell	M_UMI_donor	sd_log.cell	Counts per donor	Counts per donor sd_log.cell	0.54902	0.577132	0.590717	0.54902	-97	-2312	0.713213	0.682398	-0.258497
Counts per donor cv.donor	ng_vs_v3_1m	208	5204	0.392598	0.797618	0.836066	0.834882	M_UMI_donorcv.donor	M_UMI_donor	cv.donor	Counts per donor	Counts per donor cv.donor	0.815686	0.783971	0.877637	0.815686	-29	-939	0.927566	0.88749	-0.0652884
Counts per donor cv_log.donor	ng_vs_v3_1m	207	5189	0.393553	0.798899	0.833676	0.833585	M_UMI_donorcv_log.donor	M_UMI_donor	cv_log.donor	Counts per donor	Counts per donor cv_log.donor	0.811765	0.781711	0.873418	0.811765	-30	-954	0.924915	0.884953	-0.0676784
Counts per donor cv.cell	ng_vs_v3_1m	218	5481	0.399321	0.810341	0.863454	0.857353	M_UMI_donorcv.cell	M_UMI_donor	cv.cell	Counts per donor	Counts per donor cv.cell	0.854902	0.825701	0.919831	0.854902	-19	-662	0.957952	0.916563	-0.0379001
Counts per donor cv_log.cell	ng_vs_v3_1m	208	5333	0.400107	0.808828	0.844262	0.846498	M_UMI_donorcv_log.cell	M_UMI_donor	cv_log.cell	Counts per donor	Counts per donor cv_log.cell	0.815686	0.803405	0.877637	0.815686	-29	-810	0.93666	0.896191	-0.0570917
Counts per donor maf_	ng_vs_v3_1m	196	5018	0.397266	0.810613	0.806723	0.816118	M_UMI_donormaf_	M_UMI_donor	maf_	Counts per donor	Counts per donor maf_	0.768627	0.755951	0.827004	0.768627	-41	-1125	0.895012	0.856343	-0.0946313
Total number of cells	ng_vs_v3_1m	228	5806	0.401236	0.800772	0.88189	0.886304	T_cells	T_cells		Total number of cells	Total number of cells	0.894118	0.874661	0.962025	0.894118	-9	-337	0.978406	0.936133	-0.0194642
Total number of cells mean.donor	ng_vs_v3_1m	137	3776	0.377331	0.799464	0.63789	0.689288	T_cellsmean.donor	T_cells	mean.donor	Total number of cells	Total number of cells mean.donor	0.537255	0.568846	0.578059	0.537255	-100	-2367	0.707702	0.677125	-0.263464
Total number of cells mean_log.donor	ng_vs_v3_1m	144	3862	0.378252	0.798046	0.660377	0.692939	T_cellsmean_log.donor	T_cells	mean_log.donor	Total number of cells	Total number of cells mean_log.donor	0.564706	0.581802	0.607595	0.564706	-93	-2281	0.73265	0.700996	-0.240977
Total number of cells mean.cell	ng_vs_v3_1m	137	3856	0.377488	0.796678	0.63789	0.692953	T_cellsmean.cell	T_cells	mean.cell	Total number of cells	Total number of cells mean.cell	0.537255	0.580898	0.578059	0.537255	-100	-2287	0.707702	0.677125	-0.263464
Total number of cells mean_log.cell	ng_vs_v3_1m	144	3901	0.378396	0.795882	0.660377	0.696412	T_cellsmean_log.cell	T_cells	mean_log.cell	Total number of cells	Total number of cells mean_log.cell	0.564706	0.587677	0.607595	0.564706	-93	-2242	0.73265	0.700996	-0.240977
Total number of cells zeros.cell	ng_vs_v3_1m	231	5785	0.401161	0.788192	0.888454	0.884278	T_cellszeros.cell	T_cells	zeros.cell	Total number of cells	Total number of cells zeros.cell	0.905882	0.871497	0.974684	0.905882	-6	-358	0.985688	0.943101	-0.0129
Total number of cells sd.donor	ng_vs_v3_1m	146	3770	0.377169	0.789732	0.666667	0.68873	T_cellssd.donor	T_cells	sd.donor	Total number of cells	Total number of cells sd.donor	0.572549	0.567942	0.616034	0.572549	-91	-2373	0.739628	0.707672	-0.234687
Total number of cells sd_log.donor	ng_vs_v3_1m	146	3765	0.377496	0.789816	0.666667	0.688107	T_cellssd_log.donor	T_cells	sd_log.donor	Total number of cells	Total number of cells sd_log.donor	0.572549	0.567189	0.616034	0.572549	-91	-2378	0.739628	0.707672	-0.234687
Total number of cells sd.cell	ng_vs_v3_1m	178	4472	0.387255	0.805768	0.759825	0.759918	T_cellssd.cell	T_cells	sd.cell	Total number of cells	Total number of cells sd.cell	0.698039	0.673697	0.751055	0.698039	-59	-1671	0.842982	0.806561	-0.141529
Total number of cells sd_log.cell	ng_vs_v3_1m	186	4628	0.388869	0.805234	0.781116	0.775169	T_cellssd_log.cell	T_cells	sd_log.cell	Total number of cells	Total number of cells sd_log.cell	0.729412	0.697198	0.78481	0.729412	-51	-1515	0.866603	0.829161	-0.120238
Total number of cells cv.donor	ng_vs_v3_1m	229	5689	0.393956	0.796004	0.884086	0.878398	T_cellscv.donor	T_cells	cv.donor	Total number of cells	Total number of cells cv.donor	0.898039	0.857035	0.966245	0.898039	-8	-454	0.980843	0.938465	-0.0172675
Total number of cells cv_log.donor	ng_vs_v3_1m	231	5705	0.395466	0.797181	0.888454	0.879518	T_cellscv_log.donor	T_cells	cv_log.donor	Total number of cells	Total number of cells cv_log.donor	0.905882	0.859446	0.974684	0.905882	-6	-438	0.985688	0.943101	-0.0129
Total number of cells cv.cell	ng_vs_v3_1m	228	5967	0.396259	0.79235	0.885827	0.900566	T_cellscv.cell	T_cells	cv.cell	Total number of cells	Total number of cells cv.cell	0.894118	0.898915	0.962025	0.894118	-9	-176	0.982773	0.940312	-0.0155272
Total number of cells cv_log.cell	ng_vs_v3_1m	232	5942	0.401077	0.791343	0.890625	0.894774	T_cellscv_log.cell	T_cells	cv_log.cell	Total number of cells	Total number of cells cv_log.cell	0.909804	0.895149	0.978903	0.909804	-5	-201	0.988097	0.945406	-0.010729
Total number of cells maf_	ng_vs_v3_1m	229	5742	0.401222	0.804286	0.884086	0.88492	T_cellsmaf_	T_cells	maf_	Total number of cells	Total number of cells maf_	0.898039	0.86502	0.966245	0.898039	-8	-401	0.980843	0.938465	-0.0172675
Total counts per cohort	ng_vs_v3_1m	172	4424	0.391095	0.816585	0.743363	0.757275	T_UMI	T_UMI		Total counts per cohort	Total counts per cohort	0.67451	0.666466	0.725738	0.67451	-65	-1719	0.824718	0.789086	-0.157991
Total counts per cohort mean.donor	ng_vs_v3_1m	113	2840	0.365084	0.805386	0.549618	0.584455	T_UMImean.donor	T_UMI	mean.donor	Total counts per cohort	Total counts per cohort mean.donor	0.443137	0.42784	0.476793	0.443137	-124	-3303	0.60977	0.583424	-0.351736
Total counts per cohort mean_log.donor	ng_vs_v3_1m	115	2860	0.3658	0.805393	0.556962	0.587194	T_UMImean_log.donor	T_UMI	mean_log.donor	Total counts per cohort	Total counts per cohort mean_log.donor	0.45098	0.430853	0.485232	0.45098	-122	-3283	0.617917	0.59122	-0.344392
Total counts per cohort mean.cell	ng_vs_v3_1m	113	2912	0.365364	0.801408	0.549618	0.594802	T_UMImean.cell	T_UMI	mean.cell	Total counts per cohort	Total counts per cohort mean.cell	0.443137	0.438686	0.476793	0.443137	-124	-3231	0.60977	0.583424	-0.351736
Total counts per cohort mean_log.cell	ng_vs_v3_1m	114	2898	0.366063	0.801297	0.553299	0.592762	T_UMImean_log.cell	T_UMI	mean_log.cell	Total counts per cohort	Total counts per cohort mean_log.cell	0.447059	0.436577	0.481013	0.447059	-123	-3245	0.613854	0.587332	-0.348054
Total counts per cohort zeros.cell	ng_vs_v3_1m	184	4641	0.392496	0.807861	0.775862	0.778149	T_UMIzeros.cell	T_UMI	zeros.cell	Total counts per cohort	Total counts per cohort zeros.cell	0.721569	0.699156	0.776371	0.721569	-53	-1502	0.860774	0.823584	-0.125492
Total counts per cohort sd.donor	ng_vs_v3_1m	113	2722	0.365045	0.789389	0.554707	0.569557	T_UMIsd.donor	T_UMI	sd.donor	Total counts per cohort	Total counts per cohort sd.donor	0.443137	0.410063	0.476793	0.443137	-124	-3421	0.615416	0.588826	-0.346647
Total counts per cohort sd_log.donor	ng_vs_v3_1m	114	2797	0.365292	0.791284	0.558376	0.580591	T_UMIsd_log.donor	T_UMI	sd_log.donor	Total counts per cohort	Total counts per cohort sd_log.donor	0.447059	0.421362	0.481013	0.447059	-123	-3346	0.619485	0.59272	-0.342978
Total counts per cohort sd.cell	ng_vs_v3_1m	123	3372	0.372988	0.810185	0.590571	0.645844	T_UMIsd.cell	T_UMI	sd.cell	Total counts per cohort	Total counts per cohort sd.cell	0.482353	0.507984	0.518987	0.482353	-114	-2771	0.655204	0.626896	-0.310783
Total counts per cohort sd_log.cell	ng_vs_v3_1m	125	3429	0.37446	0.809894	0.597531	0.652841	T_UMIsd_log.cell	T_UMI	sd_log.cell	Total counts per cohort	Total counts per cohort sd_log.cell	0.490196	0.516571	0.527426	0.490196	-112	-2714	0.662926	0.634284	-0.303823
Total counts per cohort cv.donor	ng_vs_v3_1m	178	4523	0.388866	0.803709	0.764192	0.768726	T_UMIcv.donor	T_UMI	cv.donor	Total counts per cohort	Total counts per cohort cv.donor	0.698039	0.68138	0.751055	0.698039	-59	-1620	0.847827	0.811196	-0.137162
Total counts per cohort cv_log.donor	ng_vs_v3_1m	179	4501	0.389338	0.808218	0.766885	0.767562	T_UMIcv_log.donor	T_UMI	cv_log.donor	Total counts per cohort	Total counts per cohort cv_log.donor	0.701961	0.678066	0.755274	0.701961	-58	-1642	0.850814	0.814054	-0.134469
Total counts per cohort cv.cell	ng_vs_v3_1m	194	5053	0.397971	0.824399	0.810127	0.818783	T_UMIcv.cell	T_UMI	cv.cell	Total counts per cohort	Total counts per cohort cv.cell	0.760784	0.761223	0.818565	0.760784	-43	-1090	0.898789	0.859956	-0.0912274
Total counts per cohort cv_log.cell	ng_vs_v3_1m	191	4826	0.39587	0.821181	0.794055	0.7944	T_UMIcv_log.cell	T_UMI	cv_log.cell	Total counts per cohort	Total counts per cohort cv_log.cell	0.74902	0.727026	0.805907	0.74902	-46	-1317	0.880958	0.842896	-0.107299
Total counts per cohort maf_	ng_vs_v3_1m	172	4587	0.391575	0.815051	0.743363	0.776032	T_UMImaf_	T_UMI	maf_	Total counts per cohort	Total counts per cohort maf_	0.67451	0.691021	0.725738	0.67451	-65	-1556	0.824718	0.789086	-0.157991
Standard error	stemi_v2_vs_stemi_v3	21	688	0.215025	0.788197	0.740741	0.80285	SE	SE		Standard error	Standard error	0.75	0.808461	1.23529	1	4	88	1.08932	1	0.0607407
Sample size	stemi_v2_vs_stemi_v3	17	600	0.223439	0.771844	0.68	0.75188	SS	SS		Sample size	Sample size	0.607143	0.705053	1	0.809524	0	0	1	0.918	0
Sample size mean.donor	stemi_v2_vs_stemi_v3	5	219	0.203292	0.546211	0.263158	0.360494	SSmean.donor	SS	mean.donor	Sample size	Sample size mean.donor	0.178571	0.257344	0.294118	0.238095	-12	-381	0.386997	0.355263	-0.416842
Sample size mean_log.donor	stemi_v2_vs_stemi_v3	5	219	0.203722	0.5476	0.263158	0.360494	SSmean_log.donor	SS	mean_log.donor	Sample size	Sample size mean_log.donor	0.178571	0.257344	0.294118	0.238095	-12	-381	0.386997	0.355263	-0.416842
Sample size mean.cell	stemi_v2_vs_stemi_v3	21	553	0.211523	0.698709	0.777778	0.711427	SSmean.cell	SS	mean.cell	Sample size	Sample size mean.cell	0.75	0.649824	1.23529	1	4	-47	1.14379	1.05	0.0977778
Sample size mean_log.cell	stemi_v2_vs_stemi_v3	21	552	0.211905	0.699257	0.777778	0.710594	SSmean_log.cell	SS	mean_log.cell	Sample size	Sample size mean_log.cell	0.75	0.648649	1.23529	1	4	-48	1.14379	1.05	0.0977778
Sample size zeros.cell	stemi_v2_vs_stemi_v3	19	615	0.224694	0.775861	0.730769	0.763501	SSzeros.cell	SS	zeros.cell	Sample size	Sample size zeros.cell	0.678571	0.722679	1.11765	0.904762	2	15	1.07466	0.986538	0.0507692
Sample size sd.donor	stemi_v2_vs_stemi_v3	17	517	0.214342	0.676844	0.68	0.682089	SSsd.donor	SS	sd.donor	Sample size	Sample size sd.donor	0.607143	0.607521	1	0.809524	0	-83	1	0.918	0
Sample size sd_log.donor	stemi_v2_vs_stemi_v3	17	523	0.214488	0.676896	0.68	0.687294	SSsd_log.donor	SS	sd_log.donor	Sample size	Sample size sd_log.donor	0.607143	0.614571	1	0.809524	0	-77	1	0.918	0
Sample size sd.cell	stemi_v2_vs_stemi_v3	18	572	0.221412	0.757529	0.705882	0.729592	SSsd.cell	SS	sd.cell	Sample size	Sample size sd.cell	0.642857	0.67215	1.05882	0.857143	1	-28	1.03806	0.952941	0.0258824
Sample size sd_log.cell	stemi_v2_vs_stemi_v3	18	638	0.221722	0.742189	0.705882	0.780906	SSsd_log.cell	SS	sd_log.cell	Sample size	Sample size sd_log.cell	0.642857	0.749706	1.05882	0.857143	1	38	1.03806	0.952941	0.0258824
Sample size cv.donor	stemi_v2_vs_stemi_v3	27	741	0.223079	0.7602	0.866667	0.837075	SScv.donor	SS	cv.donor	Sample size	Sample size cv.donor	0.964286	0.87074	1.58824	1.28571	10	141	1.27451	1.17	0.186667
Sample size cv_log.donor	stemi_v2_vs_stemi_v3	18	681	0.22419	0.749239	0.705882	0.810972	SScv_log.donor	SS	cv_log.donor	Sample size	Sample size cv_log.donor	0.642857	0.800235	1.05882	0.857143	1	81	1.03806	0.952941	0.0258824
Sample size cv.cell	stemi_v2_vs_stemi_v3	16	554	0.221335	0.816522	0.653061	0.714839	SScv.cell	SS	cv.cell	Sample size	Sample size cv.cell	0.571429	0.650999	0.941176	0.761905	-1	-46	0.960384	0.881633	-0.0269388
Sample size cv_log.cell	stemi_v2_vs_stemi_v3	15	558	0.224522	0.798046	0.625	0.718147	SScv_log.cell	SS	cv_log.cell	Sample size	Sample size cv_log.cell	0.535714	0.655699	0.882353	0.714286	-2	-42	0.919118	0.84375	-0.055
Sample size maf_	stemi_v2_vs_stemi_v3	18	583	0.222547	0.772425	0.705882	0.738442	SSmaf_	SS	maf_	Sample size	Sample size maf_	0.642857	0.685076	1.05882	0.857143	1	-17	1.03806	0.952941	0.0258824
Average number of cells	stemi_v2_vs_stemi_v3	17	605	0.222394	0.771757	0.68	0.755778	M_cells_donor	M_cells_donor		Average number of cells	Average number of cells	0.607143	0.710928	1	0.809524	0	5	1	0.918	0
Average number of cells mean.donor	stemi_v2_vs_stemi_v3	5	219	0.201213	0.535974	0.263158	0.360494	M_cells_donormean.donor	M_cells_donor	mean.donor	Average number of cells	Average number of cells mean.donor	0.178571	0.257344	0.294118	0.238095	-12	-381	0.386997	0.355263	-0.416842
Average number of cells mean_log.donor	stemi_v2_vs_stemi_v3	5	219	0.201636	0.537487	0.263158	0.360494	M_cells_donormean_log.donor	M_cells_donor	mean_log.donor	Average number of cells	Average number of cells mean_log.donor	0.178571	0.257344	0.294118	0.238095	-12	-381	0.386997	0.355263	-0.416842
Average number of cells mean.cell	stemi_v2_vs_stemi_v3	18	542	0.209538	0.680319	0.705882	0.703511	M_cells_donormean.cell	M_cells_donor	mean.cell	Average number of cells	Average number of cells mean.cell	0.642857	0.636898	1.05882	0.857143	1	-58	1.03806	0.952941	0.0258824
Average number of cells mean_log.cell	stemi_v2_vs_stemi_v3	17	539	0.209917	0.681327	0.68	0.700977	M_cells_donormean_log.cell	M_cells_donor	mean_log.cell	Average number of cells	Average number of cells mean_log.cell	0.607143	0.633373	1	0.809524	0	-61	1	0.918	0
Average number of cells zeros.cell	stemi_v2_vs_stemi_v3	19	611	0.223921	0.774276	0.730769	0.760423	M_cells_donorzeros.cell	M_cells_donor	zeros.cell	Average number of cells	Average number of cells zeros.cell	0.678571	0.717979	1.11765	0.904762	2	11	1.07466	0.986538	0.0507692
Average number of cells sd.donor	stemi_v2_vs_stemi_v3	16	466	0.212228	0.555927	0.653061	0.636115	M_cells_donorsd.donor	M_cells_donor	sd.donor	Average number of cells	Average number of cells sd.donor	0.571429	0.547591	0.941176	0.761905	-1	-134	0.960384	0.881633	-0.0269388
Average number of cells sd_log.donor	stemi_v2_vs_stemi_v3	16	469	0.212375	0.563187	0.653061	0.638908	M_cells_donorsd_log.donor	M_cells_donor	sd_log.donor	Average number of cells	Average number of cells sd_log.donor	0.571429	0.551116	0.941176	0.761905	-1	-131	0.960384	0.881633	-0.0269388
Average number of cells sd.cell	stemi_v2_vs_stemi_v3	18	694	0.219993	0.724625	0.705882	0.821302	M_cells_donorsd.cell	M_cells_donor	sd.cell	Average number of cells	Average number of cells sd.cell	0.642857	0.815511	1.05882	0.857143	1	94	1.03806	0.952941	0.0258824
Average number of cells sd_log.cell	stemi_v2_vs_stemi_v3	17	566	0.220316	0.75365	0.68	0.724712	M_cells_donorsd_log.cell	M_cells_donor	sd_log.cell	Average number of cells	Average number of cells sd_log.cell	0.607143	0.6651	1	0.809524	0	-34	1	0.918	0
Average number of cells cv.donor	stemi_v2_vs_stemi_v3	14	535	0.223873	0.78833	0.595745	0.69889	M_cells_donorcv.donor	M_cells_donor	cv.donor	Average number of cells	Average number of cells cv.donor	0.5	0.628672	0.823529	0.666667	-3	-65	0.876095	0.804255	-0.0842553
Average number of cells cv_log.donor	stemi_v2_vs_stemi_v3	15	546	0.224686	0.78368	0.625	0.708171	M_cells_donorcv_log.donor	M_cells_donor	cv_log.donor	Average number of cells	Average number of cells cv_log.donor	0.535714	0.641598	0.882353	0.714286	-2	-54	0.919118	0.84375	-0.055
Average number of cells cv.cell	stemi_v2_vs_stemi_v3	16	545	0.22227	0.824214	0.653061	0.707333	M_cells_donorcv.cell	M_cells_donor	cv.cell	Average number of cells	Average number of cells cv.cell	0.571429	0.640423	0.941176	0.761905	-1	-55	0.960384	0.881633	-0.0269388
Average number of cells cv_log.cell	stemi_v2_vs_stemi_v3	16	599	0.224345	0.790675	0.653061	0.751097	M_cells_donorcv_log.cell	M_cells_donor	cv_log.cell	Average number of cells	Average number of cells cv_log.cell	0.571429	0.703878	0.941176	0.761905	-1	-1	0.960384	0.881633	-0.0269388
Average number of cells maf_	stemi_v2_vs_stemi_v3	17	576	0.221794	0.771629	0.68	0.732824	M_cells_donormaf_	M_cells_donor	maf_	Average number of cells	Average number of cells maf_	0.607143	0.676851	1	0.809524	0	-24	1	0.918	0
Counts per cell	stemi_v2_vs_stemi_v3	27	802	0.22357	0.780069	0.866667	0.877642	M_UMI_cell	M_UMI_cell		Counts per cell	Counts per cell	0.964286	0.942421	1.58824	1.28571	10	202	1.27451	1.17	0.186667
Counts per cell mean.donor	stemi_v2_vs_stemi_v3	21	553	0.211794	0.697984	0.777778	0.711427	M_UMI_cellmean.donor	M_UMI_cell	mean.donor	Counts per cell	Counts per cell mean.donor	0.75	0.649824	1.23529	1	4	-47	1.14379	1.05	0.0977778
Counts per cell mean_log.donor	stemi_v2_vs_stemi_v3	22	554	0.212204	0.698917	0.8	0.712258	M_UMI_cellmean_log.donor	M_UMI_cell	mean_log.donor	Counts per cell	Counts per cell mean_log.donor	0.785714	0.650999	1.29412	1.04762	5	-46	1.17647	1.08	0.12
Counts per cell mean.cell	stemi_v2_vs_stemi_v3	23	595	0.218342	0.77015	0.821429	0.744186	M_UMI_cellmean.cell	M_UMI_cell	mean.cell	Counts per cell	Counts per cell mean.cell	0.821429	0.699177	1.35294	1.09524	6	-5	1.20798	1.10893	0.141429
Counts per cell mean_log.cell	stemi_v2_vs_stemi_v3	23	606	0.218678	0.771266	0.821429	0.752809	M_UMI_cellmean_log.cell	M_UMI_cell	mean_log.cell	Counts per cell	Counts per cell mean_log.cell	0.821429	0.712103	1.35294	1.09524	6	6	1.20798	1.10893	0.141429
Counts per cell zeros.cell	stemi_v2_vs_stemi_v3	24	816	0.223643	0.782392	0.807018	0.887417	M_UMI_cellzeros.cell	M_UMI_cell	zeros.cell	Counts per cell	Counts per cell zeros.cell	0.857143	0.958872	1.41176	1.14286	7	216	1.18679	1.08947	0.127018
Counts per cell sd.donor	stemi_v2_vs_stemi_v3	21	628	0.221479	0.791702	0.777778	0.770936	M_UMI_cellsd.donor	M_UMI_cell	sd.donor	Counts per cell	Counts per cell sd.donor	0.75	0.737955	1.23529	1	4	28	1.14379	1.05	0.0977778
Counts per cell sd_log.donor	stemi_v2_vs_stemi_v3	22	672	0.221599	0.789969	0.8	0.803357	M_UMI_cellsd_log.donor	M_UMI_cell	sd_log.donor	Counts per cell	Counts per cell sd_log.donor	0.785714	0.789659	1.29412	1.04762	5	72	1.17647	1.08	0.12
Counts per cell sd.cell	stemi_v2_vs_stemi_v3	27	849	0.22378	0.814287	0.866667	0.906233	M_UMI_cellsd.cell	M_UMI_cell	sd.cell	Counts per cell	Counts per cell sd.cell	0.964286	0.99765	1.58824	1.28571	10	249	1.27451	1.17	0.186667
Counts per cell sd_log.cell	stemi_v2_vs_stemi_v3	28	851	0.223953	0.813331	0.885246	0.907417	M_UMI_cellsd_log.cell	M_UMI_cell	sd_log.cell	Counts per cell	Counts per cell sd_log.cell	1	1	1.64706	1.33333	11	251	1.30183	1.19508	0.205246
Counts per cell cv.donor	stemi_v2_vs_stemi_v3	23	742	0.216412	0.791324	0.785714	0.840046	M_UMI_cellcv.donor	M_UMI_cell	cv.donor	Counts per cell	Counts per cell cv.donor	0.821429	0.871915	1.35294	1.09524	6	142	1.15546	1.06071	0.105714
Counts per cell cv_log.donor	stemi_v2_vs_stemi_v3	23	742	0.218375	0.79107	0.785714	0.840046	M_UMI_cellcv_log.donor	M_UMI_cell	cv_log.donor	Counts per cell	Counts per cell cv_log.donor	0.821429	0.871915	1.35294	1.09524	6	142	1.15546	1.06071	0.105714
Counts per cell cv.cell	stemi_v2_vs_stemi_v3	22	727	0.214164	0.803913	0.8	0.842716	M_UMI_cellcv.cell	M_UMI_cell	cv.cell	Counts per cell	Counts per cell cv.cell	0.785714	0.854289	1.29412	1.04762	5	127	1.17647	1.08	0.12
Counts per cell cv_log.cell	stemi_v2_vs_stemi_v3	28	788	0.220941	0.794687	0.885246	0.868834	M_UMI_cellcv_log.cell	M_UMI_cell	cv_log.cell	Counts per cell	Counts per cell cv_log.cell	1	0.925969	1.64706	1.33333	11	188	1.30183	1.19508	0.205246
Counts per cell maf_	stemi_v2_vs_stemi_v3	28	825	0.221995	0.767339	0.885246	0.889621	M_UMI_cellmaf_	M_UMI_cell	maf_	Counts per cell	Counts per cell maf_	1	0.969448	1.64706	1.33333	11	225	1.30183	1.19508	0.205246
Counts per donor	stemi_v2_vs_stemi_v3	17	608	0.223886	0.773854	0.68	0.758105	M_UMI_donor	M_UMI_donor		Counts per donor	Counts per donor	0.607143	0.714454	1	0.809524	0	8	1	0.918	0
Counts per donor mean.donor	stemi_v2_vs_stemi_v3	5	219	0.204537	0.552667	0.263158	0.360494	M_UMI_donormean.donor	M_UMI_donor	mean.donor	Counts per donor	Counts per donor mean.donor	0.178571	0.257344	0.294118	0.238095	-12	-381	0.386997	0.355263	-0.416842
Counts per donor mean_log.donor	stemi_v2_vs_stemi_v3	5	232	0.20497	0.672975	0.263158	0.37785	M_UMI_donormean_log.donor	M_UMI_donor	mean_log.donor	Counts per donor	Counts per donor mean_log.donor	0.178571	0.27262	0.294118	0.238095	-12	-368	0.386997	0.355263	-0.416842
Counts per donor mean.cell	stemi_v2_vs_stemi_v3	21	553	0.212659	0.703755	0.777778	0.711427	M_UMI_donormean.cell	M_UMI_donor	mean.cell	Counts per donor	Counts per donor mean.cell	0.75	0.649824	1.23529	1	4	-47	1.14379	1.05	0.0977778
Counts per donor mean_log.cell	stemi_v2_vs_stemi_v3	21	553	0.21304	0.704076	0.777778	0.711427	M_UMI_donormean_log.cell	M_UMI_donor	mean_log.cell	Counts per donor	Counts per donor mean_log.cell	0.75	0.649824	1.23529	1	4	-47	1.14379	1.05	0.0977778
Counts per donor zeros.cell	stemi_v2_vs_stemi_v3	19	616	0.224971	0.775307	0.730769	0.764268	M_UMI_donorzeros.cell	M_UMI_donor	zeros.cell	Counts per donor	Counts per donor zeros.cell	0.678571	0.723854	1.11765	0.904762	2	16	1.07466	0.986538	0.0507692
Counts per donor sd.donor	stemi_v2_vs_stemi_v3	17	509	0.215548	0.6833	0.68	0.675083	M_UMI_donorsd.donor	M_UMI_donor	sd.donor	Counts per donor	Counts per donor sd.donor	0.607143	0.59812	1	0.809524	0	-91	1	0.918	0
Counts per donor sd_log.donor	stemi_v2_vs_stemi_v3	17	511	0.215693	0.684183	0.68	0.676841	M_UMI_donorsd_log.donor	M_UMI_donor	sd_log.donor	Counts per donor	Counts per donor sd_log.donor	0.607143	0.60047	1	0.809524	0	-89	1	0.918	0
Counts per donor sd.cell	stemi_v2_vs_stemi_v3	18	565	0.222117	0.761352	0.705882	0.723895	M_UMI_donorsd.cell	M_UMI_donor	sd.cell	Counts per donor	Counts per donor sd.cell	0.642857	0.663925	1.05882	0.857143	1	-35	1.03806	0.952941	0.0258824
Counts per donor sd_log.cell	stemi_v2_vs_stemi_v3	18	600	0.222415	0.753029	0.705882	0.75188	M_UMI_donorsd_log.cell	M_UMI_donor	sd_log.cell	Counts per donor	Counts per donor sd_log.cell	0.642857	0.705053	1.05882	0.857143	1	0	1.03806	0.952941	0.0258824
Counts per donor cv.donor	stemi_v2_vs_stemi_v3	27	717	0.222439	0.769709	0.866667	0.819615	M_UMI_donorcv.donor	M_UMI_donor	cv.donor	Counts per donor	Counts per donor cv.donor	0.964286	0.842538	1.58824	1.28571	10	117	1.27451	1.17	0.186667
Counts per donor cv_log.donor	stemi_v2_vs_stemi_v3	27	756	0.223713	0.760197	0.866667	0.84589	M_UMI_donorcv_log.donor	M_UMI_donor	cv_log.donor	Counts per donor	Counts per donor cv_log.donor	0.964286	0.888367	1.58824	1.28571	10	156	1.27451	1.17	0.186667
Counts per donor cv.cell	stemi_v2_vs_stemi_v3	26	669	0.220612	0.830597	0.847458	0.785586	M_UMI_donorcv.cell	M_UMI_donor	cv.cell	Counts per donor	Counts per donor cv.cell	0.928571	0.786134	1.52941	1.2381	9	69	1.24626	1.14407	0.167458
Counts per donor cv_log.cell	stemi_v2_vs_stemi_v3	15	557	0.22443	0.797415	0.625	0.717321	M_UMI_donorcv_log.cell	M_UMI_donor	cv_log.cell	Counts per donor	Counts per donor cv_log.cell	0.535714	0.654524	0.882353	0.714286	-2	-43	0.919118	0.84375	-0.055
Counts per donor maf_	stemi_v2_vs_stemi_v3	24	684	0.222837	0.755762	0.842105	0.811905	M_UMI_donormaf_	M_UMI_donor	maf_	Counts per donor	Counts per donor maf_	0.857143	0.80376	1.41176	1.14286	7	84	1.23839	1.13684	0.162105
Total number of cells	stemi_v2_vs_stemi_v3	15	470	0.218367	0.759846	0.625	0.641201	T_cells	T_cells		Total number of cells	Total number of cells	0.535714	0.552291	0.882353	0.714286	-2	-130	0.919118	0.84375	-0.055
Total number of cells mean.donor	stemi_v2_vs_stemi_v3	4	205	0.196164	-0.130907	0.216216	0.341382	T_cellsmean.donor	T_cells	mean.donor	Total number of cells	Total number of cells mean.donor	0.142857	0.240893	0.235294	0.190476	-13	-395	0.317965	0.291892	-0.463784
Total number of cells mean_log.donor	stemi_v2_vs_stemi_v3	5	219	0.196555	0.517044	0.263158	0.360494	T_cellsmean_log.donor	T_cells	mean_log.donor	Total number of cells	Total number of cells mean_log.donor	0.178571	0.257344	0.294118	0.238095	-12	-381	0.386997	0.355263	-0.416842
Total number of cells mean.cell	stemi_v2_vs_stemi_v3	12	453	0.204304	0.632584	0.533333	0.623879	T_cellsmean.cell	T_cells	mean.cell	Total number of cells	Total number of cells mean.cell	0.428571	0.532315	0.705882	0.571429	-5	-147	0.784314	0.72	-0.146667
Total number of cells mean_log.cell	stemi_v2_vs_stemi_v3	12	452	0.204658	0.630135	0.533333	0.622928	T_cellsmean_log.cell	T_cells	mean_log.cell	Total number of cells	Total number of cells mean_log.cell	0.428571	0.53114	0.705882	0.571429	-5	-148	0.784314	0.72	-0.146667
Total number of cells zeros.cell	stemi_v2_vs_stemi_v3	17	579	0.220486	0.788775	0.68	0.735238	T_cellszeros.cell	T_cells	zeros.cell	Total number of cells	Total number of cells zeros.cell	0.607143	0.680376	1	0.809524	0	-21	1	0.918	0
Total number of cells sd.donor	stemi_v2_vs_stemi_v3	5	219	0.206627	0.525174	0.263158	0.360494	T_cellssd.donor	T_cells	sd.donor	Total number of cells	Total number of cells sd.donor	0.178571	0.257344	0.294118	0.238095	-12	-381	0.386997	0.355263	-0.416842
Total number of cells sd_log.donor	stemi_v2_vs_stemi_v3	5	219	0.206769	0.525949	0.263158	0.360494	T_cellssd_log.donor	T_cells	sd_log.donor	Total number of cells	Total number of cells sd_log.donor	0.178571	0.257344	0.294118	0.238095	-12	-381	0.386997	0.355263	-0.416842
Total number of cells sd.cell	stemi_v2_vs_stemi_v3	18	664	0.21537	0.717414	0.705882	0.798795	T_cellssd.cell	T_cells	sd.cell	Total number of cells	Total number of cells sd.cell	0.642857	0.780259	1.05882	0.857143	1	64	1.03806	0.952941	0.0258824
Total number of cells sd_log.cell	stemi_v2_vs_stemi_v3	16	608	0.215697	0.679074	0.653061	0.758105	T_cellssd_log.cell	T_cells	sd_log.cell	Total number of cells	Total number of cells sd_log.cell	0.571429	0.714454	0.941176	0.761905	-1	8	0.960384	0.881633	-0.0269388
Total number of cells cv.donor	stemi_v2_vs_stemi_v3	16	575	0.224221	0.776652	0.653061	0.732018	T_cellscv.donor	T_cells	cv.donor	Total number of cells	Total number of cells cv.donor	0.571429	0.675676	0.941176	0.761905	-1	-25	0.960384	0.881633	-0.0269388
Total number of cells cv_log.donor	stemi_v2_vs_stemi_v3	16	573	0.2242	0.774635	0.653061	0.730402	T_cellscv_log.donor	T_cells	cv_log.donor	Total number of cells	Total number of cells cv_log.donor	0.571429	0.673325	0.941176	0.761905	-1	-27	0.960384	0.881633	-0.0269388
Total number of cells cv.cell	stemi_v2_vs_stemi_v3	15	432	0.222952	0.91077	0.625	0.605042	T_cellscv.cell	T_cells	cv.cell	Total number of cells	Total number of cells cv.cell	0.535714	0.507638	0.882353	0.714286	-2	-168	0.919118	0.84375	-0.055
Total number of cells cv_log.cell	stemi_v2_vs_stemi_v3	15	545	0.222154	0.811538	0.625	0.707333	T_cellscv_log.cell	T_cells	cv_log.cell	Total number of cells	Total number of cells cv_log.cell	0.535714	0.640423	0.882353	0.714286	-2	-55	0.919118	0.84375	-0.055
Total number of cells maf_	stemi_v2_vs_stemi_v3	16	532	0.218576	0.754717	0.653061	0.696335	T_cellsmaf_	T_cells	maf_	Total number of cells	Total number of cells maf_	0.571429	0.625147	0.941176	0.761905	-1	-68	0.960384	0.881633	-0.0269388
Total counts per cohort	stemi_v2_vs_stemi_v3	16	561	0.221147	0.783413	0.653061	0.720617	T_UMI	T_UMI		Total counts per cohort	Total counts per cohort	0.571429	0.659224	0.941176	0.761905	-1	-39	0.960384	0.881633	-0.0269388
Total counts per cohort mean.donor	stemi_v2_vs_stemi_v3	5	219	0.19935	0.52753	0.263158	0.360494	T_UMImean.donor	T_UMI	mean.donor	Total counts per cohort	Total counts per cohort mean.donor	0.178571	0.257344	0.294118	0.238095	-12	-381	0.386997	0.355263	-0.416842
Total counts per cohort mean_log.donor	stemi_v2_vs_stemi_v3	5	219	0.199764	0.529146	0.263158	0.360494	T_UMImean_log.donor	T_UMI	mean_log.donor	Total counts per cohort	Total counts per cohort mean_log.donor	0.178571	0.257344	0.294118	0.238095	-12	-381	0.386997	0.355263	-0.416842
Total counts per cohort mean.cell	stemi_v2_vs_stemi_v3	15	508	0.207672	0.679169	0.625	0.674202	T_UMImean.cell	T_UMI	mean.cell	Total counts per cohort	Total counts per cohort mean.cell	0.535714	0.596945	0.882353	0.714286	-2	-92	0.919118	0.84375	-0.055
Total counts per cohort mean_log.cell	stemi_v2_vs_stemi_v3	15	508	0.208044	0.679565	0.625	0.674202	T_UMImean_log.cell	T_UMI	mean_log.cell	Total counts per cohort	Total counts per cohort mean_log.cell	0.535714	0.596945	0.882353	0.714286	-2	-92	0.919118	0.84375	-0.055
Total counts per cohort zeros.cell	stemi_v2_vs_stemi_v3	19	611	0.222907	0.774432	0.730769	0.760423	T_UMIzeros.cell	T_UMI	zeros.cell	Total counts per cohort	Total counts per cohort zeros.cell	0.678571	0.717979	1.11765	0.904762	2	11	1.07466	0.986538	0.0507692
Total counts per cohort sd.donor	stemi_v2_vs_stemi_v3	12	417	0.210234	0.542954	0.533333	0.588818	T_UMIsd.donor	T_UMI	sd.donor	Total counts per cohort	Total counts per cohort sd.donor	0.428571	0.490012	0.705882	0.571429	-5	-183	0.784314	0.72	-0.146667
Total counts per cohort sd_log.donor	stemi_v2_vs_stemi_v3	12	419	0.210381	0.554523	0.533333	0.590813	T_UMIsd_log.donor	T_UMI	sd_log.donor	Total counts per cohort	Total counts per cohort sd_log.donor	0.428571	0.492362	0.705882	0.571429	-5	-181	0.784314	0.72	-0.146667
Total counts per cohort sd.cell	stemi_v2_vs_stemi_v3	17	565	0.218476	0.74846	0.68	0.723895	T_UMIsd.cell	T_UMI	sd.cell	Total counts per cohort	Total counts per cohort sd.cell	0.607143	0.663925	1	0.809524	0	-35	1	0.918	0
Total counts per cohort sd_log.cell	stemi_v2_vs_stemi_v3	17	604	0.218804	0.739258	0.68	0.755	T_UMIsd_log.cell	T_UMI	sd_log.cell	Total counts per cohort	Total counts per cohort sd_log.cell	0.607143	0.709753	1	0.809524	0	4	1	0.918	0
Total counts per cohort cv.donor	stemi_v2_vs_stemi_v3	16	587	0.224275	0.775453	0.653061	0.74163	T_UMIcv.donor	T_UMI	cv.donor	Total counts per cohort	Total counts per cohort cv.donor	0.571429	0.689777	0.941176	0.761905	-1	-13	0.960384	0.881633	-0.0269388
Total counts per cohort cv_log.donor	stemi_v2_vs_stemi_v3	17	588	0.224796	0.774564	0.68	0.742424	T_UMIcv_log.donor	T_UMI	cv_log.donor	Total counts per cohort	Total counts per cohort cv_log.donor	0.607143	0.690952	1	0.809524	0	-12	1	0.918	0
Total counts per cohort cv.cell	stemi_v2_vs_stemi_v3	15	545	0.222798	0.826304	0.625	0.707333	T_UMIcv.cell	T_UMI	cv.cell	Total counts per cohort	Total counts per cohort cv.cell	0.535714	0.640423	0.882353	0.714286	-2	-55	0.919118	0.84375	-0.055
Total counts per cohort cv_log.cell	stemi_v2_vs_stemi_v3	16	600	0.22383	0.792271	0.653061	0.75188	T_UMIcv_log.cell	T_UMI	cv_log.cell	Total counts per cohort	Total counts per cohort cv_log.cell	0.571429	0.705053	0.941176	0.761905	-1	0	0.960384	0.881633	-0.0269388
Total counts per cohort maf_	stemi_v2_vs_stemi_v3	17	573	0.220835	0.762528	0.68	0.730402	T_UMImaf_	T_UMI	maf_	Total counts per cohort	Total counts per cohort maf_	0.607143	0.673325	1	0.809524	0	-27	1	0.918	0
Standard error	stemi_v3_vs_v3_1m	89	2398	0.360743	0.828694	0.755365	0.826825	SE	SE		Standard error	Standard error	0.712	0.768836	0.741667	1	-31	-645	0.867027	1	-0.115847
Sample size	stemi_v3_vs_v3_1m	120	3043	0.36155	0.840712	0.871212	0.933606	SS	SS		Sample size	Sample size	0.96	0.975633	1	1.34831	0	0	1	1.15337	0
Sample size mean.donor	stemi_v3_vs_v3_1m	97	2755	0.362137	0.850021	0.788382	0.898484	SSmean.donor	SS	mean.donor	Sample size	Sample size mean.donor	0.776	0.883296	0.808333	1.08989	-23	-288	0.904925	1.04371	-0.0828304
Sample size mean_log.donor	stemi_v3_vs_v3_1m	100	2796	0.362211	0.849243	0.803279	0.904567	SSmean_log.donor	SS	mean_log.donor	Sample size	Sample size mean_log.donor	0.8	0.896441	0.833333	1.1236	-20	-247	0.922024	1.06343	-0.0679334
Sample size mean.cell	stemi_v3_vs_v3_1m	118	3033	0.359827	0.83948	0.862595	0.928774	SSmean.cell	SS	mean.cell	Sample size	Sample size mean.cell	0.944	0.972427	0.983333	1.32584	-2	-10	0.99011	1.14196	-0.0086167
Sample size mean_log.cell	stemi_v3_vs_v3_1m	118	3034	0.359863	0.839415	0.862595	0.928943	SSmean_log.cell	SS	mean_log.cell	Sample size	Sample size mean_log.cell	0.944	0.972748	0.983333	1.32584	-2	-9	0.99011	1.14196	-0.0086167
Sample size zeros.cell	stemi_v3_vs_v3_1m	120	2980	0.360093	0.834719	0.871212	0.918481	SSzeros.cell	SS	zeros.cell	Sample size	Sample size zeros.cell	0.96	0.955434	1	1.34831	0	-63	1	1.15337	0
Sample size sd.donor	stemi_v3_vs_v3_1m	103	2798	0.3604	0.845612	0.809717	0.903616	SSsd.donor	SS	sd.donor	Sample size	Sample size sd.donor	0.824	0.897082	0.858333	1.1573	-17	-245	0.929414	1.07195	-0.0614955
Sample size sd_log.donor	stemi_v3_vs_v3_1m	103	2798	0.360502	0.845625	0.809717	0.903616	SSsd_log.donor	SS	sd_log.donor	Sample size	Sample size sd_log.donor	0.824	0.897082	0.858333	1.1573	-17	-245	0.929414	1.07195	-0.0614955
Sample size sd.cell	stemi_v3_vs_v3_1m	118	3078	0.359127	0.835348	0.862595	0.933187	SSsd.cell	SS	sd.cell	Sample size	Sample size sd.cell	0.944	0.986855	0.983333	1.32584	-2	35	0.99011	1.14196	-0.0086167
Sample size sd_log.cell	stemi_v3_vs_v3_1m	120	3119	0.359456	0.837301	0.871212	0.939988	SSsd_log.cell	SS	sd_log.cell	Sample size	Sample size sd_log.cell	0.96	1	1	1.34831	0	76	1	1.15337	0
Sample size cv.donor	stemi_v3_vs_v3_1m	122	2939	0.355228	0.839421	0.879699	0.912028	SScv.donor	SS	cv.donor	Sample size	Sample size cv.donor	0.976	0.942289	1.01667	1.37079	2	-104	1.00974	1.1646	0.00848713
Sample size cv_log.donor	stemi_v3_vs_v3_1m	125	2984	0.356252	0.838575	0.892193	0.91885	SScv_log.donor	SS	cv_log.donor	Sample size	Sample size cv_log.donor	1	0.956717	1.04167	1.40449	5	-59	1.02408	1.18114	0.0209812
Sample size cv.cell	stemi_v3_vs_v3_1m	122	2982	0.357781	0.835566	0.879699	0.918824	SScv.cell	SS	cv.cell	Sample size	Sample size cv.cell	0.976	0.956076	1.01667	1.37079	2	-61	1.00974	1.1646	0.00848713
Sample size cv_log.cell	stemi_v3_vs_v3_1m	122	2983	0.359836	0.83486	0.879699	0.918679	SScv_log.cell	SS	cv_log.cell	Sample size	Sample size cv_log.cell	0.976	0.956396	1.01667	1.37079	2	-60	1.00974	1.1646	0.00848713
Sample size maf_	stemi_v3_vs_v3_1m	120	3060	0.360932	0.838698	0.878788	0.932371	SSmaf_	SS	maf_	Sample size	Sample size maf_	0.96	0.981084	1	1.34831	0	17	1.0087	1.1634	0.00757576
Average number of cells	stemi_v3_vs_v3_1m	122	2804	0.351342	0.823382	0.879699	0.879843	M_cells_donor	M_cells_donor		Average number of cells	Average number of cells	0.976	0.899006	1.01667	1.37079	2	-239	1.00974	1.1646	0.00848713
Average number of cells mean.donor	stemi_v3_vs_v3_1m	116	3008	0.360773	0.840657	0.869231	0.93308	M_cells_donormean.donor	M_cells_donor	mean.donor	Average number of cells	Average number of cells mean.donor	0.928	0.964412	0.966667	1.30337	-4	-35	0.997726	1.15074	-0.00198135
Average number of cells mean_log.donor	stemi_v3_vs_v3_1m	120	3041	0.360587	0.840164	0.871212	0.935788	M_cells_donormean_log.donor	M_cells_donor	mean_log.donor	Average number of cells	Average number of cells mean_log.donor	0.96	0.974992	1	1.34831	0	-2	1	1.15337	0
Average number of cells mean.cell	stemi_v3_vs_v3_1m	112	2707	0.350054	0.816992	0.835938	0.865116	M_cells_donormean.cell	M_cells_donor	mean.cell	Average number of cells	Average number of cells mean.cell	0.896	0.867906	0.933333	1.25843	-8	-336	0.959511	1.10667	-0.0352746
Average number of cells mean_log.cell	stemi_v3_vs_v3_1m	111	2706	0.349982	0.817303	0.831373	0.864928	M_cells_donormean_log.cell	M_cells_donor	mean_log.cell	Average number of cells	Average number of cells mean_log.cell	0.888	0.867586	0.925	1.24719	-9	-337	0.954271	1.10062	-0.0398396
Average number of cells zeros.cell	stemi_v3_vs_v3_1m	122	2779	0.349042	0.822366	0.879699	0.87459	M_cells_donorzeros.cell	M_cells_donor	zeros.cell	Average number of cells	Average number of cells zeros.cell	0.976	0.890991	1.01667	1.37079	2	-264	1.00974	1.1646	0.00848713
Average number of cells sd.donor	stemi_v3_vs_v3_1m	114	2736	0.356674	0.826691	0.852713	0.875517	M_cells_donorsd.donor	M_cells_donor	sd.donor	Average number of cells	Average number of cells sd.donor	0.912	0.877204	0.95	1.2809	-6	-307	0.978766	1.12888	-0.0184989
Average number of cells sd_log.donor	stemi_v3_vs_v3_1m	114	2734	0.356747	0.826612	0.852713	0.875145	M_cells_donorsd_log.donor	M_cells_donor	sd_log.donor	Average number of cells	Average number of cells sd_log.donor	0.912	0.876563	0.95	1.2809	-6	-309	0.978766	1.12888	-0.0184989
Average number of cells sd.cell	stemi_v3_vs_v3_1m	111	2622	0.346516	0.815641	0.831373	0.847515	M_cells_donorsd.cell	M_cells_donor	sd.cell	Average number of cells	Average number of cells sd.cell	0.888	0.840654	0.925	1.24719	-9	-421	0.954271	1.10062	-0.0398396
Average number of cells sd_log.cell	stemi_v3_vs_v3_1m	112	2625	0.347086	0.815852	0.835938	0.848097	M_cells_donorsd_log.cell	M_cells_donor	sd_log.cell	Average number of cells	Average number of cells sd_log.cell	0.896	0.841616	0.933333	1.25843	-8	-418	0.959511	1.10667	-0.0352746
Average number of cells cv.donor	stemi_v3_vs_v3_1m	114	2585	0.342944	0.818139	0.844961	0.83825	M_cells_donorcv.donor	M_cells_donor	cv.donor	Average number of cells	Average number of cells cv.donor	0.912	0.828791	0.95	1.2809	-6	-458	0.969869	1.11861	-0.0262509
Average number of cells cv_log.donor	stemi_v3_vs_v3_1m	115	2623	0.344212	0.820266	0.849421	0.845687	M_cells_donorcv_log.donor	M_cells_donor	cv_log.donor	Average number of cells	Average number of cells cv_log.donor	0.92	0.840975	0.958333	1.29213	-5	-420	0.974987	1.12452	-0.0217913
Average number of cells cv.cell	stemi_v3_vs_v3_1m	120	2707	0.344097	0.824268	0.871212	0.861462	M_cells_donorcv.cell	M_cells_donor	cv.cell	Average number of cells	Average number of cells cv.cell	0.96	0.867906	1	1.34831	0	-336	1	1.15337	0
Average number of cells cv_log.cell	stemi_v3_vs_v3_1m	120	2715	0.347812	0.822952	0.871212	0.8643	M_cells_donorcv_log.cell	M_cells_donor	cv_log.cell	Average number of cells	Average number of cells cv_log.cell	0.96	0.870471	1	1.34831	0	-328	1	1.15337	0
Average number of cells maf_	stemi_v3_vs_v3_1m	120	2938	0.351376	0.832479	0.871212	0.906095	M_cells_donormaf_	M_cells_donor	maf_	Average number of cells	Average number of cells maf_	0.96	0.941969	1	1.34831	0	-105	1	1.15337	0
Counts per cell	stemi_v3_vs_v3_1m	120	2729	0.345108	0.82054	0.871212	0.866269	M_UMI_cell	M_UMI_cell		Counts per cell	Counts per cell	0.96	0.87496	1	1.34831	0	-314	1	1.15337	0
Counts per cell mean.donor	stemi_v3_vs_v3_1m	115	2877	0.358783	0.83063	0.849421	0.901777	M_UMI_cellmean.donor	M_UMI_cell	mean.donor	Counts per cell	Counts per cell mean.donor	0.92	0.922411	0.958333	1.29213	-5	-166	0.974987	1.12452	-0.0217913
Counts per cell mean_log.donor	stemi_v3_vs_v3_1m	116	2877	0.358448	0.83068	0.853846	0.901454	M_UMI_cellmean_log.donor	M_UMI_cell	mean_log.donor	Counts per cell	Counts per cell mean_log.donor	0.928	0.922411	0.966667	1.30337	-4	-166	0.980067	1.13038	-0.017366
Counts per cell mean.cell	stemi_v3_vs_v3_1m	110	2603	0.344322	0.812223	0.826772	0.843813	M_UMI_cellmean.cell	M_UMI_cell	mean.cell	Counts per cell	Counts per cell mean.cell	0.88	0.834562	0.916667	1.23596	-10	-440	0.94899	1.09453	-0.0444405
Counts per cell mean_log.cell	stemi_v3_vs_v3_1m	110	2602	0.344186	0.81225	0.826772	0.843618	M_UMI_cellmean_log.cell	M_UMI_cell	mean_log.cell	Counts per cell	Counts per cell mean_log.cell	0.88	0.834242	0.916667	1.23596	-10	-441	0.94899	1.09453	-0.0444405
Counts per cell zeros.cell	stemi_v3_vs_v3_1m	121	2715	0.342509	0.820446	0.875472	0.862973	M_UMI_cellzeros.cell	M_UMI_cell	zeros.cell	Counts per cell	Counts per cell zeros.cell	0.968	0.870471	1.00833	1.35955	1	-328	1.00489	1.15901	0.00425958
Counts per cell sd.donor	stemi_v3_vs_v3_1m	115	2811	0.353729	0.825888	0.849421	0.887002	M_UMI_cellsd.donor	M_UMI_cell	sd.donor	Counts per cell	Counts per cell sd.donor	0.92	0.90125	0.958333	1.29213	-5	-232	0.974987	1.12452	-0.0217913
Counts per cell sd_log.donor	stemi_v3_vs_v3_1m	115	2805	0.353777	0.825719	0.849421	0.88591	M_UMI_cellsd_log.donor	M_UMI_cell	sd_log.donor	Counts per cell	Counts per cell sd_log.donor	0.92	0.899327	0.958333	1.29213	-5	-238	0.974987	1.12452	-0.0217913
Counts per cell sd.cell	stemi_v3_vs_v3_1m	111	2526	0.339496	0.80812	0.831373	0.826511	M_UMI_cellsd.cell	M_UMI_cell	sd.cell	Counts per cell	Counts per cell sd.cell	0.888	0.809875	0.925	1.24719	-9	-517	0.954271	1.10062	-0.0398396
Counts per cell sd_log.cell	stemi_v3_vs_v3_1m	111	2527	0.340136	0.810371	0.831373	0.826712	M_UMI_cellsd_log.cell	M_UMI_cell	sd_log.cell	Counts per cell	Counts per cell sd_log.cell	0.888	0.810196	0.925	1.24719	-9	-516	0.954271	1.10062	-0.0398396
Counts per cell cv.donor	stemi_v3_vs_v3_1m	111	2467	0.336356	0.812256	0.831373	0.818685	M_UMI_cellcv.donor	M_UMI_cell	cv.donor	Counts per cell	Counts per cell cv.donor	0.888	0.790959	0.925	1.24719	-9	-576	0.954271	1.10062	-0.0398396
Counts per cell cv_log.donor	stemi_v3_vs_v3_1m	114	2491	0.337633	0.811611	0.844961	0.817712	M_UMI_cellcv_log.donor	M_UMI_cell	cv_log.donor	Counts per cell	Counts per cell cv_log.donor	0.912	0.798653	0.95	1.2809	-6	-552	0.969869	1.11861	-0.0262509
Counts per cell cv.cell	stemi_v3_vs_v3_1m	110	2473	0.336689	0.825138	0.826772	0.815762	M_UMI_cellcv.cell	M_UMI_cell	cv.cell	Counts per cell	Counts per cell cv.cell	0.88	0.792882	0.916667	1.23596	-10	-570	0.94899	1.09453	-0.0444405
Counts per cell cv_log.cell	stemi_v3_vs_v3_1m	117	2676	0.340925	0.821557	0.858238	0.855569	M_UMI_cellcv_log.cell	M_UMI_cell	cv_log.cell	Counts per cell	Counts per cell cv_log.cell	0.936	0.857967	0.975	1.31461	-3	-367	0.985107	1.13619	-0.0129746
Counts per cell maf_	stemi_v3_vs_v3_1m	117	2846	0.345642	0.831978	0.858238	0.889105	M_UMI_cellmaf_	M_UMI_cell	maf_	Counts per cell	Counts per cell maf_	0.936	0.912472	0.975	1.31461	-3	-197	0.985107	1.13619	-0.0129746
Counts per donor	stemi_v3_vs_v3_1m	117	2711	0.353163	0.82164	0.858238	0.866534	M_UMI_donor	M_UMI_donor		Counts per donor	Counts per donor	0.936	0.869189	0.975	1.31461	-3	-332	0.985107	1.13619	-0.0129746
Counts per donor mean.donor	stemi_v3_vs_v3_1m	113	3004	0.361244	0.843129	0.856031	0.936204	M_UMI_donormean.donor	M_UMI_donor	mean.donor	Counts per donor	Counts per donor mean.donor	0.904	0.963129	0.941667	1.26966	-7	-39	0.982575	1.13327	-0.015181
Counts per donor mean_log.donor	stemi_v3_vs_v3_1m	113	2988	0.361102	0.842907	0.856031	0.934137	M_UMI_donormean_log.donor	M_UMI_donor	mean_log.donor	Counts per donor	Counts per donor mean_log.donor	0.904	0.957999	0.941667	1.26966	-7	-55	0.982575	1.13327	-0.015181
Counts per donor mean.cell	stemi_v3_vs_v3_1m	112	2750	0.351749	0.820639	0.835938	0.873165	M_UMI_donormean.cell	M_UMI_donor	mean.cell	Counts per donor	Counts per donor mean.cell	0.896	0.881693	0.933333	1.25843	-8	-293	0.959511	1.10667	-0.0352746
Counts per donor mean_log.cell	stemi_v3_vs_v3_1m	112	2747	0.351695	0.820668	0.835938	0.872607	M_UMI_donormean_log.cell	M_UMI_donor	mean_log.cell	Counts per donor	Counts per donor mean_log.cell	0.896	0.880731	0.933333	1.25843	-8	-296	0.959511	1.10667	-0.0352746
Counts per donor zeros.cell	stemi_v3_vs_v3_1m	122	2792	0.350971	0.823518	0.879699	0.877969	M_UMI_donorzeros.cell	M_UMI_donor	zeros.cell	Counts per donor	Counts per donor zeros.cell	0.976	0.895159	1.01667	1.37079	2	-251	1.00974	1.1646	0.00848713
Counts per donor sd.donor	stemi_v3_vs_v3_1m	114	2716	0.35747	0.828491	0.852713	0.878753	M_UMI_donorsd.donor	M_UMI_donor	sd.donor	Counts per donor	Counts per donor sd.donor	0.912	0.870792	0.95	1.2809	-6	-327	0.978766	1.12888	-0.0184989
Counts per donor sd_log.donor	stemi_v3_vs_v3_1m	114	2716	0.357549	0.828477	0.852713	0.878753	M_UMI_donorsd_log.donor	M_UMI_donor	sd_log.donor	Counts per donor	Counts per donor sd_log.donor	0.912	0.870792	0.95	1.2809	-6	-327	0.978766	1.12888	-0.0184989
Counts per donor sd.cell	stemi_v3_vs_v3_1m	114	2718	0.348631	0.819853	0.844961	0.86586	M_UMI_donorsd.cell	M_UMI_donor	sd.cell	Counts per donor	Counts per donor sd.cell	0.912	0.871433	0.95	1.2809	-6	-325	0.969869	1.11861	-0.0262509
Counts per donor sd_log.cell	stemi_v3_vs_v3_1m	114	2714	0.349173	0.820216	0.844961	0.865107	M_UMI_donorsd_log.cell	M_UMI_donor	sd_log.cell	Counts per donor	Counts per donor sd_log.cell	0.912	0.870151	0.95	1.2809	-6	-329	0.969869	1.11861	-0.0262509
Counts per donor cv.donor	stemi_v3_vs_v3_1m	116	2600	0.344947	0.818599	0.853846	0.841536	M_UMI_donorcv.donor	M_UMI_donor	cv.donor	Counts per donor	Counts per donor cv.donor	0.928	0.833601	0.966667	1.30337	-4	-443	0.980067	1.13038	-0.017366
Counts per donor cv_log.donor	stemi_v3_vs_v3_1m	118	2676	0.3462	0.819811	0.862595	0.855902	M_UMI_donorcv_log.donor	M_UMI_donor	cv_log.donor	Counts per donor	Counts per donor cv_log.donor	0.944	0.857967	0.983333	1.32584	-2	-367	0.99011	1.14196	-0.0086167
Counts per donor cv.cell	stemi_v3_vs_v3_1m	120	2721	0.346349	0.824824	0.871212	0.864766	M_UMI_donorcv.cell	M_UMI_donor	cv.cell	Counts per donor	Counts per donor cv.cell	0.96	0.872395	1	1.34831	0	-322	1	1.15337	0
Counts per donor cv_log.cell	stemi_v3_vs_v3_1m	122	2783	0.349867	0.824597	0.879699	0.876969	M_UMI_donorcv_log.cell	M_UMI_donor	cv_log.cell	Counts per donor	Counts per donor cv_log.cell	0.976	0.892273	1.01667	1.37079	2	-260	1.00974	1.1646	0.00848713
Counts per donor maf_	stemi_v3_vs_v3_1m	123	3004	0.353058	0.83413	0.883895	0.918474	M_UMI_donormaf_	M_UMI_donor	maf_	Counts per donor	Counts per donor maf_	0.984	0.963129	1.025	1.38202	3	-39	1.01456	1.17016	0.012683
Total number of cells	stemi_v3_vs_v3_1m	116	2983	0.363478	0.841572	0.869231	0.931703	T_cells	T_cells		Total number of cells	Total number of cells	0.928	0.956396	0.966667	1.30337	-4	-60	0.997726	1.15074	-0.00198135
Total number of cells mean.donor	stemi_v3_vs_v3_1m	87	2503	0.3613	0.846703	0.744589	0.851788	T_cellsmean.donor	T_cells	mean.donor	Total number of cells	Total number of cells mean.donor	0.696	0.802501	0.725	0.977528	-33	-540	0.854658	0.985734	-0.126623
Total number of cells mean_log.donor	stemi_v3_vs_v3_1m	88	2510	0.361439	0.846476	0.75	0.852825	T_cellsmean_log.donor	T_cells	mean_log.donor	Total number of cells	Total number of cells mean_log.donor	0.704	0.804745	0.733333	0.988764	-32	-533	0.86087	0.992898	-0.121212
Total number of cells mean.cell	stemi_v3_vs_v3_1m	110	2970	0.361905	0.843341	0.834646	0.929492	T_cellsmean.cell	T_cells	mean.cell	Total number of cells	Total number of cells mean.cell	0.88	0.952228	0.916667	1.23596	-10	-73	0.958028	1.10496	-0.0365665
Total number of cells mean_log.cell	stemi_v3_vs_v3_1m	110	2956	0.361963	0.843265	0.834646	0.927102	T_cellsmean_log.cell	T_cells	mean_log.cell	Total number of cells	Total number of cells mean_log.cell	0.88	0.94774	0.916667	1.23596	-10	-87	0.958028	1.10496	-0.0365665
Total number of cells zeros.cell	stemi_v3_vs_v3_1m	116	3014	0.362384	0.840885	0.869231	0.934092	T_cellszeros.cell	T_cells	zeros.cell	Total number of cells	Total number of cells zeros.cell	0.928	0.966335	0.966667	1.30337	-4	-29	0.997726	1.15074	-0.00198135
Total number of cells sd.donor	stemi_v3_vs_v3_1m	95	2709	0.36046	0.847494	0.786611	0.890402	T_cellssd.donor	T_cells	sd.donor	Total number of cells	Total number of cells sd.donor	0.76	0.868548	0.791667	1.06742	-25	-334	0.902892	1.04137	-0.0846012
Total number of cells sd_log.donor	stemi_v3_vs_v3_1m	100	2754	0.360562	0.843384	0.795082	0.897313	T_cellssd_log.donor	T_cells	sd_log.donor	Total number of cells	Total number of cells sd_log.donor	0.8	0.882975	0.833333	1.1236	-20	-289	0.912616	1.05258	-0.0761302
Total number of cells sd.cell	stemi_v3_vs_v3_1m	119	3024	0.362137	0.839702	0.874525	0.931671	T_cellssd.cell	T_cells	sd.cell	Total number of cells	Total number of cells sd.cell	0.952	0.969542	0.991667	1.33708	-1	-19	1.0038	1.15775	0.00331259
Total number of cells sd_log.cell	stemi_v3_vs_v3_1m	119	3026	0.362347	0.839827	0.874525	0.932008	T_cellssd_log.cell	T_cells	sd_log.cell	Total number of cells	Total number of cells sd_log.cell	0.952	0.970183	0.991667	1.33708	-1	-17	1.0038	1.15775	0.00331259
Total number of cells cv.donor	stemi_v3_vs_v3_1m	120	2888	0.358501	0.836522	0.863636	0.903403	T_cellscv.donor	T_cells	cv.donor	Total number of cells	Total number of cells cv.donor	0.96	0.925938	1	1.34831	0	-155	0.991304	1.14334	-0.00757576
Total number of cells cv_log.donor	stemi_v3_vs_v3_1m	121	2960	0.359326	0.837816	0.867925	0.917264	T_cellscv_log.donor	T_cells	cv_log.donor	Total number of cells	Total number of cells cv_log.donor	0.968	0.949022	1.00833	1.35955	1	-83	0.996226	1.14901	-0.00328759
Total number of cells cv.cell	stemi_v3_vs_v3_1m	116	3022	0.361265	0.841965	0.861538	0.931334	T_cellscv.cell	T_cells	cv.cell	Total number of cells	Total number of cells cv.cell	0.928	0.9689	0.966667	1.30337	-4	-21	0.988896	1.14056	-0.00967366
Total number of cells cv_log.cell	stemi_v3_vs_v3_1m	113	2991	0.362528	0.84211	0.856031	0.933058	T_cellscv_log.cell	T_cells	cv_log.cell	Total number of cells	Total number of cells cv_log.cell	0.904	0.958961	0.941667	1.26966	-7	-52	0.982575	1.13327	-0.015181
Total number of cells maf_	stemi_v3_vs_v3_1m	109	2888	0.362852	0.841242	0.84585	0.917594	T_cellsmaf_	T_cells	maf_	Total number of cells	Total number of cells maf_	0.872	0.925938	0.908333	1.22472	-11	-155	0.970888	1.11979	-0.0253623
Total counts per cohort	stemi_v3_vs_v3_1m	114	2973	0.363701	0.842161	0.860465	0.93064	T_UMI	T_UMI		Total counts per cohort	Total counts per cohort	0.912	0.95319	0.95	1.2809	-6	-70	0.987664	1.13914	-0.010747
Total counts per cohort mean.donor	stemi_v3_vs_v3_1m	87	2503	0.360987	0.846395	0.744589	0.851444	T_UMImean.donor	T_UMI	mean.donor	Total counts per cohort	Total counts per cohort mean.donor	0.696	0.802501	0.725	0.977528	-33	-540	0.854658	0.985734	-0.126623
Total counts per cohort mean_log.donor	stemi_v3_vs_v3_1m	87	2503	0.361138	0.846524	0.744589	0.851444	T_UMImean_log.donor	T_UMI	mean_log.donor	Total counts per cohort	Total counts per cohort mean_log.donor	0.696	0.802501	0.725	0.977528	-33	-540	0.854658	0.985734	-0.126623
Total counts per cohort mean.cell	stemi_v3_vs_v3_1m	107	2918	0.362187	0.843489	0.828685	0.922484	T_UMImean.cell	T_UMI	mean.cell	Total counts per cohort	Total counts per cohort mean.cell	0.856	0.935556	0.891667	1.20225	-13	-125	0.951187	1.09707	-0.0425269
Total counts per cohort mean_log.cell	stemi_v3_vs_v3_1m	107	2918	0.362249	0.843529	0.828685	0.922484	T_UMImean_log.cell	T_UMI	mean_log.cell	Total counts per cohort	Total counts per cohort mean_log.cell	0.856	0.935556	0.891667	1.20225	-13	-125	0.951187	1.09707	-0.0425269
Total counts per cohort zeros.cell	stemi_v3_vs_v3_1m	113	2970	0.362689	0.842194	0.856031	0.930129	T_UMIzeros.cell	T_UMI	zeros.cell	Total counts per cohort	Total counts per cohort zeros.cell	0.904	0.952228	0.941667	1.26966	-7	-73	0.982575	1.13327	-0.015181
Total counts per cohort sd.donor	stemi_v3_vs_v3_1m	93	2692	0.360337	0.845778	0.767932	0.886595	T_UMIsd.donor	T_UMI	sd.donor	Total counts per cohort	Total counts per cohort sd.donor	0.744	0.863097	0.775	1.04494	-27	-351	0.881453	1.01664	-0.10328
Total counts per cohort sd_log.donor	stemi_v3_vs_v3_1m	92	2678	0.360438	0.845998	0.771186	0.88466	T_UMIsd_log.donor	T_UMI	sd_log.donor	Total counts per cohort	Total counts per cohort sd_log.donor	0.736	0.858609	0.766667	1.03371	-28	-365	0.885188	1.02095	-0.100026
Total counts per cohort sd.cell	stemi_v3_vs_v3_1m	118	2993	0.362603	0.841274	0.870229	0.932445	T_UMIsd.cell	T_UMI	sd.cell	Total counts per cohort	Total counts per cohort sd.cell	0.944	0.959602	0.983333	1.32584	-2	-50	0.998872	1.15206	-0.000983114
Total counts per cohort sd_log.cell	stemi_v3_vs_v3_1m	118	2985	0.362786	0.842099	0.870229	0.931089	T_UMIsd_log.cell	T_UMI	sd_log.cell	Total counts per cohort	Total counts per cohort sd_log.cell	0.944	0.957038	0.983333	1.32584	-2	-58	0.998872	1.15206	-0.000983114
Total counts per cohort cv.donor	stemi_v3_vs_v3_1m	116	2839	0.359065	0.837266	0.846154	0.896619	T_UMIcv.donor	T_UMI	cv.donor	Total counts per cohort	Total counts per cohort cv.donor	0.928	0.910228	0.966667	1.30337	-4	-204	0.971237	1.12019	-0.0250583
Total counts per cohort cv_log.donor	stemi_v3_vs_v3_1m	119	2919	0.359837	0.838242	0.859316	0.910783	T_UMIcv_log.donor	T_UMI	cv_log.donor	Total counts per cohort	Total counts per cohort cv_log.donor	0.952	0.935877	0.991667	1.33708	-1	-124	0.986345	1.13762	-0.0118965
Total counts per cohort cv.cell	stemi_v3_vs_v3_1m	111	2984	0.361839	0.842932	0.847059	0.93219	T_UMIcv.cell	T_UMI	cv.cell	Total counts per cohort	Total counts per cohort cv.cell	0.888	0.956717	0.925	1.24719	-9	-59	0.972276	1.12139	-0.0241533
Total counts per cohort cv_log.cell	stemi_v3_vs_v3_1m	114	2986	0.362919	0.842151	0.860465	0.932211	T_UMIcv_log.cell	T_UMI	cv_log.cell	Total counts per cohort	Total counts per cohort cv_log.cell	0.912	0.957358	0.95	1.2809	-6	-57	0.987664	1.13914	-0.010747
Total counts per cohort maf_	stemi_v3_vs_v3_1m	108	2857	0.363094	0.840624	0.84127	0.912156	T_UMImaf_	T_UMI	maf_	Total counts per cohort	Total counts per cohort maf_	0.864	0.915999	0.9	1.21348	-12	-186	0.965631	1.11373	-0.0299423
Standard error	v2_1m_vs_stemi_v2	221	5334	0.360575	0.739385	0.868154	0.916036	SE	SE		Standard error	Standard error	0.969298	1	1.768	1	96	2673	1.41253	1	0.253545
Sample size	v2_1m_vs_stemi_v2	125	2661	0.30044	0.771187	0.61461	0.614085	SS	SS		Sample size	Sample size	0.548246	0.498875	1	0.565611	0	0	1	0.70795	0
Sample size mean.donor	v2_1m_vs_stemi_v2	151	3247	0.314475	0.752117	0.699764	0.68975	SSmean.donor	SS	mean.donor	Sample size	Sample size mean.donor	0.662281	0.608736	1.208	0.683258	26	586	1.13855	0.806036	0.085154
Sample size mean_log.donor	v2_1m_vs_stemi_v2	152	3255	0.314242	0.752121	0.70283	0.690946	SSmean_log.donor	SS	mean_log.donor	Sample size	Sample size mean_log.donor	0.666667	0.610236	1.216	0.687783	27	594	1.14354	0.809568	0.0882206
Sample size mean.cell	v2_1m_vs_stemi_v2	41	1261	0.249044	0.775743	0.261981	0.368367	SSmean.cell	SS	mean.cell	Sample size	Sample size mean.cell	0.179825	0.236408	0.328	0.18552	-84	-1400	0.426256	0.301768	-0.352629
Sample size mean_log.cell	v2_1m_vs_stemi_v2	42	1332	0.250231	0.769618	0.267516	0.376829	SSmean_log.cell	SS	mean_log.cell	Sample size	Sample size mean_log.cell	0.184211	0.249719	0.336	0.190045	-83	-1329	0.435262	0.308143	-0.347094
Sample size zeros.cell	v2_1m_vs_stemi_v2	122	2581	0.299636	0.767732	0.604061	0.601361	SSzeros.cell	SS	zeros.cell	Sample size	Sample size zeros.cell	0.535088	0.483877	0.976	0.552036	-3	-80	0.982837	0.695799	-0.0105487
Sample size sd.donor	v2_1m_vs_stemi_v2	118	2621	0.28941	0.756992	0.589744	0.605292	SSsd.donor	SS	sd.donor	Sample size	Sample size sd.donor	0.517544	0.491376	0.944	0.533937	-7	-40	0.959542	0.679307	-0.024866
Sample size sd_log.donor	v2_1m_vs_stemi_v2	118	2621	0.289471	0.757084	0.589744	0.605292	SSsd_log.donor	SS	sd_log.donor	Sample size	Sample size sd_log.donor	0.517544	0.491376	0.944	0.533937	-7	-40	0.959542	0.679307	-0.024866
Sample size sd.cell	v2_1m_vs_stemi_v2	38	1234	0.242128	0.78009	0.245161	0.353221	SSsd.cell	SS	sd.cell	Sample size	Sample size sd.cell	0.166667	0.231346	0.304	0.171946	-87	-1427	0.398889	0.282394	-0.369448
Sample size sd_log.cell	v2_1m_vs_stemi_v2	42	1265	0.246336	0.769651	0.267516	0.360467	SSsd_log.cell	SS	sd_log.cell	Sample size	Sample size sd_log.cell	0.184211	0.237158	0.336	0.190045	-83	-1396	0.435262	0.308143	-0.347094
Sample size cv.donor	v2_1m_vs_stemi_v2	78	2058	0.274708	0.760378	0.44	0.512298	SScv.donor	SS	cv.donor	Sample size	Sample size cv.donor	0.342105	0.385827	0.624	0.352941	-47	-603	0.715902	0.506822	-0.17461
Sample size cv_log.donor	v2_1m_vs_stemi_v2	96	2165	0.278965	0.763401	0.51087	0.532012	SScv_log.donor	SS	cv_log.donor	Sample size	Sample size cv_log.donor	0.421053	0.405887	0.768	0.434389	-29	-496	0.83121	0.588455	-0.10374
Sample size cv.cell	v2_1m_vs_stemi_v2	119	2640	0.293386	0.769704	0.59335	0.612475	SScv.cell	SS	cv.cell	Sample size	Sample size cv.cell	0.52193	0.494938	0.952	0.538462	-6	-21	0.96541	0.683462	-0.0212592
Sample size cv_log.cell	v2_1m_vs_stemi_v2	118	2578	0.297498	0.767529	0.589744	0.601831	SScv_log.cell	SS	cv_log.cell	Sample size	Sample size cv_log.cell	0.517544	0.483315	0.944	0.533937	-7	-83	0.959542	0.679307	-0.024866
Sample size maf_	v2_1m_vs_stemi_v2	124	2770	0.300851	0.744996	0.611111	0.625091	SSmaf_	SS	maf_	Sample size	Sample size maf_	0.54386	0.51931	0.992	0.561086	-1	109	0.994308	0.70392	-0.00349846
Average number of cells	v2_1m_vs_stemi_v2	208	4685	0.35166	0.750062	0.8375	0.849347	M_cells_donor	M_cells_donor		Average number of cells	Average number of cells	0.912281	0.878328	1.664	0.941176	83	2024	1.36265	0.96469	0.22289
Average number of cells mean.donor	v2_1m_vs_stemi_v2	223	4992	0.356967	0.750423	0.868687	0.883003	M_cells_donormean.donor	M_cells_donor	mean.donor	Average number of cells	Average number of cells mean.donor	0.97807	0.935883	1.784	1.00905	98	2331	1.4134	1.00061	0.254077
Average number of cells mean_log.donor	v2_1m_vs_stemi_v2	223	4915	0.356909	0.749734	0.868687	0.874748	M_cells_donormean_log.donor	M_cells_donor	mean_log.donor	Average number of cells	Average number of cells mean_log.donor	0.97807	0.921447	1.784	1.00905	98	2254	1.4134	1.00061	0.254077
Average number of cells mean.cell	v2_1m_vs_stemi_v2	148	3192	0.312573	0.753742	0.690476	0.681233	M_cells_donormean.cell	M_cells_donor	mean.cell	Average number of cells	Average number of cells mean.cell	0.649123	0.598425	1.184	0.669683	23	531	1.12344	0.795338	0.0758666
Average number of cells mean_log.cell	v2_1m_vs_stemi_v2	148	3239	0.313809	0.749499	0.690476	0.687865	M_cells_donormean_log.cell	M_cells_donor	mean_log.cell	Average number of cells	Average number of cells mean_log.cell	0.649123	0.607237	1.184	0.669683	23	578	1.12344	0.795338	0.0758666
Average number of cells zeros.cell	v2_1m_vs_stemi_v2	204	4666	0.351182	0.752251	0.831933	0.847394	M_cells_donorzeros.cell	M_cells_donor	zeros.cell	Average number of cells	Average number of cells zeros.cell	0.894737	0.874766	1.632	0.923077	79	2005	1.3536	0.958278	0.217323
Average number of cells sd.donor	v2_1m_vs_stemi_v2	203	4498	0.343799	0.749487	0.833684	0.838032	M_cells_donorsd.donor	M_cells_donor	sd.donor	Average number of cells	Average number of cells sd.donor	0.890351	0.84327	1.624	0.918552	78	1837	1.35645	0.960295	0.219075
Average number of cells sd_log.donor	v2_1m_vs_stemi_v2	203	4498	0.343884	0.749447	0.833684	0.838032	M_cells_donorsd_log.donor	M_cells_donor	sd_log.donor	Average number of cells	Average number of cells sd_log.donor	0.890351	0.84327	1.624	0.918552	78	1837	1.35645	0.960295	0.219075
Average number of cells sd.cell	v2_1m_vs_stemi_v2	145	3001	0.306069	0.761703	0.681055	0.657025	M_cells_donorsd.cell	M_cells_donor	sd.cell	Average number of cells	Average number of cells sd.cell	0.635965	0.562617	1.16	0.656109	20	340	1.10811	0.784486	0.0664456
Average number of cells sd_log.cell	v2_1m_vs_stemi_v2	149	3158	0.310856	0.754464	0.693587	0.680212	M_cells_donorsd_log.cell	M_cells_donor	sd_log.cell	Average number of cells	Average number of cells sd_log.cell	0.653509	0.592051	1.192	0.674208	24	497	1.1285	0.798921	0.0789771
Average number of cells cv.donor	v2_1m_vs_stemi_v2	174	4195	0.333563	0.750553	0.762332	0.802763	M_cells_donorcv.donor	M_cells_donor	cv.donor	Average number of cells	Average number of cells cv.donor	0.763158	0.786464	1.392	0.78733	49	1534	1.24035	0.878107	0.147722
Average number of cells cv_log.donor	v2_1m_vs_stemi_v2	183	4279	0.337523	0.752569	0.782418	0.812021	M_cells_donorcv_log.donor	M_cells_donor	cv_log.donor	Average number of cells	Average number of cells cv_log.donor	0.802632	0.802212	1.464	0.828054	58	1618	1.27303	0.901243	0.167808
Average number of cells cv.cell	v2_1m_vs_stemi_v2	200	4464	0.346657	0.749437	0.830508	0.833868	M_cells_donorcv.cell	M_cells_donor	cv.cell	Average number of cells	Average number of cells cv.cell	0.877193	0.836895	1.6	0.904977	75	1803	1.35128	0.956637	0.215899
Average number of cells cv_log.cell	v2_1m_vs_stemi_v2	204	4573	0.349803	0.751745	0.840336	0.844894	M_cells_donorcv_log.cell	M_cells_donor	cv_log.cell	Average number of cells	Average number of cells cv_log.cell	0.894737	0.85733	1.632	0.923077	79	1912	1.36727	0.967957	0.225727
Average number of cells maf_	v2_1m_vs_stemi_v2	202	4543	0.350568	0.743453	0.835443	0.840649	M_cells_donormaf_	M_cells_donor	maf_	Average number of cells	Average number of cells maf_	0.885965	0.851706	1.616	0.914027	77	1882	1.35931	0.962321	0.220833
Counts per cell	v2_1m_vs_stemi_v2	205	4557	0.348971	0.752055	0.838574	0.842461	M_UMI_cell	M_UMI_cell		Counts per cell	Counts per cell	0.899123	0.854331	1.64	0.927602	80	1896	1.3644	0.965928	0.223965
Counts per cell mean.donor	v2_1m_vs_stemi_v2	218	4740	0.354995	0.748454	0.853061	0.85572	M_UMI_cellmean.donor	M_UMI_cell	mean.donor	Counts per cell	Counts per cell mean.donor	0.95614	0.888639	1.744	0.986425	93	2079	1.38797	0.982615	0.238452
Counts per cell mean_log.donor	v2_1m_vs_stemi_v2	218	4738	0.354925	0.748819	0.853061	0.855497	M_UMI_cellmean_log.donor	M_UMI_cell	mean_log.donor	Counts per cell	Counts per cell mean_log.donor	0.95614	0.888264	1.744	0.986425	93	2077	1.38797	0.982615	0.238452
Counts per cell mean.cell	v2_1m_vs_stemi_v2	143	2941	0.307281	0.764462	0.674699	0.642747	M_UMI_cellmean.cell	M_UMI_cell	mean.cell	Counts per cell	Counts per cell mean.cell	0.627193	0.551369	1.144	0.647059	18	280	1.09777	0.777165	0.0600892
Counts per cell mean_log.cell	v2_1m_vs_stemi_v2	146	3066	0.308548	0.757993	0.684211	0.66231	M_UMI_cellmean_log.cell	M_UMI_cell	mean_log.cell	Counts per cell	Counts per cell mean_log.cell	0.640351	0.574803	1.168	0.660633	21	405	1.11324	0.788121	0.069601
Counts per cell zeros.cell	v2_1m_vs_stemi_v2	206	4545	0.348463	0.754436	0.841004	0.841278	M_UMI_cellzeros.cell	M_UMI_cell	zeros.cell	Counts per cell	Counts per cell zeros.cell	0.903509	0.852081	1.648	0.932127	81	1884	1.36836	0.968727	0.226395
Counts per cell sd.donor	v2_1m_vs_stemi_v2	199	4289	0.34039	0.74698	0.823779	0.813234	M_UMI_cellsd.donor	M_UMI_cell	sd.donor	Counts per cell	Counts per cell sd.donor	0.872807	0.804087	1.592	0.900452	74	1628	1.34033	0.948886	0.20917
Counts per cell sd_log.donor	v2_1m_vs_stemi_v2	198	4292	0.340477	0.746782	0.821277	0.813597	M_UMI_cellsd_log.donor	M_UMI_cell	sd_log.donor	Counts per cell	Counts per cell sd_log.donor	0.868421	0.804649	1.584	0.895928	73	1631	1.33626	0.946003	0.206667
Counts per cell sd.cell	v2_1m_vs_stemi_v2	126	2739	0.300487	0.767051	0.623116	0.622831	M_UMI_cellsd.cell	M_UMI_cell	sd.cell	Counts per cell	Counts per cell sd.cell	0.552632	0.513498	1.008	0.570136	1	78	1.01384	0.717748	0.00850601
Counts per cell sd_log.cell	v2_1m_vs_stemi_v2	146	3043	0.305371	0.758765	0.684211	0.663391	M_UMI_cellsd_log.cell	M_UMI_cell	sd_log.cell	Counts per cell	Counts per cell sd_log.cell	0.640351	0.570491	1.168	0.660633	21	382	1.11324	0.788121	0.069601
Counts per cell cv.donor	v2_1m_vs_stemi_v2	169	3987	0.329459	0.755312	0.748299	0.777157	M_UMI_cellcv.donor	M_UMI_cell	cv.donor	Counts per cell	Counts per cell cv.donor	0.741228	0.747469	1.352	0.764706	44	1326	1.21752	0.861943	0.13369
Counts per cell cv_log.donor	v2_1m_vs_stemi_v2	176	4169	0.333602	0.752182	0.767857	0.799545	M_UMI_cellcv_log.donor	M_UMI_cell	cv_log.donor	Counts per cell	Counts per cell cv_log.donor	0.77193	0.78159	1.408	0.79638	51	1508	1.24934	0.884471	0.153248
Counts per cell cv.cell	v2_1m_vs_stemi_v2	192	4376	0.343606	0.7516	0.810345	0.823887	M_UMI_cellcv.cell	M_UMI_cell	cv.cell	Counts per cell	Counts per cell cv.cell	0.842105	0.820397	1.536	0.868778	67	1715	1.31847	0.933411	0.195735
Counts per cell cv_log.cell	v2_1m_vs_stemi_v2	200	4461	0.346956	0.751982	0.830508	0.833517	M_UMI_cellcv_log.cell	M_UMI_cell	cv_log.cell	Counts per cell	Counts per cell cv_log.cell	0.877193	0.836333	1.6	0.904977	75	1800	1.35128	0.956637	0.215899
Counts per cell maf_	v2_1m_vs_stemi_v2	195	4496	0.347864	0.74218	0.817987	0.836	M_UMI_cellmaf_	M_UMI_cell	maf_	Counts per cell	Counts per cell maf_	0.855263	0.842895	1.56	0.882353	70	1835	1.33091	0.942214	0.203378
Counts per donor	v2_1m_vs_stemi_v2	223	4945	0.356804	0.74821	0.872727	0.873002	M_UMI_donor	M_UMI_donor		Counts per donor	Counts per donor	0.97807	0.927072	1.784	1.00905	98	2284	1.41997	1.00527	0.258118
Counts per donor mean.donor	v2_1m_vs_stemi_v2	228	5119	0.360566	0.75026	0.892	0.89598	M_UMI_donormean.donor	M_UMI_donor	mean.donor	Counts per donor	Counts per donor mean.donor	1	0.959693	1.824	1.03167	103	2458	1.45133	1.02747	0.27739
Counts per donor mean_log.donor	v2_1m_vs_stemi_v2	228	5124	0.360534	0.75044	0.892	0.8965	M_UMI_donormean_log.donor	M_UMI_donor	mean_log.donor	Counts per donor	Counts per donor mean_log.donor	1	0.96063	1.824	1.03167	103	2463	1.45133	1.02747	0.27739
Counts per donor mean.cell	v2_1m_vs_stemi_v2	164	3693	0.324783	0.748576	0.733945	0.752202	M_UMI_donormean.cell	M_UMI_donor	mean.cell	Counts per donor	Counts per donor mean.cell	0.719298	0.692351	1.312	0.742081	39	1032	1.19416	0.845409	0.119335
Counts per donor mean_log.cell	v2_1m_vs_stemi_v2	166	3702	0.325916	0.748091	0.739726	0.753639	M_UMI_donormean_log.cell	M_UMI_donor	mean_log.cell	Counts per donor	Counts per donor mean_log.cell	0.72807	0.694038	1.328	0.751131	41	1041	1.20357	0.852068	0.125116
Counts per donor zeros.cell	v2_1m_vs_stemi_v2	221	4941	0.356395	0.749727	0.868154	0.872762	M_UMI_donorzeros.cell	M_UMI_donor	zeros.cell	Counts per donor	Counts per donor zeros.cell	0.969298	0.926322	1.768	1	96	2280	1.41253	1	0.253545
Counts per donor sd.donor	v2_1m_vs_stemi_v2	208	4754	0.350888	0.749908	0.841667	0.858647	M_UMI_donorsd.donor	M_UMI_donor	sd.donor	Counts per donor	Counts per donor sd.donor	0.912281	0.891264	1.664	0.941176	83	2093	1.36943	0.96949	0.227057
Counts per donor sd_log.donor	v2_1m_vs_stemi_v2	207	4745	0.350968	0.74992	0.839248	0.857645	M_UMI_donorsd_log.donor	M_UMI_donor	sd_log.donor	Counts per donor	Counts per donor sd_log.donor	0.907895	0.889576	1.656	0.936652	82	2084	1.3655	0.966704	0.224639
Counts per donor sd.cell	v2_1m_vs_stemi_v2	156	3515	0.31915	0.750505	0.71028	0.728019	M_UMI_donorsd.cell	M_UMI_donor	sd.cell	Counts per donor	Counts per donor sd.cell	0.684211	0.65898	1.248	0.705882	31	854	1.15566	0.81815	0.0956708
Counts per donor sd_log.cell	v2_1m_vs_stemi_v2	161	3666	0.323564	0.751887	0.725173	0.748964	M_UMI_donorsd_log.cell	M_UMI_donor	sd_log.cell	Counts per donor	Counts per donor sd_log.cell	0.70614	0.687289	1.288	0.728507	36	1005	1.17989	0.835305	0.110564
Counts per donor cv.donor	v2_1m_vs_stemi_v2	194	4493	0.342431	0.748761	0.811159	0.836651	M_UMI_donorcv.donor	M_UMI_donor	cv.donor	Counts per donor	Counts per donor cv.donor	0.850877	0.842332	1.552	0.877828	69	1832	1.3198	0.934349	0.196549
Counts per donor cv_log.donor	v2_1m_vs_stemi_v2	194	4501	0.345842	0.750514	0.811159	0.837781	M_UMI_donorcv_log.donor	M_UMI_donor	cv_log.donor	Counts per donor	Counts per donor cv_log.donor	0.850877	0.843832	1.552	0.877828	69	1840	1.3198	0.934349	0.196549
Counts per donor cv.cell	v2_1m_vs_stemi_v2	216	4785	0.352736	0.746099	0.856557	0.855477	M_UMI_donorcv.cell	M_UMI_donor	cv.cell	Counts per donor	Counts per donor cv.cell	0.947368	0.897075	1.728	0.977376	91	2124	1.39366	0.986642	0.241948
Counts per donor cv_log.cell	v2_1m_vs_stemi_v2	220	4885	0.355339	0.747686	0.865854	0.866301	M_UMI_donorcv_log.cell	M_UMI_donor	cv_log.cell	Counts per donor	Counts per donor cv_log.cell	0.964912	0.915823	1.76	0.995475	95	2224	1.40879	0.99735	0.251244
Counts per donor maf_	v2_1m_vs_stemi_v2	217	4901	0.355859	0.743869	0.862986	0.870927	M_UMI_donormaf_	M_UMI_donor	maf_	Counts per donor	Counts per donor maf_	0.951754	0.918823	1.736	0.9819	92	2240	1.40412	0.994047	0.248376
Total number of cells	v2_1m_vs_stemi_v2	154	3378	0.319069	0.760506	0.704225	0.710651	T_cells	T_cells		Total number of cells	Total number of cells	0.675439	0.633296	1.232	0.696833	29	717	1.14581	0.811175	0.0896158
Total number of cells mean.donor	v2_1m_vs_stemi_v2	176	3822	0.330941	0.745635	0.763393	0.768175	T_cellsmean.donor	T_cells	mean.donor	Total number of cells	Total number of cells mean.donor	0.77193	0.716535	1.408	0.79638	51	1161	1.24208	0.879329	0.148783
Total number of cells mean_log.donor	v2_1m_vs_stemi_v2	176	3822	0.330758	0.745992	0.763393	0.768175	T_cellsmean_log.donor	T_cells	mean_log.donor	Total number of cells	Total number of cells mean_log.donor	0.77193	0.716535	1.408	0.79638	51	1161	1.24208	0.879329	0.148783
Total number of cells mean.cell	v2_1m_vs_stemi_v2	82	1784	0.266841	0.758741	0.451977	0.470088	T_cellsmean.cell	T_cells	mean.cell	Total number of cells	Total number of cells mean.cell	0.359649	0.334458	0.656	0.371041	-43	-877	0.735389	0.520619	-0.162632
Total number of cells mean_log.cell	v2_1m_vs_stemi_v2	81	1833	0.268126	0.754022	0.447592	0.469674	T_cellsmean_log.cell	T_cells	mean_log.cell	Total number of cells	Total number of cells mean_log.cell	0.355263	0.343645	0.648	0.366516	-44	-828	0.728254	0.515567	-0.167018
Total number of cells zeros.cell	v2_1m_vs_stemi_v2	155	3341	0.318331	0.76269	0.70726	0.705031	T_cellszeros.cell	T_cells	zeros.cell	Total number of cells	Total number of cells zeros.cell	0.679825	0.626359	1.24	0.701357	30	680	1.15075	0.814671	0.0926504
Total number of cells sd.donor	v2_1m_vs_stemi_v2	140	3147	0.307702	0.755929	0.665049	0.677147	T_cellssd.donor	T_cells	sd.donor	Total number of cells	Total number of cells sd.donor	0.614035	0.589989	1.12	0.633484	15	486	1.08207	0.766049	0.050439
Total number of cells sd_log.donor	v2_1m_vs_stemi_v2	140	3148	0.307776	0.755732	0.665049	0.6773	T_cellssd_log.donor	T_cells	sd_log.donor	Total number of cells	Total number of cells sd_log.donor	0.614035	0.590176	1.12	0.633484	15	487	1.08207	0.766049	0.050439
Total number of cells sd.cell	v2_1m_vs_stemi_v2	51	1582	0.259425	0.762114	0.315789	0.42845	T_cellssd.cell	T_cells	sd.cell	Total number of cells	Total number of cells sd.cell	0.223684	0.296588	0.408	0.230769	-74	-1079	0.513805	0.363748	-0.29882
Total number of cells sd_log.cell	v2_1m_vs_stemi_v2	52	1695	0.264106	0.7527	0.320988	0.440895	T_cellssd_log.cell	T_cells	sd_log.cell	Total number of cells	Total number of cells sd_log.cell	0.22807	0.317773	0.416	0.235294	-73	-966	0.522263	0.369736	-0.293622
Total number of cells cv.donor	v2_1m_vs_stemi_v2	120	2582	0.293267	0.757338	0.596939	0.598813	T_cellscv.donor	T_cells	cv.donor	Total number of cells	Total number of cells cv.donor	0.526316	0.484064	0.96	0.542986	-5	-79	0.971249	0.687595	-0.0176708
Total number of cells cv_log.donor	v2_1m_vs_stemi_v2	122	2698	0.297827	0.761515	0.604061	0.61863	T_cellscv_log.donor	T_cells	cv_log.donor	Total number of cells	Total number of cells cv_log.donor	0.535088	0.505812	0.976	0.552036	-3	37	0.982837	0.695799	-0.0105487
Total number of cells cv.cell	v2_1m_vs_stemi_v2	137	3222	0.312017	0.765041	0.650367	0.695622	T_cellscv.cell	T_cells	cv.cell	Total number of cells	Total number of cells cv.cell	0.600877	0.604049	1.096	0.61991	12	561	1.05818	0.749137	0.0357572
Total number of cells cv_log.cell	v2_1m_vs_stemi_v2	146	3374	0.316207	0.760534	0.684211	0.714125	T_cellscv_log.cell	T_cells	cv_log.cell	Total number of cells	Total number of cells cv_log.cell	0.640351	0.632546	1.168	0.660633	21	713	1.11324	0.788121	0.069601
Total number of cells maf_	v2_1m_vs_stemi_v2	157	3509	0.318765	0.750748	0.708625	0.720071	T_cellsmaf_	T_cells	maf_	Total number of cells	Total number of cells maf_	0.688596	0.657855	1.256	0.710407	32	848	1.15297	0.816243	0.0940151
Total counts per cohort	v2_1m_vs_stemi_v2	169	3827	0.330901	0.757295	0.748299	0.770335	T_UMI	T_UMI		Total counts per cohort	Total counts per cohort	0.741228	0.717473	1.352	0.764706	44	1166	1.21752	0.861943	0.13369
Total counts per cohort mean.donor	v2_1m_vs_stemi_v2	179	4068	0.340842	0.749614	0.771619	0.798788	T_UMImean.donor	T_UMI	mean.donor	Total counts per cohort	Total counts per cohort mean.donor	0.785088	0.762655	1.432	0.809955	54	1407	1.25546	0.888804	0.157009
Total counts per cohort mean_log.donor	v2_1m_vs_stemi_v2	179	4060	0.340698	0.750123	0.771619	0.797783	T_UMImean_log.donor	T_UMI	mean_log.donor	Total counts per cohort	Total counts per cohort mean_log.donor	0.785088	0.761155	1.432	0.809955	54	1399	1.25546	0.888804	0.157009
Total counts per cohort mean.cell	v2_1m_vs_stemi_v2	103	2182	0.280301	0.77123	0.538667	0.535519	T_UMImean.cell	T_UMI	mean.cell	Total counts per cohort	Total counts per cohort mean.cell	0.451754	0.409074	0.824	0.466063	-22	-479	0.876437	0.620474	-0.0759429
Total counts per cohort mean_log.cell	v2_1m_vs_stemi_v2	102	2217	0.28162	0.769747	0.534759	0.542158	T_UMImean_log.cell	T_UMI	mean_log.cell	Total counts per cohort	Total counts per cohort mean_log.cell	0.447368	0.415636	0.816	0.461538	-23	-444	0.87008	0.615973	-0.0798502
Total counts per cohort zeros.cell	v2_1m_vs_stemi_v2	166	3717	0.330234	0.763611	0.739726	0.755883	T_UMIzeros.cell	T_UMI	zeros.cell	Total counts per cohort	Total counts per cohort zeros.cell	0.72807	0.69685	1.328	0.751131	41	1056	1.20357	0.852068	0.125116
Total counts per cohort sd.donor	v2_1m_vs_stemi_v2	155	3488	0.319911	0.748075	0.70726	0.713968	T_UMIsd.donor	T_UMI	sd.donor	Total counts per cohort	Total counts per cohort sd.donor	0.679825	0.653918	1.24	0.701357	30	827	1.15075	0.814671	0.0926504
Total counts per cohort sd_log.donor	v2_1m_vs_stemi_v2	155	3505	0.319992	0.748129	0.70726	0.715951	T_UMIsd_log.donor	T_UMI	sd_log.donor	Total counts per cohort	Total counts per cohort sd_log.donor	0.679825	0.657105	1.24	0.701357	30	844	1.15075	0.814671	0.0926504
Total counts per cohort sd.cell	v2_1m_vs_stemi_v2	85	1879	0.272801	0.754073	0.464986	0.476229	T_UMIsd.cell	T_UMI	sd.cell	Total counts per cohort	Total counts per cohort sd.cell	0.372807	0.352268	0.68	0.384615	-40	-782	0.756555	0.535603	-0.149624
Total counts per cohort sd_log.cell	v2_1m_vs_stemi_v2	93	2084	0.277705	0.756196	0.49863	0.516078	T_UMIsd_log.cell	T_UMI	sd_log.cell	Total counts per cohort	Total counts per cohort sd_log.cell	0.407895	0.390701	0.744	0.420814	-32	-577	0.811296	0.574357	-0.115979
Total counts per cohort cv.donor	v2_1m_vs_stemi_v2	134	3143	0.306242	0.759553	0.64532	0.666358	T_UMIcv.donor	T_UMI	cv.donor	Total counts per cohort	Total counts per cohort cv.donor	0.587719	0.589239	1.072	0.606335	9	482	1.04997	0.743324	0.0307106
Total counts per cohort cv_log.donor	v2_1m_vs_stemi_v2	140	3134	0.310845	0.761983	0.665049	0.676314	T_UMIcv_log.donor	T_UMI	cv_log.donor	Total counts per cohort	Total counts per cohort cv_log.donor	0.614035	0.587552	1.12	0.633484	15	473	1.08207	0.766049	0.050439
Total counts per cohort cv.cell	v2_1m_vs_stemi_v2	157	3654	0.324171	0.758873	0.717949	0.749727	T_UMIcv.cell	T_UMI	cv.cell	Total counts per cohort	Total counts per cohort cv.cell	0.688596	0.685039	1.256	0.710407	32	993	1.16814	0.826983	0.103339
Total counts per cohort cv_log.cell	v2_1m_vs_stemi_v2	163	3726	0.328234	0.758255	0.731034	0.757963	T_UMIcv_log.cell	T_UMI	cv_log.cell	Total counts per cohort	Total counts per cohort cv_log.cell	0.714912	0.698538	1.304	0.737557	38	1065	1.18943	0.842056	0.116425
Total counts per cohort maf_	v2_1m_vs_stemi_v2	166	3897	0.330166	0.744197	0.739726	0.767578	T_UMImaf_	T_UMI	maf_	Total counts per cohort	Total counts per cohort maf_	0.72807	0.730596	1.328	0.751131	41	1236	1.20357	0.852068	0.125116
Standard error	v2_1m_vs_stemi_v3	202	5087	0.357413	0.739961	0.842105	0.901743	SE	SE		Standard error	Standard error	1	1	2.76712	1	129	3358	1.93921	1	0.407854
Sample size	v2_1m_vs_stemi_v3	73	1729	0.287725	0.797598	0.434251	0.468789	SS	SS		Sample size	Sample size	0.361386	0.339886	1	0.361386	0	0	1	0.515673	0
Sample size mean.donor	v2_1m_vs_stemi_v3	21	626	0.233567	0.32143	0.145455	0.198895	SSmean.donor	SS	mean.donor	Sample size	Sample size mean.donor	0.10396	0.123059	0.287671	0.10396	-52	-1103	0.334955	0.172727	-0.288796
Sample size mean_log.donor	v2_1m_vs_stemi_v3	22	700	0.234427	0.486389	0.152174	0.219653	SSmean_log.donor	SS	mean_log.donor	Sample size	Sample size mean_log.donor	0.108911	0.137606	0.30137	0.108911	-51	-1029	0.350429	0.180707	-0.282077
Sample size mean.cell	v2_1m_vs_stemi_v3	10	388	0.212834	0.56495	0.0681818	0.130156	SSmean.cell	SS	mean.cell	Sample size	Sample size mean.cell	0.049505	0.0762729	0.136986	0.049505	-63	-1341	0.15701	0.0809659	-0.366069
Sample size mean_log.cell	v2_1m_vs_stemi_v3	11	393	0.214356	0.587719	0.0754717	0.131397	SSmean_log.cell	SS	mean_log.cell	Sample size	Sample size mean_log.cell	0.0544554	0.0772557	0.150685	0.0544554	-62	-1336	0.173798	0.0896226	-0.358779
Sample size zeros.cell	v2_1m_vs_stemi_v3	89	2214	0.292855	0.779016	0.507289	0.563937	SSzeros.cell	SS	zeros.cell	Sample size	Sample size zeros.cell	0.440594	0.435227	1.21918	0.440594	16	485	1.16819	0.602405	0.0730379
Sample size sd.donor	v2_1m_vs_stemi_v3	27	864	0.24024	0.601176	0.185053	0.265957	SSsd.donor	SS	sd.donor	Sample size	Sample size sd.donor	0.133663	0.169845	0.369863	0.133663	-46	-865	0.426144	0.219751	-0.249197
Sample size sd_log.donor	v2_1m_vs_stemi_v3	27	864	0.240521	0.602178	0.185053	0.265957	SSsd_log.donor	SS	sd_log.donor	Sample size	Sample size sd_log.donor	0.133663	0.169845	0.369863	0.133663	-46	-865	0.426144	0.219751	-0.249197
Sample size sd.cell	v2_1m_vs_stemi_v3	15	575	0.228013	0.443755	0.111524	0.185155	SSsd.cell	SS	sd.cell	Sample size	Sample size sd.cell	0.0742574	0.113033	0.205479	0.0742574	-58	-1154	0.25682	0.132435	-0.322727
Sample size sd_log.cell	v2_1m_vs_stemi_v3	16	580	0.231867	0.463591	0.118519	0.18664	SSsd_log.cell	SS	sd_log.cell	Sample size	Sample size sd_log.cell	0.0792079	0.114016	0.219178	0.0792079	-57	-1149	0.272926	0.140741	-0.315732
Sample size cv.donor	v2_1m_vs_stemi_v3	82	2026	0.29791	0.793608	0.482143	0.528197	SScv.donor	SS	cv.donor	Sample size	Sample size cv.donor	0.405941	0.39827	1.12329	0.405941	9	297	1.11029	0.572545	0.0478921
Sample size cv_log.donor	v2_1m_vs_stemi_v3	76	1938	0.296149	0.796971	0.454545	0.510849	SScv_log.donor	SS	cv_log.donor	Sample size	Sample size cv_log.donor	0.376238	0.380971	1.0411	0.376238	3	209	1.04673	0.539773	0.0202947
Sample size cv.cell	v2_1m_vs_stemi_v3	108	2553	0.320072	0.831955	0.585635	0.619973	SScv.cell	SS	cv.cell	Sample size	Sample size cv.cell	0.534653	0.501868	1.47945	0.534653	35	824	1.34861	0.695442	0.151385
Sample size cv_log.cell	v2_1m_vs_stemi_v3	86	2196	0.302902	0.807855	0.5	0.560331	SScv_log.cell	SS	cv_log.cell	Sample size	Sample size cv_log.cell	0.425743	0.431689	1.17808	0.425743	13	467	1.15141	0.59375	0.0657492
Sample size maf_	v2_1m_vs_stemi_v3	79	2069	0.291044	0.781868	0.462462	0.538107	SSmaf_	SS	maf_	Sample size	Sample size maf_	0.391089	0.406723	1.08219	0.391089	6	340	1.06497	0.549174	0.0282117
Average number of cells	v2_1m_vs_stemi_v3	163	3690	0.341832	0.785439	0.757794	0.770883	M_cells_donor	M_cells_donor		Average number of cells	Average number of cells	0.806931	0.725378	2.23288	0.806931	90	1961	1.74506	0.89988	0.323543
Average number of cells mean.donor	v2_1m_vs_stemi_v3	89	2266	0.279172	0.677649	0.495627	0.559405	M_cells_donormean.donor	M_cells_donor	mean.donor	Average number of cells	Average number of cells mean.donor	0.440594	0.445449	1.21918	0.440594	16	537	1.14134	0.588557	0.0613761
Average number of cells mean_log.donor	v2_1m_vs_stemi_v3	90	2309	0.280374	0.675358	0.5	0.567309	M_cells_donormean_log.donor	M_cells_donor	mean_log.donor	Average number of cells	Average number of cells mean_log.donor	0.445545	0.453902	1.23288	0.445545	17	580	1.15141	0.59375	0.0657492
Average number of cells mean.cell	v2_1m_vs_stemi_v3	52	1305	0.249168	0.590272	0.326797	0.373774	M_cells_donormean.cell	M_cells_donor	mean.cell	Average number of cells	Average number of cells mean.cell	0.257426	0.256536	0.712329	0.257426	-21	-424	0.752555	0.388072	-0.107453
Average number of cells mean_log.cell	v2_1m_vs_stemi_v3	51	1332	0.251522	0.59178	0.321311	0.381341	M_cells_donormean_log.cell	M_cells_donor	mean_log.cell	Average number of cells	Average number of cells mean_log.cell	0.252475	0.261844	0.69863	0.252475	-22	-397	0.739921	0.381557	-0.112939
Average number of cells zeros.cell	v2_1m_vs_stemi_v3	167	3913	0.345338	0.781352	0.769596	0.801186	M_cells_donorzeros.cell	M_cells_donor	zeros.cell	Average number of cells	Average number of cells zeros.cell	0.826733	0.769216	2.28767	0.826733	94	2184	1.77224	0.913895	0.335345
Average number of cells sd.donor	v2_1m_vs_stemi_v3	93	2227	0.287641	0.653963	0.518732	0.551902	M_cells_donorsd.donor	M_cells_donor	sd.donor	Average number of cells	Average number of cells sd.donor	0.460396	0.437783	1.27397	0.460396	20	498	1.19454	0.615994	0.0844812
Average number of cells sd_log.donor	v2_1m_vs_stemi_v3	93	2227	0.288041	0.654532	0.518732	0.551902	M_cells_donorsd_log.donor	M_cells_donor	sd_log.donor	Average number of cells	Average number of cells sd_log.donor	0.460396	0.437783	1.27397	0.460396	20	498	1.19454	0.615994	0.0844812
Average number of cells sd.cell	v2_1m_vs_stemi_v3	71	1688	0.274587	0.671666	0.424615	0.459534	M_cells_donorsd.cell	M_cells_donor	sd.cell	Average number of cells	Average number of cells sd.cell	0.351485	0.331826	0.972603	0.351485	-2	-41	0.977811	0.504231	-0.00963538
Average number of cells sd_log.cell	v2_1m_vs_stemi_v3	78	1929	0.280181	0.706566	0.457831	0.50932	M_cells_donorsd_log.cell	M_cells_donor	sd_log.cell	Average number of cells	Average number of cells sd_log.cell	0.386139	0.379202	1.06849	0.386139	5	200	1.0543	0.543675	0.0235806
Average number of cells cv.donor	v2_1m_vs_stemi_v3	164	3642	0.34569	0.778237	0.76555	0.762704	M_cells_donorcv.donor	M_cells_donor	cv.donor	Average number of cells	Average number of cells cv.donor	0.811881	0.715943	2.24658	0.811881	91	1913	1.76292	0.909091	0.331299
Average number of cells cv_log.donor	v2_1m_vs_stemi_v3	164	3671	0.34535	0.779743	0.76555	0.767257	M_cells_donorcv_log.donor	M_cells_donor	cv_log.donor	Average number of cells	Average number of cells cv_log.donor	0.811881	0.721643	2.24658	0.811881	91	1942	1.76292	0.909091	0.331299
Average number of cells cv.cell	v2_1m_vs_stemi_v3	179	4165	0.358841	0.798599	0.803695	0.833798	M_cells_donorcv.cell	M_cells_donor	cv.cell	Average number of cells	Average number of cells cv.cell	0.886139	0.818754	2.45205	0.886139	106	2436	1.85076	0.954388	0.369444
Average number of cells cv_log.cell	v2_1m_vs_stemi_v3	177	4060	0.351709	0.788593	0.798144	0.819775	M_cells_donorcv_log.cell	M_cells_donor	cv_log.cell	Average number of cells	Average number of cells cv_log.cell	0.876238	0.798113	2.42466	0.876238	104	2331	1.83798	0.947796	0.363893
Average number of cells maf_	v2_1m_vs_stemi_v3	153	3637	0.341733	0.779416	0.732187	0.762902	M_cells_donormaf_	M_cells_donor	maf_	Average number of cells	Average number of cells maf_	0.757426	0.71496	2.09589	0.757426	80	1908	1.68609	0.869472	0.297936
Counts per cell	v2_1m_vs_stemi_v3	192	4423	0.359587	0.772575	0.834081	0.86323	M_UMI_cell	M_UMI_cell		Counts per cell	Counts per cell	0.950495	0.869471	2.63014	0.950495	119	2694	1.92074	0.990471	0.39983
Counts per cell mean.donor	v2_1m_vs_stemi_v3	133	2975	0.307277	0.717884	0.661499	0.672704	M_UMI_cellmean.donor	M_UMI_cell	mean.donor	Counts per cell	Counts per cell mean.donor	0.658416	0.584824	1.82192	0.658416	60	1246	1.52331	0.78553	0.227248
Counts per cell mean_log.donor	v2_1m_vs_stemi_v3	134	3114	0.30848	0.719303	0.664948	0.694978	M_UMI_cellmean_log.donor	M_UMI_cell	mean_log.donor	Counts per cell	Counts per cell mean_log.donor	0.663366	0.612149	1.83562	0.663366	61	1385	1.53125	0.789626	0.230698
Counts per cell mean.cell	v2_1m_vs_stemi_v3	85	2156	0.275717	0.661874	0.483776	0.539563	M_UMI_cellmean.cell	M_UMI_cell	mean.cell	Counts per cell	Counts per cell mean.cell	0.420792	0.423825	1.16438	0.420792	12	427	1.11405	0.574484	0.049525
Counts per cell mean_log.cell	v2_1m_vs_stemi_v3	89	2266	0.278316	0.666089	0.495627	0.559661	M_UMI_cellmean_log.cell	M_UMI_cell	mean_log.cell	Counts per cell	Counts per cell mean_log.cell	0.440594	0.445449	1.21918	0.440594	16	537	1.14134	0.588557	0.0613761
Counts per cell zeros.cell	v2_1m_vs_stemi_v3	194	4527	0.361534	0.769988	0.839286	0.867429	M_UMI_cellzeros.cell	M_UMI_cell	zeros.cell	Counts per cell	Counts per cell zeros.cell	0.960396	0.889915	2.65753	0.960396	121	2798	1.93272	0.996652	0.405035
Counts per cell sd.donor	v2_1m_vs_stemi_v3	144	3185	0.3153	0.717714	0.698492	0.693676	M_UMI_cellsd.donor	M_UMI_cell	sd.donor	Counts per cell	Counts per cell sd.donor	0.712871	0.626106	1.9726	0.712871	71	1456	1.6085	0.82946	0.264242
Counts per cell sd_log.donor	v2_1m_vs_stemi_v3	145	3230	0.315705	0.720702	0.701754	0.700388	M_UMI_cellsd_log.donor	M_UMI_cell	sd_log.donor	Counts per cell	Counts per cell sd_log.donor	0.717822	0.634952	1.9863	0.717822	72	1501	1.61601	0.833333	0.267504
Counts per cell sd.cell	v2_1m_vs_stemi_v3	123	2778	0.305401	0.733907	0.6313	0.645076	M_UMI_cellsd.cell	M_UMI_cell	sd.cell	Counts per cell	Counts per cell sd.cell	0.608911	0.546098	1.68493	0.608911	50	1049	1.45377	0.749668	0.197049
Counts per cell sd_log.cell	v2_1m_vs_stemi_v3	132	2955	0.311072	0.742935	0.663212	0.668631	M_UMI_cellsd_log.cell	M_UMI_cell	sd_log.cell	Counts per cell	Counts per cell sd_log.cell	0.653465	0.580892	1.80822	0.653465	59	1226	1.52726	0.787565	0.228962
Counts per cell cv.donor	v2_1m_vs_stemi_v3	191	4406	0.359802	0.775182	0.840449	0.862492	M_UMI_cellcv.donor	M_UMI_cell	cv.donor	Counts per cell	Counts per cell cv.donor	0.945545	0.866129	2.61644	0.945545	118	2677	1.9354	0.998034	0.406199
Counts per cell cv_log.donor	v2_1m_vs_stemi_v3	194	4437	0.36004	0.774958	0.848214	0.865028	M_UMI_cellcv_log.donor	M_UMI_cell	cv_log.donor	Counts per cell	Counts per cell cv_log.donor	0.960396	0.872223	2.65753	0.960396	121	2708	1.95328	1.00725	0.413964
Counts per cell cv.cell	v2_1m_vs_stemi_v3	195	4879	0.365615	0.778887	0.841871	0.895359	M_UMI_cellcv.cell	M_UMI_cell	cv.cell	Counts per cell	Counts per cell cv.cell	0.965347	0.959111	2.67123	0.965347	122	3150	1.93867	0.999722	0.40762
Counts per cell cv_log.cell	v2_1m_vs_stemi_v3	194	4596	0.364043	0.77534	0.84375	0.874753	M_UMI_cellcv_log.cell	M_UMI_cell	cv_log.cell	Counts per cell	Counts per cell cv_log.cell	0.960396	0.903479	2.65753	0.960396	121	2867	1.943	1.00195	0.409499
Counts per cell maf_	v2_1m_vs_stemi_v3	188	4409	0.358274	0.764921	0.823529	0.858609	M_UMI_cellmaf_	M_UMI_cell	maf_	Counts per cell	Counts per cell maf_	0.930693	0.866719	2.57534	0.930693	115	2680	1.89644	0.977941	0.389279
Counts per donor	v2_1m_vs_stemi_v3	176	4198	0.356783	0.776594	0.790698	0.83796	M_UMI_donor	M_UMI_donor		Counts per donor	Counts per donor	0.871287	0.825241	2.41096	0.871287	103	2469	1.82083	0.938953	0.356447
Counts per donor mean.donor	v2_1m_vs_stemi_v3	129	2867	0.301342	0.712403	0.64752	0.65944	M_UMI_donormean.donor	M_UMI_donor	mean.donor	Counts per donor	Counts per donor mean.donor	0.638614	0.563593	1.76712	0.638614	56	1138	1.49112	0.76893	0.213269
Counts per donor mean_log.donor	v2_1m_vs_stemi_v3	129	2876	0.302562	0.713525	0.64752	0.660876	M_UMI_donormean_log.donor	M_UMI_donor	mean_log.donor	Counts per donor	Counts per donor mean_log.donor	0.638614	0.565363	1.76712	0.638614	56	1147	1.49112	0.76893	0.213269
Counts per donor mean.cell	v2_1m_vs_stemi_v3	79	1937	0.269746	0.639029	0.456456	0.497254	M_UMI_donormean.cell	M_UMI_donor	mean.cell	Counts per donor	Counts per donor mean.cell	0.391089	0.380775	1.08219	0.391089	6	208	1.05114	0.542042	0.0222057
Counts per donor mean_log.cell	v2_1m_vs_stemi_v3	83	2157	0.272319	0.653722	0.474777	0.540273	M_UMI_donormean_log.cell	M_UMI_donor	mean_log.cell	Counts per donor	Counts per donor mean_log.cell	0.410891	0.424022	1.13699	0.410891	10	428	1.09333	0.563798	0.0405267
Counts per donor zeros.cell	v2_1m_vs_stemi_v3	194	4401	0.359054	0.77255	0.839286	0.86051	M_UMI_donorzeros.cell	M_UMI_donor	zeros.cell	Counts per donor	Counts per donor zeros.cell	0.960396	0.865146	2.65753	0.960396	121	2672	1.93272	0.996652	0.405035
Counts per donor sd.donor	v2_1m_vs_stemi_v3	141	3098	0.309577	0.713311	0.688608	0.680965	M_UMI_donorsd.donor	M_UMI_donor	sd.donor	Counts per donor	Counts per donor sd.donor	0.69802	0.609003	1.93151	0.69802	68	1369	1.58574	0.817722	0.254357
Counts per donor sd_log.donor	v2_1m_vs_stemi_v3	144	3125	0.309987	0.714173	0.698492	0.684618	M_UMI_donorsd_log.donor	M_UMI_donor	sd_log.donor	Counts per donor	Counts per donor sd_log.donor	0.712871	0.614311	1.9726	0.712871	71	1396	1.6085	0.82946	0.264242
Counts per donor sd.cell	v2_1m_vs_stemi_v3	108	2650	0.29877	0.724079	0.574586	0.625336	M_UMI_donorsd.cell	M_UMI_donor	sd.cell	Counts per donor	Counts per donor sd.cell	0.534653	0.520936	1.47945	0.534653	35	921	1.32317	0.68232	0.140335
Counts per donor sd_log.cell	v2_1m_vs_stemi_v3	121	2772	0.304517	0.736406	0.624	0.644096	M_UMI_donorsd_log.cell	M_UMI_donor	sd_log.cell	Counts per donor	Counts per donor sd_log.cell	0.59901	0.544918	1.65753	0.59901	48	1043	1.43696	0.741	0.189749
Counts per donor cv.donor	v2_1m_vs_stemi_v3	190	4283	0.35763	0.774478	0.837838	0.847824	M_UMI_donorcv.donor	M_UMI_donor	cv.donor	Counts per donor	Counts per donor cv.donor	0.940594	0.84195	2.60274	0.940594	117	2554	1.92939	0.994932	0.403587
Counts per donor cv_log.donor	v2_1m_vs_stemi_v3	191	4227	0.357781	0.774664	0.840449	0.841415	M_UMI_donorcv_log.donor	M_UMI_donor	cv_log.donor	Counts per donor	Counts per donor cv_log.donor	0.945545	0.830942	2.61644	0.945545	118	2498	1.9354	0.998034	0.406199
Counts per donor cv.cell	v2_1m_vs_stemi_v3	196	4801	0.364922	0.781646	0.844444	0.891858	M_UMI_donorcv.cell	M_UMI_donor	cv.cell	Counts per donor	Counts per donor cv.cell	0.970297	0.943778	2.68493	0.970297	123	3072	1.9446	1.00278	0.410194
Counts per donor cv_log.cell	v2_1m_vs_stemi_v3	196	4474	0.36235	0.778026	0.844444	0.869026	M_UMI_donorcv_log.cell	M_UMI_donor	cv_log.cell	Counts per donor	Counts per donor cv_log.cell	0.970297	0.879497	2.68493	0.970297	123	2745	1.9446	1.00278	0.410194
Counts per donor maf_	v2_1m_vs_stemi_v3	181	4233	0.355617	0.772428	0.809195	0.839463	M_UMI_donormaf_	M_UMI_donor	maf_	Counts per donor	Counts per donor maf_	0.89604	0.832121	2.47945	0.89604	108	2504	1.86343	0.96092	0.374945
Total number of cells	v2_1m_vs_stemi_v3	60	1602	0.280722	0.796261	0.375796	0.442076	T_cells	T_cells		Total number of cells	Total number of cells	0.29703	0.31492	0.821918	0.29703	-13	-127	0.86539	0.446258	-0.0584546
Total number of cells mean.donor	v2_1m_vs_stemi_v3	17	457	0.229064	0.593628	0.118081	0.151378	T_cellsmean.donor	T_cells	mean.donor	Total number of cells	Total number of cells mean.donor	0.0841584	0.0898368	0.232877	0.0841584	-56	-1272	0.271919	0.140221	-0.31617
Total number of cells mean_log.donor	v2_1m_vs_stemi_v3	17	466	0.229873	0.59527	0.118081	0.151151	T_cellsmean_log.donor	T_cells	mean_log.donor	Total number of cells	Total number of cells mean_log.donor	0.0841584	0.0916061	0.232877	0.0841584	-56	-1263	0.271919	0.140221	-0.31617
Total number of cells mean.cell	v2_1m_vs_stemi_v3	7	340	0.20955	-0.158548	0.045977	0.11486	T_cellsmean.cell	T_cells	mean.cell	Total number of cells	Total number of cells mean.cell	0.0346535	0.066837	0.0958904	0.0346535	-66	-1389	0.105877	0.0545977	-0.388274
Total number of cells mean_log.cell	v2_1m_vs_stemi_v3	9	358	0.210973	0.334289	0.0608365	0.120625	T_cellsmean_log.cell	T_cells	mean_log.cell	Total number of cells	Total number of cells mean_log.cell	0.0445545	0.0703755	0.123288	0.0445545	-64	-1371	0.140095	0.0722433	-0.373414
Total number of cells zeros.cell	v2_1m_vs_stemi_v3	77	1923	0.285854	0.774463	0.459215	0.508925	T_cellszeros.cell	T_cells	zeros.cell	Total number of cells	Total number of cells zeros.cell	0.381188	0.378022	1.05479	0.381188	4	194	1.05749	0.545317	0.0249637
Total number of cells sd.donor	v2_1m_vs_stemi_v3	25	778	0.235411	0.523262	0.172043	0.245163	T_cellssd.donor	T_cells	sd.donor	Total number of cells	Total number of cells sd.donor	0.123762	0.152939	0.342466	0.123762	-48	-951	0.396184	0.204301	-0.262208
Total number of cells sd_log.donor	v2_1m_vs_stemi_v3	25	777	0.235676	0.526616	0.172043	0.244885	T_cellssd_log.donor	T_cells	sd_log.donor	Total number of cells	Total number of cells sd_log.donor	0.123762	0.152742	0.342466	0.123762	-48	-952	0.396184	0.204301	-0.262208
Total number of cells sd.cell	v2_1m_vs_stemi_v3	12	399	0.223633	0.651623	0.0902256	0.134301	T_cellssd.cell	T_cells	sd.cell	Total number of cells	Total number of cells sd.cell	0.0594059	0.0784352	0.164384	0.0594059	-61	-1330	0.207773	0.107143	-0.344025
Total number of cells sd_log.cell	v2_1m_vs_stemi_v3	13	432	0.227249	0.679376	0.0973783	0.141611	T_cellssd_log.cell	T_cells	sd_log.cell	Total number of cells	Total number of cells sd_log.cell	0.0643564	0.0849224	0.178082	0.0643564	-60	-1297	0.224244	0.115637	-0.336872
Total number of cells cv.donor	v2_1m_vs_stemi_v3	71	1887	0.291184	0.803048	0.430769	0.500607	T_cellscv.donor	T_cells	cv.donor	Total number of cells	Total number of cells cv.donor	0.351485	0.370946	0.972603	0.351485	-2	158	0.991983	0.511538	-0.00348153
Total number of cells cv_log.donor	v2_1m_vs_stemi_v3	68	1769	0.28932	0.795804	0.416149	0.477456	T_cellscv_log.donor	T_cells	cv_log.donor	Total number of cells	Total number of cells cv_log.donor	0.336634	0.347749	0.931507	0.336634	-5	40	0.958315	0.494177	-0.0181017
Total number of cells cv.cell	v2_1m_vs_stemi_v3	89	2246	0.313515	0.843595	0.51312	0.569848	T_cellscv.cell	T_cells	cv.cell	Total number of cells	Total number of cells cv.cell	0.440594	0.441518	1.21918	0.440594	16	517	1.18162	0.609329	0.0788688
Total number of cells cv_log.cell	v2_1m_vs_stemi_v3	82	2061	0.29581	0.824072	0.482143	0.535248	T_cellscv_log.cell	T_cells	cv_log.cell	Total number of cells	Total number of cells cv_log.cell	0.405941	0.40515	1.12329	0.405941	9	332	1.11029	0.572545	0.0478921
Total number of cells maf_	v2_1m_vs_stemi_v3	68	1743	0.284274	0.779752	0.409938	0.472837	T_cellsmaf_	T_cells	maf_	Total number of cells	Total number of cells maf_	0.336634	0.342638	0.931507	0.336634	-5	14	0.944012	0.486801	-0.0243129
Total counts per cohort	v2_1m_vs_stemi_v3	104	2514	0.306567	0.791411	0.564246	0.614275	T_UMI	T_UMI		Total counts per cohort	Total counts per cohort	0.514851	0.494201	1.42466	0.514851	31	785	1.29935	0.670042	0.129995
Total counts per cohort mean.donor	v2_1m_vs_stemi_v3	39	1110	0.246738	0.564995	0.259386	0.329015	T_UMImean.donor	T_UMI	mean.donor	Total counts per cohort	Total counts per cohort mean.donor	0.193069	0.218203	0.534247	0.193069	-34	-619	0.597318	0.30802	-0.174865
Total counts per cohort mean_log.donor	v2_1m_vs_stemi_v3	44	1145	0.24773	0.580488	0.288591	0.337479	T_UMImean_log.donor	T_UMI	mean_log.donor	Total counts per cohort	Total counts per cohort mean_log.donor	0.217822	0.225084	0.60274	0.217822	-29	-584	0.664571	0.342701	-0.14566
Total counts per cohort mean.cell	v2_1m_vs_stemi_v3	15	429	0.2227	0.597093	0.104089	0.142689	T_UMImean.cell	T_UMI	mean.cell	Total counts per cohort	Total counts per cohort mean.cell	0.0742574	0.0843326	0.205479	0.0742574	-58	-1300	0.239698	0.123606	-0.330162
Total counts per cohort mean_log.cell	v2_1m_vs_stemi_v3	15	449	0.224499	0.609649	0.104089	0.145223	T_UMImean_log.cell	T_UMI	mean_log.cell	Total counts per cohort	Total counts per cohort mean_log.cell	0.0742574	0.0882642	0.205479	0.0742574	-58	-1280	0.239698	0.123606	-0.330162
Total counts per cohort zeros.cell	v2_1m_vs_stemi_v3	112	2695	0.311484	0.789549	0.595628	0.643804	T_UMIzeros.cell	T_UMI	zeros.cell	Total counts per cohort	Total counts per cohort zeros.cell	0.554455	0.529782	1.53425	0.554455	39	966	1.37162	0.707309	0.161378
Total counts per cohort sd.donor	v2_1m_vs_stemi_v3	42	1097	0.254213	0.626598	0.27027	0.323019	T_UMIsd.donor	T_UMI	sd.donor	Total counts per cohort	Total counts per cohort sd.donor	0.207921	0.215648	0.575342	0.207921	-31	-632	0.622383	0.320946	-0.16398
Total counts per cohort sd_log.donor	v2_1m_vs_stemi_v3	42	1097	0.254538	0.627423	0.27027	0.323019	T_UMIsd_log.donor	T_UMI	sd_log.donor	Total counts per cohort	Total counts per cohort sd_log.donor	0.207921	0.215648	0.575342	0.207921	-31	-632	0.622383	0.320946	-0.16398
Total counts per cohort sd.cell	v2_1m_vs_stemi_v3	20	692	0.241038	0.593687	0.138686	0.217042	T_UMIsd.cell	T_UMI	sd.cell	Total counts per cohort	Total counts per cohort sd.cell	0.0990099	0.136033	0.273973	0.0990099	-53	-1037	0.319369	0.16469	-0.295565
Total counts per cohort sd_log.cell	v2_1m_vs_stemi_v3	26	814	0.245534	0.681191	0.178571	0.25134	T_UMIsd_log.cell	T_UMI	sd_log.cell	Total counts per cohort	Total counts per cohort sd_log.cell	0.128713	0.160016	0.356164	0.128713	-47	-915	0.411217	0.212054	-0.255679
Total counts per cohort cv.donor	v2_1m_vs_stemi_v3	110	2587	0.315382	0.784488	0.587912	0.61984	T_UMIcv.donor	T_UMI	cv.donor	Total counts per cohort	Total counts per cohort cv.donor	0.544554	0.508551	1.50685	0.544554	37	858	1.35385	0.698146	0.153661
Total counts per cohort cv_log.donor	v2_1m_vs_stemi_v3	104	2524	0.314007	0.786048	0.569832	0.613015	T_UMIcv_log.donor	T_UMI	cv_log.donor	Total counts per cohort	Total counts per cohort cv_log.donor	0.514851	0.496167	1.42466	0.514851	31	795	1.31222	0.676676	0.135582
Total counts per cohort cv.cell	v2_1m_vs_stemi_v3	139	3141	0.336024	0.827271	0.697201	0.705964	T_UMIcv.cell	T_UMI	cv.cell	Total counts per cohort	Total counts per cohort cv.cell	0.688119	0.617456	1.90411	0.688119	66	1412	1.60553	0.827926	0.26295
Total counts per cohort cv_log.cell	v2_1m_vs_stemi_v3	114	2727	0.321217	0.813546	0.603261	0.649546	T_UMIcv_log.cell	T_UMI	cv_log.cell	Total counts per cohort	Total counts per cohort cv_log.cell	0.564356	0.536072	1.56164	0.564356	41	998	1.3892	0.716372	0.16901
Total counts per cohort maf_	v2_1m_vs_stemi_v3	114	2708	0.308982	0.792025	0.603261	0.646916	T_UMImaf_	T_UMI	maf_	Total counts per cohort	Total counts per cohort maf_	0.564356	0.532337	1.56164	0.564356	41	979	1.3892	0.716372	0.16901
Standard error	v2_1m_vs_v3_1m	356	8866	0.418065	0.774451	0.872914	0.876685	SE	SE		Standard error	Standard error	0.949333	0.944297	1.02299	1	8	497	1.0045	1	0.0039127
Sample size	v2_1m_vs_v3_1m	348	8369	0.427082	0.792639	0.869001	0.865288	SS	SS		Sample size	Sample size	0.928	0.891362	1	0.977528	0	0	1	0.995518	0
Sample size mean.donor	v2_1m_vs_v3_1m	162	4148	0.380947	0.792198	0.529915	0.565777	SSmean.donor	SS	mean.donor	Sample size	Sample size mean.donor	0.432	0.441794	0.465517	0.455056	-186	-4221	0.609797	0.607064	-0.339087
Sample size mean_log.donor	v2_1m_vs_v3_1m	165	4224	0.382323	0.785414	0.537415	0.573208	SSmean_log.donor	SS	mean_log.donor	Sample size	Sample size mean_log.donor	0.44	0.449888	0.474138	0.463483	-183	-4145	0.618428	0.615656	-0.331586
Sample size mean.cell	v2_1m_vs_v3_1m	161	4141	0.380928	0.787276	0.527397	0.564636	SSmean.cell	SS	mean.cell	Sample size	Sample size mean.cell	0.429333	0.441048	0.462644	0.452247	-187	-4228	0.6069	0.60418	-0.341604
Sample size mean_log.cell	v2_1m_vs_v3_1m	167	4226	0.382292	0.78079	0.542373	0.572985	SSmean_log.cell	SS	mean_log.cell	Sample size	Sample size mean_log.cell	0.445333	0.450101	0.479885	0.469101	-181	-4143	0.624134	0.621336	-0.326628
Sample size zeros.cell	v2_1m_vs_v3_1m	352	8698	0.429135	0.785235	0.872258	0.875249	SSzeros.cell	SS	zeros.cell	Sample size	Sample size zeros.cell	0.938667	0.926403	1.01149	0.988764	4	329	1.00375	0.999249	0.00325677
Sample size sd.donor	v2_1m_vs_v3_1m	189	4508	0.387158	0.776137	0.598039	0.599376	SSsd.donor	SS	sd.donor	Sample size	Sample size sd.donor	0.504	0.480136	0.543103	0.530899	-159	-3861	0.688191	0.685107	-0.270962
Sample size sd_log.donor	v2_1m_vs_v3_1m	189	4510	0.387603	0.776605	0.598039	0.599293	SSsd_log.donor	SS	sd_log.donor	Sample size	Sample size sd_log.donor	0.504	0.480349	0.543103	0.530899	-159	-3859	0.688191	0.685107	-0.270962
Sample size sd.cell	v2_1m_vs_v3_1m	215	5417	0.400466	0.795663	0.652038	0.678021	SSsd.cell	SS	sd.cell	Sample size	Sample size sd.cell	0.573333	0.576952	0.617816	0.603933	-133	-2952	0.75033	0.746967	-0.216964
Sample size sd_log.cell	v2_1m_vs_v3_1m	227	5927	0.402935	0.790633	0.676923	0.719717	SSsd_log.cell	SS	sd_log.cell	Sample size	Sample size sd_log.cell	0.605333	0.631271	0.652299	0.63764	-121	-2442	0.778967	0.775475	-0.192078
Sample size cv.donor	v2_1m_vs_v3_1m	357	8720	0.426078	0.788734	0.879487	0.882482	SScv.donor	SS	cv.donor	Sample size	Sample size cv.donor	0.952	0.928746	1.02586	1.00281	9	351	1.01207	1.00753	0.0104859
Sample size cv_log.donor	v2_1m_vs_v3_1m	358	8728	0.426582	0.788775	0.883483	0.881674	SScv_log.donor	SS	cv_log.donor	Sample size	Sample size cv_log.donor	0.954667	0.929598	1.02874	1.00562	10	359	1.01666	1.01211	0.0144814
Sample size cv.cell	v2_1m_vs_v3_1m	359	9057	0.425722	0.779378	0.882353	0.8919	SScv.cell	SS	cv.cell	Sample size	Sample size cv.cell	0.957333	0.964639	1.03161	1.00843	11	688	1.01536	1.01081	0.0133516
Sample size cv_log.cell	v2_1m_vs_v3_1m	351	8886	0.429424	0.788152	0.875969	0.888203	SScv_log.cell	SS	cv_log.cell	Sample size	Sample size cv_log.cell	0.936	0.946427	1.00862	0.985955	3	517	1.00802	1.0035	0.0069677
Sample size maf_	v2_1m_vs_v3_1m	359	8686	0.427131	0.786866	0.88491	0.873232	SSmaf_	SS	maf_	Sample size	Sample size maf_	0.957333	0.925125	1.03161	1.00843	11	317	1.01831	1.01374	0.0159092
Average number of cells	v2_1m_vs_v3_1m	363	9202	0.428435	0.781088	0.888041	0.903449	M_cells_donor	M_cells_donor		Average number of cells	Average number of cells	0.968	0.980083	1.0431	1.01966	15	833	1.02191	1.01733	0.0190394
Average number of cells mean.donor	v2_1m_vs_v3_1m	209	4949	0.392886	0.777996	0.639241	0.638665	M_cells_donormean.donor	M_cells_donor	mean.donor	Average number of cells	Average number of cells mean.donor	0.557333	0.527106	0.600575	0.587079	-139	-3420	0.735604	0.732306	-0.229761
Average number of cells mean_log.donor	v2_1m_vs_v3_1m	218	5225	0.394391	0.780857	0.658346	0.662834	M_cells_donormean_log.donor	M_cells_donor	mean_log.donor	Average number of cells	Average number of cells mean_log.donor	0.581333	0.556502	0.626437	0.61236	-130	-3144	0.75759	0.754194	-0.210655
Average number of cells mean.cell	v2_1m_vs_v3_1m	215	5200	0.392978	0.781984	0.652038	0.660886	M_cells_donormean.cell	M_cells_donor	mean.cell	Average number of cells	Average number of cells mean.cell	0.573333	0.55384	0.617816	0.603933	-133	-3169	0.75033	0.746967	-0.216964
Average number of cells mean_log.cell	v2_1m_vs_v3_1m	217	5281	0.394462	0.77964	0.65625	0.667896	M_cells_donormean_log.cell	M_cells_donor	mean_log.cell	Average number of cells	Average number of cells mean_log.cell	0.578667	0.562467	0.623563	0.609551	-131	-3088	0.755177	0.751792	-0.212751
Average number of cells zeros.cell	v2_1m_vs_v3_1m	372	9251	0.428472	0.778696	0.898113	0.903226	M_cells_donorzeros.cell	M_cells_donor	zeros.cell	Average number of cells	Average number of cells zeros.cell	0.992	0.985302	1.06897	1.04494	24	882	1.0335	1.02887	0.0291119
Average number of cells sd.donor	v2_1m_vs_v3_1m	254	5781	0.399216	0.776397	0.726736	0.707802	M_cells_donorsd.donor	M_cells_donor	sd.donor	Average number of cells	Average number of cells sd.donor	0.677333	0.615721	0.729885	0.713483	-94	-2588	0.836288	0.83254	-0.142266
Average number of cells sd_log.donor	v2_1m_vs_v3_1m	256	5806	0.399695	0.776324	0.730486	0.709731	M_cells_donorsd_log.donor	M_cells_donor	sd_log.donor	Average number of cells	Average number of cells sd_log.donor	0.682667	0.618383	0.735632	0.719101	-92	-2563	0.840604	0.836836	-0.138515
Average number of cells sd.cell	v2_1m_vs_v3_1m	288	6878	0.4135	0.79503	0.781997	0.788442	M_cells_donorsd.cell	M_cells_donor	sd.cell	Average number of cells	Average number of cells sd.cell	0.768	0.732559	0.827586	0.808989	-60	-1491	0.89988	0.895847	-0.0870041
Average number of cells sd_log.cell	v2_1m_vs_v3_1m	307	7198	0.415649	0.794761	0.813699	0.809003	M_cells_donorsd_log.cell	M_cells_donor	sd_log.cell	Average number of cells	Average number of cells sd_log.cell	0.818667	0.766642	0.882184	0.86236	-41	-1171	0.936361	0.932164	-0.0553027
Average number of cells cv.donor	v2_1m_vs_v3_1m	359	9145	0.423311	0.775562	0.88491	0.894499	M_cells_donorcv.donor	M_cells_donor	cv.donor	Average number of cells	Average number of cells cv.donor	0.957333	0.974012	1.03161	1.00843	11	776	1.01831	1.01374	0.0159092
Average number of cells cv_log.donor	v2_1m_vs_v3_1m	362	9269	0.424381	0.776199	0.886624	0.901439	M_cells_donorcv_log.donor	M_cells_donor	cv_log.donor	Average number of cells	Average number of cells cv_log.donor	0.965333	0.987219	1.04023	1.01685	14	900	1.02028	1.01571	0.0176229
Average number of cells cv.cell	v2_1m_vs_v3_1m	352	8611	0.416112	0.769293	0.869677	0.857112	M_cells_donorcv.cell	M_cells_donor	cv.cell	Average number of cells	Average number of cells cv.cell	0.938667	0.917137	1.01149	0.988764	4	242	1.00078	0.996292	0.000676122
Average number of cells cv_log.cell	v2_1m_vs_v3_1m	373	9185	0.424967	0.7754	0.894472	0.889063	M_cells_donorcv_log.cell	M_cells_donor	cv_log.cell	Average number of cells	Average number of cells cv_log.cell	0.994667	0.978272	1.07184	1.04775	25	816	1.02931	1.0247	0.0254711
Average number of cells maf_	v2_1m_vs_v3_1m	373	9389	0.428126	0.780395	0.896985	0.911173	M_cells_donormaf_	M_cells_donor	maf_	Average number of cells	Average number of cells maf_	0.994667	1	1.07184	1.04775	25	1020	1.0322	1.02758	0.0279836
Counts per cell	v2_1m_vs_v3_1m	370	9075	0.424376	0.774612	0.89029	0.884101	M_UMI_cell	M_UMI_cell		Counts per cell	Counts per cell	0.986667	0.966557	1.06322	1.03933	22	706	1.0245	1.01991	0.0212887
Counts per cell mean.donor	v2_1m_vs_v3_1m	249	5952	0.402305	0.787789	0.720238	0.720979	M_UMI_cellmean.donor	M_UMI_cell	mean.donor	Counts per cell	Counts per cell mean.donor	0.664	0.633933	0.715517	0.699438	-99	-2417	0.828811	0.825096	-0.148763
Counts per cell mean_log.donor	v2_1m_vs_v3_1m	256	6203	0.403776	0.78256	0.733432	0.740658	M_UMI_cellmean_log.donor	M_UMI_cell	mean_log.donor	Counts per cell	Counts per cell mean_log.donor	0.682667	0.660667	0.735632	0.719101	-92	-2166	0.843994	0.840211	-0.13557
Counts per cell mean.cell	v2_1m_vs_v3_1m	251	6083	0.402434	0.78518	0.718101	0.731082	M_UMI_cellmean.cell	M_UMI_cell	mean.cell	Counts per cell	Counts per cell mean.cell	0.669333	0.647886	0.721264	0.705056	-97	-2286	0.826352	0.822648	-0.1509
Counts per cell mean_log.cell	v2_1m_vs_v3_1m	259	6271	0.403878	0.781512	0.730205	0.745457	M_UMI_cellmean_log.cell	M_UMI_cell	mean_log.cell	Counts per cell	Counts per cell mean_log.cell	0.690667	0.667909	0.744253	0.727528	-89	-2098	0.840281	0.836515	-0.138796
Counts per cell zeros.cell	v2_1m_vs_v3_1m	367	8976	0.423158	0.772469	0.881013	0.874755	M_UMI_cellzeros.cell	M_UMI_cell	zeros.cell	Counts per cell	Counts per cell zeros.cell	0.978667	0.956012	1.0546	1.0309	19	607	1.01382	1.00928	0.0120114
Counts per cell sd.donor	v2_1m_vs_v3_1m	281	6625	0.407946	0.778359	0.772727	0.771715	M_UMI_cellsd.donor	M_UMI_cell	sd.donor	Counts per cell	Counts per cell sd.donor	0.749333	0.705613	0.807471	0.789326	-67	-1744	0.889213	0.885227	-0.096274
Counts per cell sd_log.donor	v2_1m_vs_v3_1m	281	6647	0.40841	0.779478	0.772727	0.773469	M_UMI_cellsd_log.donor	M_UMI_cell	sd_log.donor	Counts per cell	Counts per cell sd_log.donor	0.749333	0.707956	0.807471	0.789326	-67	-1722	0.889213	0.885227	-0.096274
Counts per cell sd.cell	v2_1m_vs_v3_1m	336	8136	0.421482	0.787757	0.853755	0.862052	M_UMI_cellsd.cell	M_UMI_cell	sd.cell	Counts per cell	Counts per cell sd.cell	0.896	0.866546	0.965517	0.94382	-12	-233	0.982455	0.978052	-0.0152464
Counts per cell sd_log.cell	v2_1m_vs_v3_1m	344	8402	0.423017	0.783395	0.865711	0.869627	M_UMI_cellsd_log.cell	M_UMI_cell	sd_log.cell	Counts per cell	Counts per cell sd_log.cell	0.917333	0.894877	0.988506	0.966292	-4	33	0.996213	0.991748	-0.00329074
Counts per cell cv.donor	v2_1m_vs_v3_1m	354	8778	0.417292	0.770681	0.870013	0.869253	M_UMI_cellcv.donor	M_UMI_cell	cv.donor	Counts per cell	Counts per cell cv.donor	0.944	0.934924	1.01724	0.994382	6	409	1.00116	0.996677	0.00101157
Counts per cell cv_log.donor	v2_1m_vs_v3_1m	361	8874	0.418553	0.77072	0.877551	0.87482	M_UMI_cellcv_log.donor	M_UMI_cell	cv_log.donor	Counts per cell	Counts per cell cv_log.donor	0.962667	0.945149	1.03736	1.01404	13	505	1.00984	1.00531	0.00854972
Counts per cell cv.cell	v2_1m_vs_v3_1m	317	7689	0.406687	0.756279	0.818919	0.80541	M_UMI_cellcv.cell	M_UMI_cell	cv.cell	Counts per cell	Counts per cell cv.cell	0.845333	0.818937	0.91092	0.890449	-31	-680	0.942368	0.938144	-0.0500824
Counts per cell cv_log.cell	v2_1m_vs_v3_1m	347	8621	0.417522	0.770955	0.862338	0.859888	M_UMI_cellcv_log.cell	M_UMI_cell	cv_log.cell	Counts per cell	Counts per cell cv_log.cell	0.925333	0.918202	0.997126	0.974719	-1	252	0.992332	0.987884	-0.00666363
Counts per cell maf_	v2_1m_vs_v3_1m	365	9029	0.424072	0.776037	0.878173	0.88572	M_UMI_cellmaf_	M_UMI_cell	maf_	Counts per cell	Counts per cell maf_	0.973333	0.961657	1.04885	1.02528	17	660	1.01055	1.00602	0.00917129
Counts per donor	v2_1m_vs_v3_1m	366	8965	0.422117	0.772713	0.882129	0.876855	M_UMI_donor	M_UMI_donor		Counts per donor	Counts per donor	0.976	0.954841	1.05172	1.02809	18	596	1.01511	1.01056	0.013128
Counts per donor mean.donor	v2_1m_vs_v3_1m	267	6375	0.405507	0.783337	0.750725	0.753347	M_UMI_donormean.donor	M_UMI_donor	mean.donor	Counts per donor	Counts per donor mean.donor	0.712	0.678986	0.767241	0.75	-81	-1994	0.863894	0.860021	-0.118277
Counts per donor mean_log.donor	v2_1m_vs_v3_1m	274	6466	0.406931	0.780679	0.760402	0.760398	M_UMI_donormean_log.donor	M_UMI_donor	mean_log.donor	Counts per donor	Counts per donor mean_log.donor	0.730667	0.688678	0.787356	0.769663	-74	-1903	0.875029	0.871107	-0.1086
Counts per donor mean.cell	v2_1m_vs_v3_1m	268	6433	0.40563	0.785043	0.746744	0.756793	M_UMI_donormean.cell	M_UMI_donor	mean.cell	Counts per donor	Counts per donor mean.cell	0.714667	0.685163	0.770115	0.752809	-80	-1936	0.859313	0.855461	-0.122257
Counts per donor mean_log.cell	v2_1m_vs_v3_1m	278	6647	0.407024	0.780747	0.764622	0.772623	M_UMI_donormean_log.cell	M_UMI_donor	mean_log.cell	Counts per donor	Counts per donor mean_log.cell	0.741333	0.707956	0.798851	0.780899	-70	-1722	0.879886	0.875942	-0.104379
Counts per donor zeros.cell	v2_1m_vs_v3_1m	350	8628	0.42056	0.772212	0.861578	0.858376	M_UMI_donorzeros.cell	M_UMI_donor	zeros.cell	Counts per donor	Counts per donor zeros.cell	0.933333	0.918948	1.00575	0.983146	2	259	0.991458	0.987014	-0.00742303
Counts per donor sd.donor	v2_1m_vs_v3_1m	284	6855	0.410722	0.781926	0.777935	0.783319	M_UMI_donorsd.donor	M_UMI_donor	sd.donor	Counts per donor	Counts per donor sd.donor	0.757333	0.73011	0.816092	0.797753	-64	-1514	0.895206	0.891193	-0.0910664
Counts per donor sd_log.donor	v2_1m_vs_v3_1m	284	6940	0.411171	0.782443	0.777935	0.788508	M_UMI_donorsd_log.donor	M_UMI_donor	sd_log.donor	Counts per donor	Counts per donor sd_log.donor	0.757333	0.739163	0.816092	0.797753	-64	-1429	0.895206	0.891193	-0.0910664
Counts per donor sd.cell	v2_1m_vs_v3_1m	348	8426	0.423621	0.782825	0.869001	0.870561	M_UMI_donorsd.cell	M_UMI_donor	sd.cell	Counts per donor	Counts per donor sd.cell	0.928	0.897433	1	0.977528	0	57	1	0.995518	0
Counts per donor sd_log.cell	v2_1m_vs_v3_1m	348	8603	0.424872	0.78196	0.869001	0.873042	M_UMI_donorsd_log.cell	M_UMI_donor	sd_log.cell	Counts per donor	Counts per donor sd_log.cell	0.928	0.916285	1	0.977528	0	234	1	0.995518	0
Counts per donor cv.donor	v2_1m_vs_v3_1m	341	8481	0.414627	0.76693	0.850785	0.848379	M_UMI_donorcv.donor	M_UMI_donor	cv.donor	Counts per donor	Counts per donor cv.donor	0.909333	0.903291	0.979885	0.957865	-7	112	0.979038	0.97465	-0.018216
Counts per donor cv_log.donor	v2_1m_vs_v3_1m	343	8582	0.41591	0.766733	0.853786	0.855428	M_UMI_donorcv_log.donor	M_UMI_donor	cv_log.donor	Counts per donor	Counts per donor cv_log.donor	0.914667	0.914048	0.985632	0.963483	-5	213	0.982491	0.978087	-0.0152154
Counts per donor cv.cell	v2_1m_vs_v3_1m	300	7530	0.403262	0.751588	0.791148	0.795206	M_UMI_donorcv.cell	M_UMI_donor	cv.cell	Counts per donor	Counts per donor cv.cell	0.8	0.802002	0.862069	0.842697	-48	-839	0.910411	0.90633	-0.0778533
Counts per donor cv_log.cell	v2_1m_vs_v3_1m	339	8400	0.414412	0.765255	0.850394	0.846343	M_UMI_donorcv_log.cell	M_UMI_donor	cv_log.cell	Counts per donor	Counts per donor cv_log.cell	0.904	0.894664	0.974138	0.952247	-9	31	0.978587	0.974201	-0.0186076
Counts per donor maf_	v2_1m_vs_v3_1m	357	8836	0.421859	0.774824	0.869231	0.878195	M_UMI_donormaf_	M_UMI_donor	maf_	Counts per donor	Counts per donor maf_	0.952	0.941101	1.02586	1.00281	9	467	1.00026	0.995781	0.000229472
Total number of cells	v2_1m_vs_v3_1m	354	8654	0.428198	0.789787	0.880309	0.879047	T_cells	T_cells		Total number of cells	Total number of cells	0.944	0.921717	1.01724	0.994382	6	285	1.01301	1.00847	0.0113076
Total number of cells mean.donor	v2_1m_vs_v3_1m	168	4258	0.383886	0.78519	0.544839	0.576209	T_cellsmean.donor	T_cells	mean.donor	Total number of cells	Total number of cells mean.donor	0.448	0.453509	0.482759	0.47191	-180	-4111	0.626972	0.624161	-0.324162
Total number of cells mean_log.donor	v2_1m_vs_v3_1m	177	4337	0.385309	0.784673	0.566667	0.582842	T_cellsmean_log.donor	T_cells	mean_log.donor	Total number of cells	Total number of cells mean_log.donor	0.472	0.461924	0.508621	0.497191	-171	-4032	0.65209	0.649167	-0.302335
Total number of cells mean.cell	v2_1m_vs_v3_1m	171	4278	0.383896	0.782948	0.552189	0.576947	T_cellsmean.cell	T_cells	mean.cell	Total number of cells	Total number of cells mean.cell	0.456	0.45564	0.491379	0.480337	-177	-4091	0.635429	0.632581	-0.316813
Total number of cells mean_log.cell	v2_1m_vs_v3_1m	177	4375	0.385304	0.778135	0.566667	0.586472	T_cellsmean_log.cell	T_cells	mean_log.cell	Total number of cells	Total number of cells mean_log.cell	0.472	0.465971	0.508621	0.497191	-171	-3994	0.65209	0.649167	-0.302335
Total number of cells zeros.cell	v2_1m_vs_v3_1m	351	8694	0.429727	0.783367	0.875969	0.874792	T_cellszeros.cell	T_cells	zeros.cell	Total number of cells	Total number of cells zeros.cell	0.936	0.925977	1.00862	0.985955	3	325	1.00802	1.0035	0.0069677
Total number of cells sd.donor	v2_1m_vs_v3_1m	208	4804	0.390217	0.778703	0.637084	0.624975	T_cellssd.donor	T_cells	sd.donor	Total number of cells	Total number of cells sd.donor	0.554667	0.511663	0.597701	0.58427	-140	-3565	0.733122	0.729836	-0.231917
Total number of cells sd_log.donor	v2_1m_vs_v3_1m	207	4816	0.390675	0.778332	0.634921	0.625688	T_cellssd_log.donor	T_cells	sd_log.donor	Total number of cells	Total number of cells sd_log.donor	0.552	0.512941	0.594828	0.581461	-141	-3553	0.730633	0.727358	-0.234081
Total number of cells sd.cell	v2_1m_vs_v3_1m	229	5843	0.403938	0.791248	0.677914	0.713016	T_cellssd.cell	T_cells	sd.cell	Total number of cells	Total number of cells sd.cell	0.610667	0.622324	0.658046	0.643258	-119	-2526	0.780107	0.77661	-0.191087
Total number of cells sd_log.cell	v2_1m_vs_v3_1m	247	6164	0.406376	0.792275	0.713433	0.737477	T_cellssd_log.cell	T_cells	sd_log.cell	Total number of cells	Total number of cells sd_log.cell	0.658667	0.656513	0.70977	0.69382	-101	-2205	0.82098	0.8173	-0.155568
Total number of cells cv.donor	v2_1m_vs_v3_1m	353	8890	0.426027	0.782225	0.876289	0.887695	T_cellscv.donor	T_cells	cv.donor	Total number of cells	Total number of cells cv.donor	0.941333	0.946853	1.01437	0.991573	5	521	1.00839	1.00387	0.00728736
Total number of cells cv_log.donor	v2_1m_vs_v3_1m	354	8857	0.426707	0.785113	0.877735	0.890855	T_cellscv_log.donor	T_cells	cv_log.donor	Total number of cells	Total number of cells cv_log.donor	0.944	0.943338	1.01724	0.994382	6	488	1.01005	1.00552	0.00873358
Total number of cells cv.cell	v2_1m_vs_v3_1m	358	9048	0.423741	0.775583	0.878361	0.885888	T_cellscv.cell	T_cells	cv.cell	Total number of cells	Total number of cells cv.cell	0.954667	0.963681	1.02874	1.00562	10	679	1.01077	1.00624	0.00935978
Total number of cells cv_log.cell	v2_1m_vs_v3_1m	356	9030	0.429007	0.783556	0.883184	0.894862	T_cellscv_log.cell	T_cells	cv_log.cell	Total number of cells	Total number of cells cv_log.cell	0.949333	0.961764	1.02299	1	8	661	1.01632	1.01176	0.0141823
Total number of cells maf_	v2_1m_vs_v3_1m	359	8841	0.428119	0.783178	0.88491	0.881054	T_cellsmaf_	T_cells	maf_	Total number of cells	Total number of cells maf_	0.957333	0.941634	1.03161	1.00843	11	472	1.01831	1.01374	0.0159092
Total counts per cohort	v2_1m_vs_v3_1m	370	9358	0.427447	0.779416	0.892812	0.911082	T_UMI	T_UMI		Total counts per cohort	Total counts per cohort	0.986667	0.996698	1.06322	1.03933	22	989	1.0274	1.0228	0.0238108
Total counts per cohort mean.donor	v2_1m_vs_v3_1m	227	5508	0.396248	0.781218	0.676923	0.686215	T_UMImean.donor	T_UMI	mean.donor	Total counts per cohort	Total counts per cohort mean.donor	0.605333	0.586644	0.652299	0.63764	-121	-2861	0.778967	0.775475	-0.192078
Total counts per cohort mean_log.donor	v2_1m_vs_v3_1m	232	5576	0.397757	0.782326	0.687023	0.690564	T_UMImean_log.donor	T_UMI	mean_log.donor	Total counts per cohort	Total counts per cohort mean_log.donor	0.618667	0.593886	0.666667	0.651685	-116	-2793	0.790589	0.787045	-0.181978
Total counts per cohort mean.cell	v2_1m_vs_v3_1m	226	5462	0.396362	0.78342	0.674884	0.681111	T_UMImean.cell	T_UMI	mean.cell	Total counts per cohort	Total counts per cohort mean.cell	0.602667	0.581745	0.649425	0.634831	-122	-2907	0.776621	0.77314	-0.194117
Total counts per cohort mean_log.cell	v2_1m_vs_v3_1m	232	5681	0.397846	0.782887	0.687023	0.699384	T_UMImean_log.cell	T_UMI	mean_log.cell	Total counts per cohort	Total counts per cohort mean_log.cell	0.618667	0.60507	0.666667	0.651685	-116	-2688	0.790589	0.787045	-0.181978
Total counts per cohort zeros.cell	v2_1m_vs_v3_1m	375	9347	0.426993	0.777193	0.892231	0.904747	T_UMIzeros.cell	T_UMI	zeros.cell	Total counts per cohort	Total counts per cohort zeros.cell	1	0.995527	1.07759	1.05337	27	978	1.02673	1.02213	0.0232293
Total counts per cohort sd.donor	v2_1m_vs_v3_1m	261	5975	0.40242	0.776613	0.736842	0.722201	T_UMIsd.donor	T_UMI	sd.donor	Total counts per cohort	Total counts per cohort sd.donor	0.696	0.636383	0.75	0.733146	-87	-2394	0.847918	0.844118	-0.132159
Total counts per cohort sd_log.donor	v2_1m_vs_v3_1m	263	6096	0.402899	0.775847	0.740525	0.731738	T_UMIsd_log.donor	T_UMI	sd_log.donor	Total counts per cohort	Total counts per cohort sd_log.donor	0.701333	0.64927	0.755747	0.738764	-85	-2273	0.852156	0.848336	-0.128477
Total counts per cohort sd.cell	v2_1m_vs_v3_1m	311	7311	0.416611	0.793167	0.820163	0.81589	T_UMIsd.cell	T_UMI	sd.cell	Total counts per cohort	Total counts per cohort sd.cell	0.829333	0.778677	0.893678	0.873596	-37	-1058	0.9438	0.93957	-0.0488378
Total counts per cohort sd_log.cell	v2_1m_vs_v3_1m	315	7613	0.418578	0.791553	0.823848	0.830822	T_UMIsd_log.cell	T_UMI	sd_log.cell	Total counts per cohort	Total counts per cohort sd_log.cell	0.84	0.810842	0.905172	0.884831	-33	-756	0.94804	0.943791	-0.0451531
Total counts per cohort cv.donor	v2_1m_vs_v3_1m	364	9106	0.421489	0.775983	0.884371	0.890969	T_UMIcv.donor	T_UMI	cv.donor	Total counts per cohort	Total counts per cohort cv.donor	0.970667	0.969858	1.04598	1.02247	16	737	1.01769	1.01313	0.0153697
Total counts per cohort cv_log.donor	v2_1m_vs_v3_1m	367	9234	0.42265	0.773116	0.888608	0.893579	T_UMIcv_log.donor	T_UMI	cv_log.donor	Total counts per cohort	Total counts per cohort cv_log.donor	0.978667	0.983491	1.0546	1.0309	19	865	1.02256	1.01798	0.0196063
Total counts per cohort cv.cell	v2_1m_vs_v3_1m	341	8299	0.41287	0.767015	0.853403	0.840822	T_UMIcv.cell	T_UMI	cv.cell	Total counts per cohort	Total counts per cohort cv.cell	0.909333	0.883907	0.979885	0.957865	-7	-70	0.98205	0.977649	-0.0155982
Total counts per cohort cv_log.cell	v2_1m_vs_v3_1m	372	9095	0.422624	0.773142	0.895597	0.883696	T_UMIcv_log.cell	T_UMI	cv_log.cell	Total counts per cohort	Total counts per cohort cv_log.cell	0.992	0.968687	1.06897	1.04494	24	726	1.03061	1.02599	0.0265962
Total counts per cohort maf_	v2_1m_vs_v3_1m	374	9388	0.427113	0.779577	0.89335	0.910184	T_UMImaf_	T_UMI	maf_	Total counts per cohort	Total counts per cohort maf_	0.997333	0.999893	1.07471	1.05056	26	1019	1.02802	1.02341	0.0243488
Standard error	v3_1m_vs_stemi_v2	119	2931	0.359538	0.826824	0.909804	0.956565	SE	SE		Standard error	Standard error	1	1	1.56579	1	43	990	1.26894	1	0.192823
Sample size	v3_1m_vs_stemi_v2	76	1941	0.318402	0.787699	0.716981	0.761792	SS	SS		Sample size	Sample size	0.638655	0.662231	1	0.638655	0	0	1	0.788061	0
Sample size mean.donor	v3_1m_vs_stemi_v2	106	2718	0.360391	0.827709	0.859504	0.920034	SSmean.donor	SS	mean.donor	Sample size	Sample size mean.donor	0.890756	0.927329	1.39474	0.890756	30	777	1.19878	0.944714	0.142523
Sample size mean_log.donor	v3_1m_vs_stemi_v2	107	2714	0.360486	0.831347	0.864198	0.919297	SSmean_log.donor	SS	mean_log.donor	Sample size	Sample size mean_log.donor	0.89916	0.925964	1.40789	0.89916	31	773	1.20533	0.949872	0.147216
Sample size mean.cell	v3_1m_vs_stemi_v2	100	2509	0.352933	0.849687	0.847458	0.879774	SSmean.cell	SS	mean.cell	Sample size	Sample size mean.cell	0.840336	0.856022	1.31579	0.840336	24	568	1.18198	0.931473	0.130476
Sample size mean_log.cell	v3_1m_vs_stemi_v2	98	2504	0.352222	0.849155	0.837607	0.878783	SSmean_log.cell	SS	mean_log.cell	Sample size	Sample size mean_log.cell	0.823529	0.854316	1.28947	0.823529	22	563	1.16824	0.920645	0.120626
Sample size zeros.cell	v3_1m_vs_stemi_v2	67	1775	0.311375	0.780176	0.660099	0.719626	SSzeros.cell	SS	zeros.cell	Sample size	Sample size zeros.cell	0.563025	0.605595	0.881579	0.563025	-9	-166	0.920664	0.725539	-0.0568826
Sample size sd.donor	v3_1m_vs_stemi_v2	112	2603	0.357853	0.817922	0.903226	0.897043	SSsd.donor	SS	sd.donor	Sample size	Sample size sd.donor	0.941176	0.888093	1.47368	0.941176	36	662	1.25976	0.99277	0.186245
Sample size sd_log.donor	v3_1m_vs_stemi_v2	110	2602	0.357776	0.81821	0.894309	0.896852	SSsd_log.donor	SS	sd_log.donor	Sample size	Sample size sd_log.donor	0.92437	0.887752	1.44737	0.92437	34	661	1.24733	0.982969	0.177328
Sample size sd.cell	v3_1m_vs_stemi_v2	76	2029	0.323987	0.828018	0.716981	0.77898	SSsd.cell	SS	sd.cell	Sample size	Sample size sd.cell	0.638655	0.692255	1	0.638655	0	88	1	0.788061	0
Sample size sd_log.cell	v3_1m_vs_stemi_v2	76	2030	0.32379	0.825777	0.716981	0.779216	SSsd_log.cell	SS	sd_log.cell	Sample size	Sample size sd_log.cell	0.638655	0.692596	1	0.638655	0	89	1	0.788061	0
Sample size cv.donor	v3_1m_vs_stemi_v2	54	1465	0.274348	0.783304	0.568421	0.630095	SScv.donor	SS	cv.donor	Sample size	Sample size cv.donor	0.453782	0.499829	0.710526	0.453782	-22	-476	0.792798	0.624773	-0.14856
Sample size cv_log.donor	v3_1m_vs_stemi_v2	63	1579	0.281357	0.782507	0.633166	0.66314	SScv_log.donor	SS	cv_log.donor	Sample size	Sample size cv_log.donor	0.529412	0.538724	0.828947	0.529412	-13	-362	0.8831	0.695937	-0.0838153
Sample size cv.cell	v3_1m_vs_stemi_v2	40	1275	0.267562	0.764019	0.454545	0.57621	SScv.cell	SS	cv.cell	Sample size	Sample size cv.cell	0.336134	0.435005	0.526316	0.336134	-36	-666	0.633971	0.499608	-0.262436
Sample size cv_log.cell	v3_1m_vs_stemi_v2	63	1760	0.295411	0.776301	0.633166	0.712452	SScv_log.cell	SS	cv_log.cell	Sample size	Sample size cv_log.cell	0.529412	0.600478	0.828947	0.529412	-13	-181	0.8831	0.695937	-0.0838153
Sample size maf_	v3_1m_vs_stemi_v2	73	1939	0.319366	0.789728	0.698565	0.757766	SSmaf_	SS	maf_	Sample size	Sample size maf_	0.613445	0.661549	0.960526	0.613445	-3	-2	0.974314	0.767819	-0.0184165
Average number of cells	v3_1m_vs_stemi_v2	103	2556	0.346112	0.817727	0.845188	0.890409	M_cells_donor	M_cells_donor		Average number of cells	Average number of cells	0.865546	0.872057	1.35526	0.865546	27	615	1.17882	0.928979	0.128207
Average number of cells mean.donor	v3_1m_vs_stemi_v2	90	2339	0.356668	0.811973	0.778761	0.846883	M_cells_donormean.donor	M_cells_donor	mean.donor	Average number of cells	Average number of cells mean.donor	0.756303	0.798021	1.18421	0.756303	14	398	1.08617	0.855966	0.0617799
Average number of cells mean_log.donor	v3_1m_vs_stemi_v2	90	2376	0.356982	0.812381	0.778761	0.854246	M_cells_donormean_log.donor	M_cells_donor	mean_log.donor	Average number of cells	Average number of cells mean_log.donor	0.756303	0.810645	1.18421	0.756303	14	435	1.08617	0.855966	0.0617799
Average number of cells mean.cell	v3_1m_vs_stemi_v2	110	2711	0.360272	0.837711	0.878049	0.917378	M_cells_donormean.cell	M_cells_donor	mean.cell	Average number of cells	Average number of cells mean.cell	0.92437	0.92494	1.44737	0.92437	34	770	1.22465	0.965097	0.161068
Average number of cells mean_log.cell	v3_1m_vs_stemi_v2	112	2719	0.360084	0.836563	0.887097	0.918854	M_cells_donormean_log.cell	M_cells_donor	mean_log.cell	Average number of cells	Average number of cells mean_log.cell	0.941176	0.92767	1.47368	0.941176	36	778	1.23727	0.975042	0.170116
Average number of cells zeros.cell	v3_1m_vs_stemi_v2	95	2486	0.341612	0.817688	0.813853	0.874135	M_cells_donorzeros.cell	M_cells_donor	zeros.cell	Average number of cells	Average number of cells zeros.cell	0.798319	0.848175	1.25	0.798319	19	545	1.13511	0.894536	0.0968717
Average number of cells sd.donor	v3_1m_vs_stemi_v2	108	2525	0.359853	0.81075	0.868852	0.883286	M_cells_donorsd.donor	M_cells_donor	sd.donor	Average number of cells	Average number of cells sd.donor	0.907563	0.861481	1.42105	0.907563	32	584	1.21182	0.954989	0.151871
Average number of cells sd_log.donor	v3_1m_vs_stemi_v2	108	2532	0.359899	0.811197	0.868852	0.884663	M_cells_donorsd_log.donor	M_cells_donor	sd_log.donor	Average number of cells	Average number of cells sd_log.donor	0.907563	0.863869	1.42105	0.907563	32	591	1.21182	0.954989	0.151871
Average number of cells sd.cell	v3_1m_vs_stemi_v2	103	2556	0.349153	0.834565	0.853556	0.892162	M_cells_donorsd.cell	M_cells_donor	sd.cell	Average number of cells	Average number of cells sd.cell	0.865546	0.872057	1.35526	0.865546	27	615	1.19049	0.938176	0.136575
Average number of cells sd_log.cell	v3_1m_vs_stemi_v2	102	2559	0.349106	0.831975	0.848739	0.892394	M_cells_donorsd_log.cell	M_cells_donor	sd_log.cell	Average number of cells	Average number of cells sd_log.cell	0.857143	0.873081	1.34211	0.857143	26	618	1.18377	0.932882	0.131758
Average number of cells cv.donor	v3_1m_vs_stemi_v2	72	1906	0.308586	0.792851	0.692308	0.749654	M_cells_donorcv.donor	M_cells_donor	cv.donor	Average number of cells	Average number of cells cv.donor	0.605042	0.65029	0.947368	0.605042	-4	-35	0.965587	0.760942	-0.0246734
Average number of cells cv_log.donor	v3_1m_vs_stemi_v2	76	2032	0.315777	0.788726	0.716981	0.779687	M_cells_donorcv_log.donor	M_cells_donor	cv_log.donor	Average number of cells	Average number of cells cv_log.donor	0.638655	0.693279	1	0.638655	0	91	1	0.788061	0
Average number of cells cv.cell	v3_1m_vs_stemi_v2	70	1877	0.303458	0.777664	0.679612	0.746019	M_cells_donorcv.cell	M_cells_donor	cv.cell	Average number of cells	Average number of cells cv.cell	0.588235	0.640396	0.921053	0.588235	-6	-64	0.947879	0.746987	-0.0373695
Average number of cells cv_log.cell	v3_1m_vs_stemi_v2	87	2348	0.329591	0.801319	0.7713	0.850227	M_cells_donorcv_log.cell	M_cells_donor	cv_log.cell	Average number of cells	Average number of cells cv_log.cell	0.731092	0.801092	1.14474	0.731092	11	407	1.07576	0.847766	0.0543193
Average number of cells maf_	v3_1m_vs_stemi_v2	103	2495	0.346326	0.814307	0.845188	0.877348	M_cells_donormaf_	M_cells_donor	maf_	Average number of cells	Average number of cells maf_	0.865546	0.851245	1.35526	0.865546	27	554	1.17882	0.928979	0.128207
Counts per cell	v3_1m_vs_stemi_v2	85	2197	0.326709	0.804968	0.769231	0.819611	M_UMI_cell	M_UMI_cell		Counts per cell	Counts per cell	0.714286	0.749574	1.11842	0.714286	9	256	1.07287	0.845491	0.0522496
Counts per cell mean.donor	v3_1m_vs_stemi_v2	100	2467	0.359639	0.816784	0.830508	0.872818	M_UMI_cellmean.donor	M_UMI_cell	mean.donor	Counts per cell	Counts per cell mean.donor	0.840336	0.841692	1.31579	0.840336	24	526	1.15834	0.912843	0.113527
Counts per cell mean_log.donor	v3_1m_vs_stemi_v2	100	2463	0.359819	0.819762	0.830508	0.872014	M_UMI_cellmean_log.donor	M_UMI_cell	mean_log.donor	Counts per cell	Counts per cell mean_log.donor	0.840336	0.840328	1.31579	0.840336	24	522	1.15834	0.912843	0.113527
Counts per cell mean.cell	v3_1m_vs_stemi_v2	105	2619	0.35587	0.850953	0.854772	0.900104	M_UMI_cellmean.cell	M_UMI_cell	mean.cell	Counts per cell	Counts per cell mean.cell	0.882353	0.893552	1.38158	0.882353	29	678	1.19218	0.939512	0.137791
Counts per cell mean_log.cell	v3_1m_vs_stemi_v2	104	2616	0.355318	0.85082	0.85	0.899879	M_UMI_cellmean_log.cell	M_UMI_cell	mean_log.cell	Counts per cell	Counts per cell mean_log.cell	0.87395	0.892528	1.36842	0.87395	28	675	1.18553	0.934267	0.133019
Counts per cell zeros.cell	v3_1m_vs_stemi_v2	73	1925	0.320145	0.78938	0.698565	0.753549	M_UMI_cellzeros.cell	M_UMI_cell	zeros.cell	Counts per cell	Counts per cell zeros.cell	0.613445	0.656772	0.960526	0.613445	-3	-16	0.974314	0.767819	-0.0184165
Counts per cell sd.donor	v3_1m_vs_stemi_v2	112	2535	0.35909	0.815458	0.887097	0.882084	M_UMI_cellsd.donor	M_UMI_cell	sd.donor	Counts per cell	Counts per cell sd.donor	0.941176	0.864893	1.47368	0.941176	36	594	1.23727	0.975042	0.170116
Counts per cell sd_log.donor	v3_1m_vs_stemi_v2	112	2537	0.359055	0.815827	0.887097	0.882477	M_UMI_cellsd_log.donor	M_UMI_cell	sd_log.donor	Counts per cell	Counts per cell sd_log.donor	0.941176	0.865575	1.47368	0.941176	36	596	1.23727	0.975042	0.170116
Counts per cell sd.cell	v3_1m_vs_stemi_v2	84	2209	0.331699	0.829784	0.763636	0.818521	M_UMI_cellsd.cell	M_UMI_cell	sd.cell	Counts per cell	Counts per cell sd.cell	0.705882	0.753668	1.10526	0.705882	8	268	1.06507	0.839342	0.0466552
Counts per cell sd_log.cell	v3_1m_vs_stemi_v2	84	2223	0.331546	0.827681	0.763636	0.821601	M_UMI_cellsd_log.cell	M_UMI_cell	sd_log.cell	Counts per cell	Counts per cell sd_log.cell	0.705882	0.758444	1.10526	0.705882	8	282	1.06507	0.839342	0.0466552
Counts per cell cv.donor	v3_1m_vs_stemi_v2	61	1598	0.283209	0.784913	0.619289	0.668493	M_UMI_cellcv.donor	M_UMI_cell	cv.donor	Counts per cell	Counts per cell cv.donor	0.512605	0.545206	0.802632	0.512605	-15	-343	0.863746	0.680684	-0.0976918
Counts per cell cv_log.donor	v3_1m_vs_stemi_v2	65	1661	0.290421	0.784696	0.646766	0.68594	M_UMI_cellcv_log.donor	M_UMI_cell	cv_log.donor	Counts per cell	Counts per cell cv_log.donor	0.546218	0.566701	0.855263	0.546218	-11	-280	0.902069	0.710885	-0.070215
Counts per cell cv.cell	v3_1m_vs_stemi_v2	48	1458	0.276647	0.773177	0.521739	0.63279	M_UMI_cellcv.cell	M_UMI_cell	cv.cell	Counts per cell	Counts per cell cv.cell	0.403361	0.497441	0.631579	0.403361	-28	-483	0.727689	0.573463	-0.195242
Counts per cell cv_log.cell	v3_1m_vs_stemi_v2	68	1855	0.304773	0.775314	0.666667	0.736505	M_UMI_cellcv_log.cell	M_UMI_cell	cv_log.cell	Counts per cell	Counts per cell cv_log.cell	0.571429	0.63289	0.894737	0.571429	-8	-86	0.929825	0.732759	-0.0503145
Counts per cell maf_	v3_1m_vs_stemi_v2	80	2100	0.327391	0.803424	0.740741	0.798552	M_UMI_cellmaf_	M_UMI_cell	maf_	Counts per cell	Counts per cell maf_	0.672269	0.716479	1.05263	0.672269	4	159	1.03314	0.814176	0.0237596
Counts per donor	v3_1m_vs_stemi_v2	90	2379	0.336034	0.806729	0.79646	0.857039	M_UMI_donor	M_UMI_donor		Counts per donor	Counts per donor	0.756303	0.811668	1.18421	0.756303	14	438	1.11085	0.87542	0.079479
Counts per donor mean.donor	v3_1m_vs_stemi_v2	95	2413	0.358459	0.816513	0.805195	0.861871	M_UMI_donormean.donor	M_UMI_donor	mean.donor	Counts per donor	Counts per donor mean.donor	0.798319	0.823269	1.25	0.798319	19	472	1.12303	0.88502	0.0882137
Counts per donor mean_log.donor	v3_1m_vs_stemi_v2	94	2400	0.358715	0.820248	0.8	0.859203	M_UMI_donormean_log.donor	M_UMI_donor	mean_log.donor	Counts per donor	Counts per donor mean_log.donor	0.789916	0.818833	1.23684	0.789916	18	459	1.11579	0.87931	0.0830189
Counts per donor mean.cell	v3_1m_vs_stemi_v2	107	2564	0.358466	0.84332	0.864198	0.889511	M_UMI_donormean.cell	M_UMI_donor	mean.cell	Counts per donor	Counts per donor mean.cell	0.89916	0.874787	1.40789	0.89916	31	623	1.20533	0.949872	0.147216
Counts per donor mean_log.cell	v3_1m_vs_stemi_v2	107	2585	0.358091	0.843288	0.864198	0.89358	M_UMI_donormean_log.cell	M_UMI_donor	mean_log.cell	Counts per donor	Counts per donor mean_log.cell	0.89916	0.881952	1.40789	0.89916	31	644	1.20533	0.949872	0.147216
Counts per donor zeros.cell	v3_1m_vs_stemi_v2	82	2262	0.330247	0.805482	0.752294	0.830837	M_UMI_donorzeros.cell	M_UMI_donor	zeros.cell	Counts per donor	Counts per donor zeros.cell	0.689076	0.77175	1.07895	0.689076	6	321	1.04925	0.826874	0.0353124
Counts per donor sd.donor	v3_1m_vs_stemi_v2	109	2522	0.359872	0.810869	0.873469	0.88199	M_UMI_donorsd.donor	M_UMI_donor	sd.donor	Counts per donor	Counts per donor sd.donor	0.915966	0.860457	1.43421	0.915966	33	581	1.21826	0.960063	0.156488
Counts per donor sd_log.donor	v3_1m_vs_stemi_v2	109	2511	0.359878	0.81118	0.873469	0.879816	M_UMI_donorsd_log.donor	M_UMI_donor	sd_log.donor	Counts per donor	Counts per donor sd_log.donor	0.915966	0.856704	1.43421	0.915966	33	570	1.21826	0.960063	0.156488
Counts per donor sd.cell	v3_1m_vs_stemi_v2	92	2416	0.340198	0.831342	0.807018	0.861765	M_UMI_donorsd.cell	M_UMI_donor	sd.cell	Counts per donor	Counts per donor sd.cell	0.773109	0.824292	1.21053	0.773109	16	475	1.12558	0.887024	0.0900364
Counts per donor sd_log.cell	v3_1m_vs_stemi_v2	91	2414	0.340097	0.829519	0.801762	0.864952	M_UMI_donorsd_log.cell	M_UMI_donor	sd_log.cell	Counts per donor	Counts per donor sd_log.cell	0.764706	0.82361	1.19737	0.764706	15	473	1.11825	0.881247	0.084781
Counts per donor cv.donor	v3_1m_vs_stemi_v2	68	1762	0.294326	0.796942	0.666667	0.712976	M_UMI_donorcv.donor	M_UMI_donor	cv.donor	Counts per donor	Counts per donor cv.donor	0.571429	0.60116	0.894737	0.571429	-8	-179	0.929825	0.732759	-0.0503145
Counts per donor cv_log.donor	v3_1m_vs_stemi_v2	71	1871	0.301653	0.792502	0.68599	0.740534	M_UMI_donorcv_log.donor	M_UMI_donor	cv_log.donor	Counts per donor	Counts per donor cv_log.donor	0.596639	0.638349	0.934211	0.596639	-5	-70	0.956776	0.753998	-0.0309908
Counts per donor cv.cell	v3_1m_vs_stemi_v2	55	1670	0.288249	0.767916	0.575916	0.692962	M_UMI_donorcv.cell	M_UMI_donor	cv.cell	Counts per donor	Counts per donor cv.cell	0.462185	0.569771	0.723684	0.462185	-21	-271	0.803252	0.633011	-0.141065
Counts per donor cv_log.cell	v3_1m_vs_stemi_v2	75	1952	0.316054	0.781355	0.7109	0.764464	M_UMI_donorcv_log.cell	M_UMI_donor	cv_log.cell	Counts per donor	Counts per donor cv_log.cell	0.630252	0.665984	0.986842	0.630252	-1	11	0.991519	0.781378	-0.00608066
Counts per donor maf_	v3_1m_vs_stemi_v2	83	2219	0.336438	0.805998	0.748858	0.822587	M_UMI_donormaf_	M_UMI_donor	maf_	Counts per donor	Counts per donor maf_	0.697479	0.757079	1.09211	0.697479	7	278	1.04446	0.823099	0.0318773
Total number of cells	v3_1m_vs_stemi_v2	86	2330	0.328672	0.805825	0.774775	0.848275	T_cells	T_cells		Total number of cells	Total number of cells	0.722689	0.794951	1.13158	0.722689	10	389	1.08061	0.851584	0.0577936
Total number of cells mean.donor	v3_1m_vs_stemi_v2	99	2433	0.359421	0.818979	0.825532	0.86595	T_cellsmean.donor	T_cells	mean.donor	Total number of cells	Total number of cells mean.donor	0.831933	0.830092	1.30263	0.831933	23	492	1.1514	0.907373	0.108551
Total number of cells mean_log.donor	v3_1m_vs_stemi_v2	100	2474	0.35962	0.819284	0.830508	0.874222	T_cellsmean_log.donor	T_cells	mean_log.donor	Total number of cells	Total number of cells mean_log.donor	0.840336	0.844081	1.31579	0.840336	24	533	1.15834	0.912843	0.113527
Total number of cells mean.cell	v3_1m_vs_stemi_v2	105	2618	0.35648	0.850266	0.854772	0.899913	T_cellsmean.cell	T_cells	mean.cell	Total number of cells	Total number of cells mean.cell	0.882353	0.893211	1.38158	0.882353	29	677	1.19218	0.939512	0.137791
Total number of cells mean_log.cell	v3_1m_vs_stemi_v2	104	2621	0.355966	0.850065	0.85	0.900485	T_cellsmean_log.cell	T_cells	mean_log.cell	Total number of cells	Total number of cells mean_log.cell	0.87395	0.894234	1.36842	0.87395	28	680	1.18553	0.934267	0.133019
Total number of cells zeros.cell	v3_1m_vs_stemi_v2	80	2070	0.322246	0.803351	0.740741	0.787809	T_cellszeros.cell	T_cells	zeros.cell	Total number of cells	Total number of cells zeros.cell	0.672269	0.706244	1.05263	0.672269	4	129	1.03314	0.814176	0.0237596
Total number of cells sd.donor	v3_1m_vs_stemi_v2	110	2529	0.35931	0.814689	0.878049	0.881254	T_cellssd.donor	T_cells	sd.donor	Total number of cells	Total number of cells sd.donor	0.92437	0.862845	1.44737	0.92437	34	588	1.22465	0.965097	0.161068
Total number of cells sd_log.donor	v3_1m_vs_stemi_v2	110	2530	0.359284	0.814389	0.878049	0.881451	T_cellssd_log.donor	T_cells	sd_log.donor	Total number of cells	Total number of cells sd_log.donor	0.92437	0.863187	1.44737	0.92437	34	589	1.22465	0.965097	0.161068
Total number of cells sd.cell	v3_1m_vs_stemi_v2	86	2231	0.333502	0.829105	0.774775	0.823354	T_cellssd.cell	T_cells	sd.cell	Total number of cells	Total number of cells sd.cell	0.722689	0.761174	1.13158	0.722689	10	290	1.08061	0.851584	0.0577936
Total number of cells sd_log.cell	v3_1m_vs_stemi_v2	86	2237	0.33336	0.826821	0.774775	0.824666	T_cellssd_log.cell	T_cells	sd_log.cell	Total number of cells	Total number of cells sd_log.cell	0.722689	0.763221	1.13158	0.722689	10	296	1.08061	0.851584	0.0577936
Total number of cells cv.donor	v3_1m_vs_stemi_v2	62	1620	0.285431	0.784803	0.626263	0.674638	T_cellscv.donor	T_cells	cv.donor	Total number of cells	Total number of cells cv.donor	0.521008	0.552712	0.815789	0.521008	-14	-321	0.873472	0.688349	-0.0907185
Total number of cells cv_log.donor	v3_1m_vs_stemi_v2	66	1745	0.292679	0.797569	0.653465	0.708504	T_cellscv_log.donor	T_cells	cv_log.donor	Total number of cells	Total number of cells cv_log.donor	0.554622	0.59536	0.868421	0.554622	-10	-196	0.911412	0.718249	-0.0635158
Total number of cells cv.cell	v3_1m_vs_stemi_v2	50	1474	0.278947	0.771216	0.537634	0.637524	T_cellscv.cell	T_cells	cv.cell	Total number of cells	Total number of cells cv.cell	0.420168	0.5029	0.657895	0.420168	-26	-467	0.749859	0.590934	-0.179347
Total number of cells cv_log.cell	v3_1m_vs_stemi_v2	69	1880	0.307071	0.774572	0.673171	0.742789	T_cellscv_log.cell	T_cells	cv_log.cell	Total number of cells	Total number of cells cv_log.cell	0.579832	0.641419	0.907895	0.579832	-7	-61	0.938896	0.739907	-0.0438104
Total number of cells maf_	v3_1m_vs_stemi_v2	80	2102	0.329291	0.803144	0.740741	0.799009	T_cellsmaf_	T_cells	maf_	Total number of cells	Total number of cells maf_	0.672269	0.717161	1.05263	0.672269	4	161	1.03314	0.814176	0.0237596
Total counts per cohort	v3_1m_vs_stemi_v2	72	1908	0.314662	0.787362	0.692308	0.753709	T_UMI	T_UMI		Total counts per cohort	Total counts per cohort	0.605042	0.650972	0.947368	0.605042	-4	-33	0.965587	0.760942	-0.0246734
Total counts per cohort mean.donor	v3_1m_vs_stemi_v2	105	2710	0.360644	0.832468	0.854772	0.918559	T_UMImean.donor	T_UMI	mean.donor	Total counts per cohort	Total counts per cohort mean.donor	0.882353	0.924599	1.38158	0.882353	29	769	1.19218	0.939512	0.137791
Total counts per cohort mean_log.donor	v3_1m_vs_stemi_v2	108	2728	0.360695	0.832628	0.868852	0.921872	T_UMImean_log.donor	T_UMI	mean_log.donor	Total counts per cohort	Total counts per cohort mean_log.donor	0.907563	0.93074	1.42105	0.907563	32	787	1.21182	0.954989	0.151871
Total counts per cohort mean.cell	v3_1m_vs_stemi_v2	99	2530	0.351428	0.848419	0.842553	0.883918	T_UMImean.cell	T_UMI	mean.cell	Total counts per cohort	Total counts per cohort mean.cell	0.831933	0.863187	1.30263	0.831933	23	589	1.17514	0.926082	0.125572
Total counts per cohort mean_log.cell	v3_1m_vs_stemi_v2	99	2529	0.350646	0.848112	0.842553	0.883721	T_UMImean_log.cell	T_UMI	mean_log.cell	Total counts per cohort	Total counts per cohort mean_log.cell	0.831933	0.862845	1.30263	0.831933	23	588	1.17514	0.926082	0.125572
Total counts per cohort zeros.cell	v3_1m_vs_stemi_v2	63	1736	0.307482	0.781	0.633166	0.710219	T_UMIzeros.cell	T_UMI	zeros.cell	Total counts per cohort	Total counts per cohort zeros.cell	0.529412	0.592289	0.828947	0.529412	-13	-205	0.8831	0.695937	-0.0838153
Total counts per cohort sd.donor	v3_1m_vs_stemi_v2	105	2498	0.357136	0.81772	0.871369	0.876528	T_UMIsd.donor	T_UMI	sd.donor	Total counts per cohort	Total counts per cohort sd.donor	0.882353	0.852269	1.38158	0.882353	29	557	1.21533	0.957755	0.154388
Total counts per cohort sd_log.donor	v3_1m_vs_stemi_v2	105	2502	0.357038	0.818358	0.871369	0.877323	T_UMIsd_log.donor	T_UMI	sd_log.donor	Total counts per cohort	Total counts per cohort sd_log.donor	0.882353	0.853634	1.38158	0.882353	29	561	1.21533	0.957755	0.154388
Total counts per cohort sd.cell	v3_1m_vs_stemi_v2	76	2035	0.320475	0.827411	0.716981	0.780394	T_UMIsd.cell	T_UMI	sd.cell	Total counts per cohort	Total counts per cohort sd.cell	0.638655	0.694302	1	0.638655	0	94	1	0.788061	0
Total counts per cohort sd_log.cell	v3_1m_vs_stemi_v2	78	2022	0.320259	0.824964	0.728972	0.777326	T_UMIsd_log.cell	T_UMI	sd_log.cell	Total counts per cohort	Total counts per cohort sd_log.cell	0.655462	0.689867	1.02632	0.655462	2	81	1.01672	0.801241	0.0119908
Total counts per cohort cv.donor	v3_1m_vs_stemi_v2	51	1326	0.270597	0.783556	0.545455	0.587525	T_UMIcv.donor	T_UMI	cv.donor	Total counts per cohort	Total counts per cohort cv.donor	0.428571	0.452405	0.671053	0.428571	-25	-615	0.760766	0.59953	-0.171527
Total counts per cohort cv_log.donor	v3_1m_vs_stemi_v2	54	1519	0.277494	0.781913	0.568421	0.645949	T_UMIcv_log.donor	T_UMI	cv_log.donor	Total counts per cohort	Total counts per cohort cv_log.donor	0.453782	0.518253	0.710526	0.453782	-22	-422	0.792798	0.624773	-0.14856
Total counts per cohort cv.cell	v3_1m_vs_stemi_v2	38	1259	0.263759	0.76582	0.436782	0.571039	T_UMIcv.cell	T_UMI	cv.cell	Total counts per cohort	Total counts per cohort cv.cell	0.319328	0.429546	0.5	0.319328	-38	-682	0.609195	0.480083	-0.2802
Total counts per cohort cv_log.cell	v3_1m_vs_stemi_v2	59	1647	0.291363	0.779232	0.605128	0.682103	T_UMIcv_log.cell	T_UMI	cv_log.cell	Total counts per cohort	Total counts per cohort cv_log.cell	0.495798	0.561924	0.776316	0.495798	-17	-294	0.843995	0.665119	-0.111853
Total counts per cohort maf_	v3_1m_vs_stemi_v2	73	1925	0.315754	0.788462	0.698565	0.754732	T_UMImaf_	T_UMI	maf_	Total counts per cohort	Total counts per cohort maf_	0.613445	0.656772	0.960526	0.613445	-3	-16	0.974314	0.767819	-0.0184165

## Sheet: B_Monocyte
weight_name_full	id	eGenes	eQTls	cor_all	cor_sign	f1_score_genes	f1_score_eQTLs	weight	major_weight	minor_weight	weight_name_M	weight_name_full.1	gene_max	eqtl_max	increase_SS	increase_SE	increase_SS_n_eGenes	increasen_eQTLs	increase_SS_f1	increase_SE_f1	increase_SS_f1_abs
Standard error	5ds	269	6485	0.337817	0.699503	0.77728	0.852376	SE	SE		Standard error	Standard error	1	1	1.44624	1	83	2596	1.25825	1	0.159532
Sample size	5ds	186	3889	0.314374	0.72714	0.617747	0.636747	SS	SS		Sample size	Sample size	0.69145	0.599692	1	0.69145	0	0	1	0.794756	0
Sample size mean.donor	5ds	165	3431	0.310811	0.748397	0.566372	0.576451	SSmean.donor	SS	mean.donor	Sample size	Sample size mean.donor	0.613383	0.529067	0.887097	0.613383	-21	-458	0.916834	0.728659	-0.0513758
Sample size mean_log.donor	5ds	171	3609	0.310992	0.744984	0.581436	0.598464	SSmean_log.donor	SS	mean_log.donor	Sample size	Sample size mean_log.donor	0.635688	0.556515	0.919355	0.635688	-15	-280	0.94122	0.74804	-0.0363114
Sample size mean.cell	5ds	143	2773	0.289855	0.747097	0.515654	0.494044	SSmean.cell	SS	mean.cell	Sample size	Sample size mean.cell	0.531599	0.427602	0.768817	0.531599	-43	-1116	0.834732	0.663408	-0.102094
Sample size mean_log.cell	5ds	149	2886	0.291063	0.749837	0.528233	0.508769	SSmean_log.cell	SS	mean_log.cell	Sample size	Sample size mean_log.cell	0.553903	0.445027	0.801075	0.553903	-37	-1003	0.855096	0.679592	-0.0895143
Sample size zeros.cell	5ds	162	3391	0.312441	0.749232	0.56328	0.581226	SSzeros.cell	SS	zeros.cell	Sample size	Sample size zeros.cell	0.60223	0.522899	0.870968	0.60223	-24	-498	0.911829	0.724681	-0.0544676
Sample size sd.donor	5ds	190	3668	0.310714	0.724643	0.627119	0.602037	SSsd.donor	SS	sd.donor	Sample size	Sample size sd.donor	0.70632	0.565613	1.02151	0.70632	4	-221	1.01517	0.806812	0.0093712
Sample size sd_log.donor	5ds	191	3685	0.311068	0.72634	0.629442	0.604121	SSsd_log.donor	SS	sd_log.donor	Sample size	Sample size sd_log.donor	0.710037	0.568234	1.02688	0.710037	5	-204	1.01893	0.809801	0.0116942
Sample size sd.cell	5ds	137	2633	0.290362	0.756106	0.502793	0.476963	SSsd.cell	SS	sd.cell	Sample size	Sample size sd.cell	0.509294	0.406014	0.736559	0.509294	-49	-1256	0.813914	0.646863	-0.114954
Sample size sd_log.cell	5ds	139	2813	0.293374	0.757632	0.504638	0.502801	SSsd_log.cell	SS	sd_log.cell	Sample size	Sample size sd_log.cell	0.516729	0.43377	0.747312	0.516729	-47	-1076	0.816901	0.649236	-0.113109
Sample size cv.donor	5ds	118	2632	0.279652	0.722547	0.444015	0.476623	SScv.donor	SS	cv.donor	Sample size	Sample size cv.donor	0.438662	0.40586	0.634409	0.438662	-68	-1257	0.718765	0.571243	-0.173732
Sample size cv_log.donor	5ds	140	2942	0.29077	0.709166	0.507407	0.521478	SScv_log.donor	SS	cv_log.donor	Sample size	Sample size cv_log.donor	0.520446	0.453662	0.752688	0.520446	-46	-947	0.821383	0.652799	-0.11034
Sample size cv.cell	5ds	134	3049	0.291866	0.706049	0.486891	0.540069	SScv.cell	SS	cv.cell	Sample size	Sample size cv.cell	0.498141	0.470162	0.72043	0.498141	-52	-840	0.788172	0.626404	-0.130856
Sample size cv_log.cell	5ds	164	3544	0.306681	0.717552	0.56383	0.599787	SScv_log.cell	SS	cv_log.cell	Sample size	Sample size cv_log.cell	0.609665	0.546492	0.88172	0.609665	-22	-345	0.912719	0.725389	-0.0539177
Sample size maf_	5ds	183	3483	0.313206	0.740599	0.614065	0.590378	SSmaf_	SS	maf_	Sample size	Sample size maf_	0.680297	0.537086	0.983871	0.680297	-3	-406	0.994039	0.790018	-0.00368226
Average number of cells	5ds	219	4895	0.335963	0.726855	0.684976	0.738803	M_cells_donor	M_cells_donor		Average number of cells	Average number of cells	0.814126	0.754819	1.17742	0.814126	33	1006	1.10883	0.881248	0.0672283
Average number of cells mean.donor	5ds	216	4632	0.331168	0.732489	0.685065	0.709521	M_cells_donormean.donor	M_cells_donor	mean.donor	Average number of cells	Average number of cells mean.donor	0.802974	0.714264	1.16129	0.802974	30	743	1.10897	0.881362	0.0673175
Average number of cells mean_log.donor	5ds	219	4759	0.332048	0.729578	0.691438	0.722654	M_cells_donormean_log.donor	M_cells_donor	mean_log.donor	Average number of cells	Average number of cells mean_log.donor	0.814126	0.733847	1.17742	0.814126	33	870	1.11929	0.889561	0.0736904
Average number of cells mean.cell	5ds	194	4035	0.318805	0.743833	0.636364	0.643641	M_cells_donormean.cell	M_cells_donor	mean.cell	Average number of cells	Average number of cells mean.cell	0.72119	0.622205	1.04301	0.72119	8	146	1.03014	0.818706	0.0186162
Average number of cells mean_log.cell	5ds	197	4071	0.320341	0.743086	0.643216	0.647104	M_cells_donormean_log.cell	M_cells_donor	mean_log.cell	Average number of cells	Average number of cells mean_log.cell	0.732342	0.627756	1.05914	0.732342	11	182	1.04123	0.827522	0.0254686
Average number of cells zeros.cell	5ds	207	4530	0.333292	0.73544	0.660066	0.700082	M_cells_donorzeros.cell	M_cells_donor	zeros.cell	Average number of cells	Average number of cells zeros.cell	0.769517	0.698535	1.1129	0.769517	21	641	1.0685	0.8492	0.0423186
Average number of cells sd.donor	5ds	235	4920	0.332349	0.738113	0.72126	0.7375	M_cells_donorsd.donor	M_cells_donor	sd.donor	Average number of cells	Average number of cells sd.donor	0.873606	0.758674	1.26344	0.873606	49	1031	1.16756	0.927929	0.103512
Average number of cells sd_log.donor	5ds	237	4992	0.332835	0.739075	0.722135	0.744493	M_cells_donorsd_log.donor	M_cells_donor	sd_log.donor	Average number of cells	Average number of cells sd_log.donor	0.881041	0.769776	1.27419	0.881041	51	1103	1.16898	0.929054	0.104388
Average number of cells sd.cell	5ds	218	4792	0.327575	0.723526	0.682848	0.721707	M_cells_donorsd.cell	M_cells_donor	sd.cell	Average number of cells	Average number of cells sd.cell	0.810409	0.738936	1.17204	0.810409	32	903	1.10538	0.87851	0.0651005
Average number of cells sd_log.cell	5ds	222	4918	0.330002	0.725537	0.691318	0.733186	M_cells_donorsd_log.cell	M_cells_donor	sd_log.cell	Average number of cells	Average number of cells sd_log.cell	0.825279	0.758365	1.19355	0.825279	36	1029	1.1191	0.889408	0.0735709
Average number of cells cv.donor	5ds	170	3807	0.303898	0.702694	0.57193	0.619242	M_cells_donorcv.donor	M_cells_donor	cv.donor	Average number of cells	Average number of cells cv.donor	0.63197	0.587047	0.913978	0.63197	-16	-82	0.925831	0.73581	-0.0458176
Average number of cells cv_log.donor	5ds	186	4147	0.313385	0.702737	0.607509	0.656948	M_cells_donorcv_log.donor	M_cells_donor	cv_log.donor	Average number of cells	Average number of cells cv_log.donor	0.69145	0.639476	1	0.69145	0	258	0.983425	0.781583	-0.0102389
Average number of cells cv.cell	5ds	191	4051	0.313072	0.691273	0.619289	0.647184	M_cells_donorcv.cell	M_cells_donor	cv.cell	Average number of cells	Average number of cells cv.cell	0.710037	0.624672	1.02688	0.710037	5	162	1.0025	0.79674	0.0015419
Average number of cells cv_log.cell	5ds	205	4591	0.327014	0.713537	0.654545	0.706523	M_cells_donorcv_log.cell	M_cells_donor	cv_log.cell	Average number of cells	Average number of cells cv_log.cell	0.762082	0.707941	1.10215	0.762082	19	702	1.05957	0.842098	0.036798
Average number of cells maf_	5ds	220	4866	0.335187	0.725419	0.683871	0.743683	M_cells_donormaf_	M_cells_donor	maf_	Average number of cells	Average number of cells maf_	0.817844	0.750347	1.1828	0.817844	34	977	1.10704	0.879826	0.0661235
Counts per cell	5ds	206	4699	0.326084	0.728388	0.656766	0.716161	M_UMI_cell	M_UMI_cell		Counts per cell	Counts per cell	0.765799	0.724595	1.10753	0.765799	20	810	1.06316	0.844954	0.0390182
Counts per cell mean.donor	5ds	239	5138	0.33628	0.736443	0.726135	0.758749	M_UMI_cellmean.donor	M_UMI_cell	mean.donor	Counts per cell	Counts per cell mean.donor	0.888476	0.79229	1.28495	0.888476	53	1249	1.17546	0.9342	0.108387
Counts per cell mean_log.donor	5ds	241	5217	0.336878	0.735067	0.730109	0.759682	M_UMI_cellmean_log.donor	M_UMI_cell	mean_log.donor	Counts per cell	Counts per cell mean_log.donor	0.895911	0.804472	1.2957	0.895911	55	1328	1.18189	0.939314	0.112362
Counts per cell mean.cell	5ds	213	4368	0.324281	0.748202	0.675367	0.676373	M_UMI_cellmean.cell	M_UMI_cell	mean.cell	Counts per cell	Counts per cell mean.cell	0.791822	0.673554	1.14516	0.791822	27	479	1.09327	0.868886	0.0576196
Counts per cell mean_log.cell	5ds	217	4591	0.325433	0.745516	0.683955	0.700349	M_UMI_cellmean_log.cell	M_UMI_cell	mean_log.cell	Counts per cell	Counts per cell mean_log.cell	0.806691	0.707941	1.16667	0.806691	31	702	1.10718	0.879934	0.0662072
Counts per cell zeros.cell	5ds	181	4039	0.32252	0.725401	0.6	0.645123	M_UMI_cellzeros.cell	M_UMI_cell	zeros.cell	Counts per cell	Counts per cell zeros.cell	0.672862	0.622822	0.973118	0.672862	-5	150	0.971271	0.771923	-0.0177474
Counts per cell sd.donor	5ds	231	4935	0.330834	0.742389	0.709984	0.73062	M_UMI_cellsd.donor	M_UMI_cell	sd.donor	Counts per cell	Counts per cell sd.donor	0.858736	0.760987	1.24194	0.858736	45	1046	1.14931	0.913422	0.0922367
Counts per cell sd_log.donor	5ds	232	4956	0.331114	0.741687	0.712025	0.732723	M_UMI_cellsd_log.donor	M_UMI_cell	sd_log.donor	Counts per cell	Counts per cell sd_log.donor	0.862454	0.764225	1.24731	0.862454	46	1067	1.15262	0.916048	0.0942779
Counts per cell sd.cell	5ds	222	4670	0.325477	0.729951	0.694534	0.71138	M_UMI_cellsd.cell	M_UMI_cell	sd.cell	Counts per cell	Counts per cell sd.cell	0.825279	0.720123	1.19355	0.825279	36	781	1.1243	0.893544	0.0767863
Counts per cell sd_log.cell	5ds	220	4762	0.327361	0.732348	0.690323	0.720237	M_UMI_cellsd_log.cell	M_UMI_cell	sd_log.cell	Counts per cell	Counts per cell sd_log.cell	0.817844	0.73431	1.1828	0.817844	34	873	1.11748	0.888127	0.0725751
Counts per cell cv.donor	5ds	158	3403	0.289702	0.706751	0.537634	0.572148	M_UMI_cellcv.donor	M_UMI_cell	cv.donor	Counts per cell	Counts per cell cv.donor	0.587361	0.524749	0.849462	0.587361	-28	-486	0.870314	0.691687	-0.080113
Counts per cell cv_log.donor	5ds	170	3690	0.299726	0.69798	0.57193	0.604908	M_UMI_cellcv_log.donor	M_UMI_cell	cv_log.donor	Counts per cell	Counts per cell cv_log.donor	0.63197	0.569005	0.913978	0.63197	-16	-199	0.925831	0.73581	-0.0458176
Counts per cell cv.cell	5ds	168	3503	0.299297	0.678867	0.566901	0.581663	M_UMI_cellcv.cell	M_UMI_cell	cv.cell	Counts per cell	Counts per cell cv.cell	0.624535	0.54017	0.903226	0.624535	-18	-386	0.917691	0.72934	-0.050846
Counts per cell cv_log.cell	5ds	184	4025	0.314617	0.698177	0.609589	0.642656	M_UMI_cellcv_log.cell	M_UMI_cell	cv_log.cell	Counts per cell	Counts per cell cv_log.cell	0.684015	0.620663	0.989247	0.684015	-2	136	0.986793	0.78426	-0.0081584
Counts per cell maf_	5ds	217	4545	0.325576	0.722295	0.680713	0.707053	M_UMI_cellmaf_	M_UMI_cell	maf_	Counts per cell	Counts per cell maf_	0.806691	0.700848	1.16667	0.806691	31	656	1.10193	0.875764	0.0629657
Counts per donor	5ds	186	4101	0.313112	0.705184	0.600683	0.651383	M_UMI_donor	M_UMI_donor		Counts per donor	Counts per donor	0.69145	0.632382	1	0.69145	0	212	0.972376	0.772801	-0.0170648
Counts per donor mean.donor	5ds	230	4774	0.329658	0.730579	0.707937	0.717624	M_UMI_donormean.donor	M_UMI_donor	mean.donor	Counts per donor	Counts per donor mean.donor	0.855019	0.73616	1.23656	0.855019	44	885	1.146	0.910788	0.0901891
Counts per donor mean_log.donor	5ds	226	4768	0.329821	0.729471	0.699681	0.717329	M_UMI_donormean_log.donor	M_UMI_donor	mean_log.donor	Counts per donor	Counts per donor mean_log.donor	0.840149	0.735235	1.21505	0.840149	40	879	1.13263	0.900166	0.0819331
Counts per donor mean.cell	5ds	210	4189	0.31997	0.74001	0.665574	0.657318	M_UMI_donormean.cell	M_UMI_donor	mean.cell	Counts per donor	Counts per donor mean.cell	0.780669	0.645952	1.12903	0.780669	24	300	1.07742	0.856286	0.0478263
Counts per donor mean_log.cell	5ds	211	4382	0.320978	0.738952	0.667758	0.670963	M_UMI_donormean_log.cell	M_UMI_donor	mean_log.cell	Counts per donor	Counts per donor mean_log.cell	0.784387	0.675713	1.13441	0.784387	25	493	1.08096	0.859096	0.0500103
Counts per donor zeros.cell	5ds	180	3810	0.309636	0.706213	0.587219	0.615091	M_UMI_donorzeros.cell	M_UMI_donor	zeros.cell	Counts per donor	Counts per donor zeros.cell	0.669145	0.58751	0.967742	0.669145	-6	-79	0.950582	0.75548	-0.0305281
Counts per donor sd.donor	5ds	199	4275	0.319784	0.734858	0.634391	0.670279	M_UMI_donorsd.donor	M_UMI_donor	sd.donor	Counts per donor	Counts per donor sd.donor	0.739777	0.659214	1.06989	0.739777	13	386	1.02694	0.816168	0.0166432
Counts per donor sd_log.donor	5ds	200	4284	0.3199	0.734692	0.636667	0.671276	M_UMI_donorsd_log.donor	M_UMI_donor	sd_log.donor	Counts per donor	Counts per donor sd_log.donor	0.743494	0.660601	1.07527	0.743494	14	395	1.03063	0.819096	0.0189192
Counts per donor sd.cell	5ds	214	4610	0.324947	0.725226	0.67101	0.695215	M_UMI_donorsd.cell	M_UMI_donor	sd.cell	Counts per donor	Counts per donor sd.cell	0.795539	0.710871	1.15054	0.795539	28	721	1.08622	0.86328	0.0532623
Counts per donor sd_log.cell	5ds	218	4597	0.325752	0.724476	0.679612	0.692864	M_UMI_donorsd_log.cell	M_UMI_donor	sd_log.cell	Counts per donor	Counts per donor sd_log.cell	0.810409	0.708867	1.17204	0.810409	32	708	1.10014	0.874347	0.0618642
Counts per donor cv.donor	5ds	152	3276	0.281168	0.679814	0.514493	0.55311	M_UMI_donorcv.donor	M_UMI_donor	cv.donor	Counts per donor	Counts per donor cv.donor	0.565056	0.505166	0.817204	0.565056	-34	-613	0.832853	0.661915	-0.103255
Counts per donor cv_log.donor	5ds	159	3393	0.289128	0.682926	0.533095	0.567264	M_UMI_donorcv_log.donor	M_UMI_donor	cv_log.donor	Counts per donor	Counts per donor cv_log.donor	0.591078	0.523207	0.854839	0.591078	-27	-496	0.862966	0.685847	-0.0846526
Counts per donor cv.cell	5ds	165	3411	0.291496	0.669821	0.552212	0.566526	M_UMI_donorcv.cell	M_UMI_donor	cv.cell	Counts per donor	Counts per donor cv.cell	0.613383	0.525983	0.887097	0.613383	-21	-478	0.893913	0.710442	-0.0655351
Counts per donor cv_log.cell	5ds	179	3790	0.303043	0.685448	0.583765	0.613206	M_UMI_donorcv_log.cell	M_UMI_donor	cv_log.cell	Counts per donor	Counts per donor cv_log.cell	0.665428	0.584426	0.962366	0.665428	-7	-99	0.94499	0.751036	-0.0339823
Counts per donor maf_	5ds	189	4203	0.313335	0.708141	0.611205	0.662249	M_UMI_donormaf_	M_UMI_donor	maf_	Counts per donor	Counts per donor maf_	0.702602	0.648111	1.01613	0.702602	3	314	0.98941	0.786339	-0.00654201
Total number of cells	5ds	166	3740	0.310764	0.731402	0.568905	0.631763	T_cells	T_cells		Total number of cells	Total number of cells	0.6171	0.576715	0.892473	0.6171	-20	-149	0.920934	0.731918	-0.0488428
Total number of cells mean.donor	5ds	165	3347	0.30547	0.74457	0.566372	0.574501	T_cellsmean.donor	T_cells	mean.donor	Total number of cells	Total number of cells mean.donor	0.613383	0.516114	0.887097	0.613383	-21	-542	0.916834	0.728659	-0.0513758
Total number of cells mean_log.donor	5ds	167	3320	0.305544	0.745941	0.571429	0.571014	T_cellsmean_log.donor	T_cells	mean_log.donor	Total number of cells	Total number of cells mean_log.donor	0.620818	0.511951	0.897849	0.620818	-19	-569	0.92502	0.735165	-0.0463189
Total number of cells mean.cell	5ds	131	2517	0.285146	0.735639	0.482109	0.461463	T_cellsmean.cell	T_cells	mean.cell	Total number of cells	Total number of cells mean.cell	0.486989	0.388126	0.704301	0.486989	-55	-1372	0.780431	0.620252	-0.135638
Total number of cells mean_log.cell	5ds	137	2669	0.286555	0.732215	0.499069	0.483396	T_cellsmean_log.cell	T_cells	mean_log.cell	Total number of cells	Total number of cells mean_log.cell	0.509294	0.411565	0.736559	0.509294	-49	-1220	0.807885	0.642071	-0.118679
Total number of cells zeros.cell	5ds	163	3431	0.309396	0.737524	0.558719	0.592234	T_cellszeros.cell	T_cells	zeros.cell	Total number of cells	Total number of cells zeros.cell	0.605948	0.529067	0.876344	0.605948	-23	-458	0.904445	0.718813	-0.0590286
Total number of cells sd.donor	5ds	170	3490	0.304822	0.735748	0.575439	0.592328	T_cellssd.donor	T_cells	sd.donor	Total number of cells	Total number of cells sd.donor	0.63197	0.538165	0.913978	0.63197	-16	-399	0.931511	0.740324	-0.0423088
Total number of cells sd_log.donor	5ds	171	3514	0.305141	0.736862	0.577933	0.595336	T_cellssd_log.donor	T_cells	sd_log.donor	Total number of cells	Total number of cells sd_log.donor	0.635688	0.541866	0.919355	0.635688	-15	-375	0.93555	0.743534	-0.039814
Total number of cells sd.cell	5ds	139	2558	0.291331	0.727257	0.504638	0.468379	T_cellssd.cell	T_cells	sd.cell	Total number of cells	Total number of cells sd.cell	0.516729	0.394449	0.747312	0.516729	-47	-1331	0.816901	0.649236	-0.113109
Total number of cells sd_log.cell	5ds	143	2704	0.294405	0.730322	0.515654	0.490023	T_cellssd_log.cell	T_cells	sd_log.cell	Total number of cells	Total number of cells sd_log.cell	0.531599	0.416962	0.768817	0.531599	-43	-1185	0.834732	0.663408	-0.102094
Total number of cells cv.donor	5ds	128	2703	0.281564	0.699929	0.469697	0.497937	T_cellscv.donor	T_cells	cv.donor	Total number of cells	Total number of cells cv.donor	0.475836	0.416808	0.688172	0.475836	-58	-1186	0.760338	0.604283	-0.14805
Total number of cells cv_log.donor	5ds	135	2929	0.290718	0.707642	0.48972	0.5285	T_cellscv_log.donor	T_cells	cv_log.donor	Total number of cells	Total number of cells cv_log.donor	0.501859	0.451658	0.725806	0.501859	-51	-960	0.792751	0.630043	-0.128028
Total number of cells cv.cell	5ds	136	2939	0.293454	0.707727	0.488806	0.532883	T_cellscv.cell	T_cells	cv.cell	Total number of cells	Total number of cells cv.cell	0.505576	0.4532	0.731183	0.505576	-50	-950	0.791272	0.628868	-0.128941
Total number of cells cv_log.cell	5ds	154	3270	0.304746	0.714936	0.537906	0.575432	T_cellscv_log.cell	T_cells	cv_log.cell	Total number of cells	Total number of cells cv_log.cell	0.572491	0.504241	0.827957	0.572491	-32	-619	0.870754	0.692037	-0.0798413
Total number of cells maf_	5ds	165	3611	0.310077	0.743244	0.569912	0.618127	T_cellsmaf_	T_cells	maf_	Total number of cells	Total number of cells maf_	0.613383	0.556823	0.887097	0.613383	-21	-278	0.922564	0.733213	-0.0478359
Total counts per cohort	5ds	148	3086	0.292298	0.692514	0.514599	0.539885	T_UMI	T_UMI		Total counts per cohort	Total counts per cohort	0.550186	0.475867	0.795699	0.550186	-38	-803	0.833024	0.662051	-0.103149
Total counts per cohort mean.donor	5ds	153	3207	0.303308	0.742238	0.535262	0.560996	T_UMImean.donor	T_UMI	mean.donor	Total counts per cohort	Total counts per cohort mean.donor	0.568773	0.494526	0.822581	0.568773	-33	-682	0.866474	0.688635	-0.0824852
Total counts per cohort mean_log.donor	5ds	154	3233	0.303048	0.741342	0.541516	0.562038	T_UMImean_log.donor	T_UMI	mean_log.donor	Total counts per cohort	Total counts per cohort mean_log.donor	0.572491	0.498535	0.827957	0.572491	-32	-656	0.876598	0.696681	-0.0762312
Total counts per cohort mean.cell	5ds	132	2626	0.287214	0.741753	0.481203	0.475546	T_UMImean.cell	T_UMI	mean.cell	Total counts per cohort	Total counts per cohort mean.cell	0.490706	0.404934	0.709677	0.490706	-54	-1263	0.778964	0.619086	-0.136544
Total counts per cohort mean_log.cell	5ds	137	2727	0.288397	0.744939	0.49162	0.489901	T_UMImean_log.cell	T_UMI	mean_log.cell	Total counts per cohort	Total counts per cohort mean_log.cell	0.509294	0.420509	0.736559	0.509294	-49	-1162	0.795827	0.632488	-0.126127
Total counts per cohort zeros.cell	5ds	135	2862	0.289525	0.697468	0.483146	0.507844	T_UMIzeros.cell	T_UMI	zeros.cell	Total counts per cohort	Total counts per cohort zeros.cell	0.501859	0.441326	0.725806	0.501859	-51	-1027	0.782109	0.621586	-0.134601
Total counts per cohort sd.donor	5ds	136	2956	0.295778	0.729933	0.492537	0.523417	T_UMIsd.donor	T_UMI	sd.donor	Total counts per cohort	Total counts per cohort sd.donor	0.505576	0.455821	0.731183	0.505576	-50	-933	0.797312	0.633668	-0.12521
Total counts per cohort sd_log.donor	5ds	140	2993	0.295841	0.730295	0.503704	0.528517	T_UMIsd_log.donor	T_UMI	sd_log.donor	Total counts per cohort	Total counts per cohort sd_log.donor	0.520446	0.461527	0.752688	0.520446	-46	-896	0.815388	0.648034	-0.114044
Total counts per cohort sd.cell	5ds	146	2931	0.29317	0.720523	0.516484	0.530279	T_UMIsd.cell	T_UMI	sd.cell	Total counts per cohort	Total counts per cohort sd.cell	0.542751	0.451966	0.784946	0.542751	-40	-958	0.836076	0.664476	-0.101264
Total counts per cohort sd_log.cell	5ds	147	2947	0.295045	0.720824	0.519196	0.532483	T_UMIsd_log.cell	T_UMI	sd_log.cell	Total counts per cohort	Total counts per cohort sd_log.cell	0.546468	0.454433	0.790323	0.546468	-39	-942	0.840466	0.667965	-0.0985518
Total counts per cohort cv.donor	5ds	115	2290	0.261252	0.682767	0.419417	0.438162	T_UMIcv.donor	T_UMI	cv.donor	Total counts per cohort	Total counts per cohort cv.donor	0.427509	0.353123	0.61828	0.427509	-71	-1599	0.678947	0.539597	-0.19833
Total counts per cohort cv_log.donor	5ds	119	2434	0.269043	0.684106	0.431599	0.459523	T_UMIcv_log.donor	T_UMI	cv_log.donor	Total counts per cohort	Total counts per cohort cv_log.donor	0.442379	0.375328	0.639785	0.442379	-67	-1455	0.698666	0.555269	-0.186148
Total counts per cohort cv.cell	5ds	121	2596	0.273103	0.672498	0.43762	0.472858	T_UMIcv.cell	T_UMI	cv.cell	Total counts per cohort	Total counts per cohort cv.cell	0.449814	0.400308	0.650538	0.449814	-65	-1293	0.708412	0.563015	-0.180127
Total counts per cohort cv_log.cell	5ds	129	2913	0.283608	0.680964	0.465028	0.516129	T_UMIcv_log.cell	T_UMI	cv_log.cell	Total counts per cohort	Total counts per cohort cv_log.cell	0.479554	0.44919	0.693548	0.479554	-57	-976	0.752781	0.598277	-0.152719
Total counts per cohort maf_	5ds	138	2993	0.292213	0.707274	0.490706	0.536171	T_UMImaf_	T_UMI	maf_	Total counts per cohort	Total counts per cohort maf_	0.513011	0.461527	0.741935	0.513011	-48	-896	0.794348	0.631313	-0.127041
Standard error	ng_vs_stemi_v2	25	635	0.164829	0.734412	0.888889	0.905882	SE	SE		Standard error	Standard error	1	0.979938	1.08696	1	2	67	1.00483	1	0.0042735
Sample size	ng_vs_stemi_v2	23	568	0.1694	0.827799	0.884615	0.856922	SS	SS		Sample size	Sample size	0.92	0.876543	1	0.92	0	0	1	0.995192	0
Sample size mean.donor	ng_vs_stemi_v2	22	620	0.170224	0.750068	0.862745	0.901115	SSmean.donor	SS	mean.donor	Sample size	Sample size mean.donor	0.88	0.95679	0.956522	0.88	-1	52	0.975277	0.970588	-0.0218703
Sample size mean_log.donor	ng_vs_stemi_v2	21	595	0.170735	0.79875	0.84	0.880303	SSmean_log.donor	SS	mean_log.donor	Sample size	Sample size mean_log.donor	0.84	0.91821	0.913043	0.84	-2	27	0.949565	0.945	-0.0446154
Sample size mean.cell	ng_vs_stemi_v2	17	343	0.158478	0.7961	0.73913	0.623596	SSmean.cell	SS	mean.cell	Sample size	Sample size mean.cell	0.68	0.529321	0.73913	0.68	-6	-225	0.835539	0.831522	-0.145485
Sample size mean_log.cell	ng_vs_stemi_v2	17	364	0.159559	0.817874	0.73913	0.642792	SSmean_log.cell	SS	mean_log.cell	Sample size	Sample size mean_log.cell	0.68	0.561728	0.73913	0.68	-6	-204	0.835539	0.831522	-0.145485
Sample size zeros.cell	ng_vs_stemi_v2	22	547	0.170873	0.834859	0.862745	0.84434	SSzeros.cell	SS	zeros.cell	Sample size	Sample size zeros.cell	0.88	0.844136	0.956522	0.88	-1	-21	0.975277	0.970588	-0.0218703
Sample size sd.donor	ng_vs_stemi_v2	23	619	0.172621	0.808006	0.884615	0.900298	SSsd.donor	SS	sd.donor	Sample size	Sample size sd.donor	0.92	0.955247	1	0.92	0	51	1	0.995192	0
Sample size sd_log.donor	ng_vs_stemi_v2	23	623	0.172729	0.807676	0.884615	0.903561	SSsd_log.donor	SS	sd_log.donor	Sample size	Sample size sd_log.donor	0.92	0.96142	1	0.92	0	55	1	0.995192	0
Sample size sd.cell	ng_vs_stemi_v2	16	296	0.15501	0.837418	0.711111	0.560235	SSsd.cell	SS	sd.cell	Sample size	Sample size sd.cell	0.64	0.45679	0.695652	0.64	-7	-272	0.803865	0.8	-0.173504
Sample size sd_log.cell	ng_vs_stemi_v2	16	299	0.157151	0.84353	0.711111	0.564453	SSsd_log.cell	SS	sd_log.cell	Sample size	Sample size sd_log.cell	0.64	0.46142	0.695652	0.64	-7	-269	0.803865	0.8	-0.173504
Sample size cv.donor	ng_vs_stemi_v2	24	622	0.1641	0.82097	0.90566	0.899777	SScv.donor	SS	cv.donor	Sample size	Sample size cv.donor	0.96	0.959877	1.04348	0.96	1	54	1.02379	1.01887	0.021045
Sample size cv_log.donor	ng_vs_stemi_v2	24	624	0.166279	0.820665	0.90566	0.901408	SScv_log.donor	SS	cv_log.donor	Sample size	Sample size cv_log.donor	0.96	0.962963	1.04348	0.96	1	56	1.02379	1.01887	0.021045
Sample size cv.cell	ng_vs_stemi_v2	22	470	0.162584	0.84857	0.862745	0.76318	SScv.cell	SS	cv.cell	Sample size	Sample size cv.cell	0.88	0.725309	0.956522	0.88	-1	-98	0.975277	0.970588	-0.0218703
Sample size cv_log.cell	ng_vs_stemi_v2	22	511	0.167339	0.834367	0.862745	0.804207	SScv_log.cell	SS	cv_log.cell	Sample size	Sample size cv_log.cell	0.88	0.78858	0.956522	0.88	-1	-57	0.975277	0.970588	-0.0218703
Sample size maf_	ng_vs_stemi_v2	22	521	0.169547	0.837193	0.862745	0.813804	SSmaf_	SS	maf_	Sample size	Sample size maf_	0.88	0.804012	0.956522	0.88	-1	-47	0.975277	0.970588	-0.0218703
Average number of cells	ng_vs_stemi_v2	23	610	0.170215	0.780732	0.884615	0.898876	M_cells_donor	M_cells_donor		Average number of cells	Average number of cells	0.92	0.941358	1	0.92	0	42	1	0.995192	0
Average number of cells mean.donor	ng_vs_stemi_v2	23	618	0.168472	0.735823	0.846154	0.89799	M_cells_donormean.donor	M_cells_donor	mean.donor	Average number of cells	Average number of cells mean.donor	0.92	0.953704	1	0.92	0	50	0.956522	0.951923	-0.0384615
Average number of cells mean_log.donor	ng_vs_stemi_v2	23	619	0.168904	0.749938	0.846154	0.89881	M_cells_donormean_log.donor	M_cells_donor	mean_log.donor	Average number of cells	Average number of cells mean_log.donor	0.92	0.955247	1	0.92	0	51	0.956522	0.951923	-0.0384615
Average number of cells mean.cell	ng_vs_stemi_v2	21	628	0.170962	0.75765	0.84	0.907613	M_cells_donormean.cell	M_cells_donor	mean.cell	Average number of cells	Average number of cells mean.cell	0.84	0.969136	0.913043	0.84	-2	60	0.949565	0.945	-0.0446154
Average number of cells mean_log.cell	ng_vs_stemi_v2	22	622	0.171827	0.768251	0.862745	0.908686	M_cells_donormean_log.cell	M_cells_donor	mean_log.cell	Average number of cells	Average number of cells mean_log.cell	0.88	0.959877	0.956522	0.88	-1	54	0.975277	0.970588	-0.0218703
Average number of cells zeros.cell	ng_vs_stemi_v2	21	603	0.17258	0.827642	0.84	0.887048	M_cells_donorzeros.cell	M_cells_donor	zeros.cell	Average number of cells	Average number of cells zeros.cell	0.84	0.930556	0.913043	0.84	-2	35	0.949565	0.945	-0.0446154
Average number of cells sd.donor	ng_vs_stemi_v2	22	617	0.171761	0.762058	0.862745	0.90462	M_cells_donorsd.donor	M_cells_donor	sd.donor	Average number of cells	Average number of cells sd.donor	0.88	0.95216	0.956522	0.88	-1	49	0.975277	0.970588	-0.0218703
Average number of cells sd_log.donor	ng_vs_stemi_v2	22	617	0.171862	0.762352	0.862745	0.90462	M_cells_donorsd_log.donor	M_cells_donor	sd_log.donor	Average number of cells	Average number of cells sd_log.donor	0.88	0.95216	0.956522	0.88	-1	49	0.975277	0.970588	-0.0218703
Average number of cells sd.cell	ng_vs_stemi_v2	22	613	0.173476	0.814516	0.862745	0.895366	M_cells_donorsd.cell	M_cells_donor	sd.cell	Average number of cells	Average number of cells sd.cell	0.88	0.945988	0.956522	0.88	-1	45	0.975277	0.970588	-0.0218703
Average number of cells sd_log.cell	ng_vs_stemi_v2	23	645	0.174441	0.781407	0.884615	0.921168	M_cells_donorsd_log.cell	M_cells_donor	sd_log.cell	Average number of cells	Average number of cells sd_log.cell	0.92	0.99537	1	0.92	0	77	1	0.995192	0
Average number of cells cv.donor	ng_vs_stemi_v2	24	617	0.16909	0.821186	0.90566	0.898659	M_cells_donorcv.donor	M_cells_donor	cv.donor	Average number of cells	Average number of cells cv.donor	0.96	0.95216	1.04348	0.96	1	49	1.02379	1.01887	0.021045
Average number of cells cv_log.donor	ng_vs_stemi_v2	24	611	0.170213	0.824661	0.90566	0.893713	M_cells_donorcv_log.donor	M_cells_donor	cv_log.donor	Average number of cells	Average number of cells cv_log.donor	0.96	0.942901	1.04348	0.96	1	43	1.02379	1.01887	0.021045
Average number of cells cv.cell	ng_vs_stemi_v2	24	625	0.166721	0.791416	0.90566	0.911111	M_cells_donorcv.cell	M_cells_donor	cv.cell	Average number of cells	Average number of cells cv.cell	0.96	0.964506	1.04348	0.96	1	57	1.02379	1.01887	0.021045
Average number of cells cv_log.cell	ng_vs_stemi_v2	23	611	0.169884	0.786362	0.884615	0.899701	M_cells_donorcv_log.cell	M_cells_donor	cv_log.cell	Average number of cells	Average number of cells cv_log.cell	0.92	0.942901	1	0.92	0	43	1	0.995192	0
Average number of cells maf_	ng_vs_stemi_v2	24	613	0.17098	0.775227	0.867925	0.896861	M_cells_donormaf_	M_cells_donor	maf_	Average number of cells	Average number of cells maf_	0.96	0.945988	1.04348	0.96	1	45	0.981132	0.976415	-0.0166909
Counts per cell	ng_vs_stemi_v2	22	612	0.172541	0.783973	0.862745	0.900524	M_UMI_cell	M_UMI_cell		Counts per cell	Counts per cell	0.88	0.944444	0.956522	0.88	-1	44	0.975277	0.970588	-0.0218703
Counts per cell mean.donor	ng_vs_stemi_v2	21	621	0.170284	0.742541	0.8	0.900446	M_UMI_cellmean.donor	M_UMI_cell	mean.donor	Counts per cell	Counts per cell mean.donor	0.84	0.958333	0.913043	0.84	-2	53	0.904348	0.9	-0.0846154
Counts per cell mean_log.donor	ng_vs_stemi_v2	21	617	0.170795	0.748787	0.8	0.897168	M_UMI_cellmean_log.donor	M_UMI_cell	mean_log.donor	Counts per cell	Counts per cell mean_log.donor	0.84	0.95216	0.913043	0.84	-2	49	0.904348	0.9	-0.0846154
Counts per cell mean.cell	ng_vs_stemi_v2	19	553	0.169275	0.803466	0.791667	0.843505	M_UMI_cellmean.cell	M_UMI_cell	mean.cell	Counts per cell	Counts per cell mean.cell	0.76	0.853395	0.826087	0.76	-4	-15	0.894928	0.890625	-0.0929487
Counts per cell mean_log.cell	ng_vs_stemi_v2	19	571	0.170285	0.805063	0.791667	0.865741	M_UMI_cellmean_log.cell	M_UMI_cell	mean_log.cell	Counts per cell	Counts per cell mean_log.cell	0.76	0.881173	0.826087	0.76	-4	3	0.894928	0.890625	-0.0929487
Counts per cell zeros.cell	ng_vs_stemi_v2	21	605	0.174757	0.827312	0.84	0.888722	M_UMI_cellzeros.cell	M_UMI_cell	zeros.cell	Counts per cell	Counts per cell zeros.cell	0.84	0.933642	0.913043	0.84	-2	37	0.949565	0.945	-0.0446154
Counts per cell sd.donor	ng_vs_stemi_v2	22	643	0.173971	0.776843	0.862745	0.919591	M_UMI_cellsd.donor	M_UMI_cell	sd.donor	Counts per cell	Counts per cell sd.donor	0.88	0.992284	0.956522	0.88	-1	75	0.975277	0.970588	-0.0218703
Counts per cell sd_log.donor	ng_vs_stemi_v2	22	648	0.174095	0.775511	0.862745	0.923525	M_UMI_cellsd_log.donor	M_UMI_cell	sd_log.donor	Counts per cell	Counts per cell sd_log.donor	0.88	1	0.956522	0.88	-1	80	0.975277	0.970588	-0.0218703
Counts per cell sd.cell	ng_vs_stemi_v2	22	581	0.170362	0.818376	0.862745	0.8683	M_UMI_cellsd.cell	M_UMI_cell	sd.cell	Counts per cell	Counts per cell sd.cell	0.88	0.896605	0.956522	0.88	-1	13	0.975277	0.970588	-0.0218703
Counts per cell sd_log.cell	ng_vs_stemi_v2	22	582	0.17188	0.822181	0.862745	0.869166	M_UMI_cellsd_log.cell	M_UMI_cell	sd_log.cell	Counts per cell	Counts per cell sd_log.cell	0.88	0.898148	0.956522	0.88	-1	14	0.975277	0.970588	-0.0218703
Counts per cell cv.donor	ng_vs_stemi_v2	24	635	0.169889	0.816106	0.90566	0.913235	M_UMI_cellcv.donor	M_UMI_cell	cv.donor	Counts per cell	Counts per cell cv.donor	0.96	0.979938	1.04348	0.96	1	67	1.02379	1.01887	0.021045
Counts per cell cv_log.donor	ng_vs_stemi_v2	23	623	0.171494	0.817494	0.884615	0.903561	M_UMI_cellcv_log.donor	M_UMI_cell	cv_log.donor	Counts per cell	Counts per cell cv_log.donor	0.92	0.96142	1	0.92	0	55	1	0.995192	0
Counts per cell cv.cell	ng_vs_stemi_v2	24	619	0.167715	0.82252	0.90566	0.90625	M_UMI_cellcv.cell	M_UMI_cell	cv.cell	Counts per cell	Counts per cell cv.cell	0.96	0.955247	1.04348	0.96	1	51	1.02379	1.01887	0.021045
Counts per cell cv_log.cell	ng_vs_stemi_v2	22	593	0.171662	0.8282	0.862745	0.884674	M_UMI_cellcv_log.cell	M_UMI_cell	cv_log.cell	Counts per cell	Counts per cell cv_log.cell	0.88	0.915123	0.956522	0.88	-1	25	0.975277	0.970588	-0.0218703
Counts per cell maf_	ng_vs_stemi_v2	24	645	0.173051	0.78053	0.90566	0.921168	M_UMI_cellmaf_	M_UMI_cell	maf_	Counts per cell	Counts per cell maf_	0.96	0.99537	1.04348	0.96	1	77	1.02379	1.01887	0.021045
Counts per donor	ng_vs_stemi_v2	23	598	0.163054	0.750918	0.846154	0.88133	M_UMI_donor	M_UMI_donor		Counts per donor	Counts per donor	0.92	0.92284	1	0.92	0	30	0.956522	0.951923	-0.0384615
Counts per donor mean.donor	ng_vs_stemi_v2	19	571	0.163214	0.737558	0.75	0.858025	M_UMI_donormean.donor	M_UMI_donor	mean.donor	Counts per donor	Counts per donor mean.donor	0.76	0.881173	0.826087	0.76	-4	3	0.847826	0.84375	-0.134615
Counts per donor mean_log.donor	ng_vs_stemi_v2	19	571	0.163453	0.738874	0.75	0.858025	M_UMI_donormean_log.donor	M_UMI_donor	mean_log.donor	Counts per donor	Counts per donor mean_log.donor	0.76	0.881173	0.826087	0.76	-4	3	0.847826	0.84375	-0.134615
Counts per donor mean.cell	ng_vs_stemi_v2	21	611	0.170445	0.746853	0.8	0.892216	M_UMI_donormean.cell	M_UMI_donor	mean.cell	Counts per donor	Counts per donor mean.cell	0.84	0.942901	0.913043	0.84	-2	43	0.904348	0.9	-0.0846154
Counts per donor mean_log.cell	ng_vs_stemi_v2	21	607	0.170897	0.752031	0.8	0.888889	M_UMI_donormean_log.cell	M_UMI_donor	mean_log.cell	Counts per donor	Counts per donor mean_log.cell	0.84	0.936728	0.913043	0.84	-2	39	0.904348	0.9	-0.0846154
Counts per donor zeros.cell	ng_vs_stemi_v2	23	618	0.165328	0.771636	0.846154	0.89799	M_UMI_donorzeros.cell	M_UMI_donor	zeros.cell	Counts per donor	Counts per donor zeros.cell	0.92	0.953704	1	0.92	0	50	0.956522	0.951923	-0.0384615
Counts per donor sd.donor	ng_vs_stemi_v2	19	572	0.164979	0.742521	0.75	0.858905	M_UMI_donorsd.donor	M_UMI_donor	sd.donor	Counts per donor	Counts per donor sd.donor	0.76	0.882716	0.826087	0.76	-4	4	0.847826	0.84375	-0.134615
Counts per donor sd_log.donor	ng_vs_stemi_v2	19	572	0.165025	0.742896	0.75	0.858905	M_UMI_donorsd_log.donor	M_UMI_donor	sd_log.donor	Counts per donor	Counts per donor sd_log.donor	0.76	0.882716	0.826087	0.76	-4	4	0.847826	0.84375	-0.134615
Counts per donor sd.cell	ng_vs_stemi_v2	21	611	0.173837	0.777068	0.84	0.899701	M_UMI_donorsd.cell	M_UMI_donor	sd.cell	Counts per donor	Counts per donor sd.cell	0.84	0.942901	0.913043	0.84	-2	43	0.949565	0.945	-0.0446154
Counts per donor sd_log.cell	ng_vs_stemi_v2	23	623	0.173607	0.760548	0.846154	0.905045	M_UMI_donorsd_log.cell	M_UMI_donor	sd_log.cell	Counts per donor	Counts per donor sd_log.cell	0.92	0.96142	1	0.92	0	55	0.956522	0.951923	-0.0384615
Counts per donor cv.donor	ng_vs_stemi_v2	22	585	0.164193	0.774819	0.862745	0.877863	M_UMI_donorcv.donor	M_UMI_donor	cv.donor	Counts per donor	Counts per donor cv.donor	0.88	0.902778	0.956522	0.88	-1	17	0.975277	0.970588	-0.0218703
Counts per donor cv_log.donor	ng_vs_stemi_v2	23	592	0.164414	0.774406	0.884615	0.883827	M_UMI_donorcv_log.donor	M_UMI_donor	cv_log.donor	Counts per donor	Counts per donor cv_log.donor	0.92	0.91358	1	0.92	0	24	1	0.995192	0
Counts per donor cv.cell	ng_vs_stemi_v2	22	604	0.161898	0.755211	0.862745	0.893905	M_UMI_donorcv.cell	M_UMI_donor	cv.cell	Counts per donor	Counts per donor cv.cell	0.88	0.932099	0.956522	0.88	-1	36	0.975277	0.970588	-0.0218703
Counts per donor cv_log.cell	ng_vs_stemi_v2	23	603	0.163434	0.752328	0.846154	0.885542	M_UMI_donorcv_log.cell	M_UMI_donor	cv_log.cell	Counts per donor	Counts per donor cv_log.cell	0.92	0.930556	1	0.92	0	35	0.956522	0.951923	-0.0384615
Counts per donor maf_	ng_vs_stemi_v2	22	600	0.164066	0.747791	0.823529	0.883019	M_UMI_donormaf_	M_UMI_donor	maf_	Counts per donor	Counts per donor maf_	0.88	0.925926	0.956522	0.88	-1	32	0.930946	0.926471	-0.061086
Total number of cells	ng_vs_stemi_v2	21	587	0.170781	0.782273	0.84	0.879573	T_cells	T_cells		Total number of cells	Total number of cells	0.84	0.905864	0.913043	0.84	-2	19	0.949565	0.945	-0.0446154
Total number of cells mean.donor	ng_vs_stemi_v2	22	617	0.168891	0.734873	0.823529	0.897168	T_cellsmean.donor	T_cells	mean.donor	Total number of cells	Total number of cells mean.donor	0.88	0.95216	0.956522	0.88	-1	49	0.930946	0.926471	-0.061086
Total number of cells mean_log.donor	ng_vs_stemi_v2	23	626	0.16934	0.7501	0.846154	0.904515	T_cellsmean_log.donor	T_cells	mean_log.donor	Total number of cells	Total number of cells mean_log.donor	0.92	0.966049	1	0.92	0	58	0.956522	0.951923	-0.0384615
Total number of cells mean.cell	ng_vs_stemi_v2	20	606	0.170737	0.761948	0.816327	0.889557	T_cellsmean.cell	T_cells	mean.cell	Total number of cells	Total number of cells mean.cell	0.8	0.935185	0.869565	0.8	-3	38	0.922804	0.918367	-0.0682889
Total number of cells mean_log.cell	ng_vs_stemi_v2	22	623	0.171635	0.768764	0.862745	0.909496	T_cellsmean_log.cell	T_cells	mean_log.cell	Total number of cells	Total number of cells mean_log.cell	0.88	0.96142	0.956522	0.88	-1	55	0.975277	0.970588	-0.0218703
Total number of cells zeros.cell	ng_vs_stemi_v2	19	582	0.173126	0.830177	0.791667	0.875287	T_cellszeros.cell	T_cells	zeros.cell	Total number of cells	Total number of cells zeros.cell	0.76	0.898148	0.826087	0.76	-4	14	0.894928	0.890625	-0.0929487
Total number of cells sd.donor	ng_vs_stemi_v2	22	619	0.172289	0.762141	0.862745	0.90625	T_cellssd.donor	T_cells	sd.donor	Total number of cells	Total number of cells sd.donor	0.88	0.955247	0.956522	0.88	-1	51	0.975277	0.970588	-0.0218703
Total number of cells sd_log.donor	ng_vs_stemi_v2	22	619	0.172395	0.762428	0.862745	0.90625	T_cellssd_log.donor	T_cells	sd_log.donor	Total number of cells	Total number of cells sd_log.donor	0.88	0.955247	0.956522	0.88	-1	51	0.975277	0.970588	-0.0218703
Total number of cells sd.cell	ng_vs_stemi_v2	22	601	0.17301	0.815837	0.862745	0.88537	T_cellssd.cell	T_cells	sd.cell	Total number of cells	Total number of cells sd.cell	0.88	0.927469	0.956522	0.88	-1	33	0.975277	0.970588	-0.0218703
Total number of cells sd_log.cell	ng_vs_stemi_v2	22	613	0.174094	0.817449	0.862745	0.895366	T_cellssd_log.cell	T_cells	sd_log.cell	Total number of cells	Total number of cells sd_log.cell	0.88	0.945988	0.956522	0.88	-1	45	0.975277	0.970588	-0.0218703
Total number of cells cv.donor	ng_vs_stemi_v2	24	625	0.16936	0.818768	0.90566	0.905185	T_cellscv.donor	T_cells	cv.donor	Total number of cells	Total number of cells cv.donor	0.96	0.964506	1.04348	0.96	1	57	1.02379	1.01887	0.021045
Total number of cells cv_log.donor	ng_vs_stemi_v2	24	619	0.170582	0.825976	0.90566	0.900298	T_cellscv_log.donor	T_cells	cv_log.donor	Total number of cells	Total number of cells cv_log.donor	0.96	0.955247	1.04348	0.96	1	51	1.02379	1.01887	0.021045
Total number of cells cv.cell	ng_vs_stemi_v2	23	614	0.16702	0.793158	0.884615	0.902166	T_cellscv.cell	T_cells	cv.cell	Total number of cells	Total number of cells cv.cell	0.92	0.947531	1	0.92	0	46	1	0.995192	0
Total number of cells cv_log.cell	ng_vs_stemi_v2	23	619	0.170348	0.789265	0.884615	0.90625	T_cellscv_log.cell	T_cells	cv_log.cell	Total number of cells	Total number of cells cv_log.cell	0.92	0.955247	1	0.92	0	51	1	0.995192	0
Total number of cells maf_	ng_vs_stemi_v2	23	605	0.171499	0.777515	0.884615	0.894737	T_cellsmaf_	T_cells	maf_	Total number of cells	Total number of cells maf_	0.92	0.933642	1	0.92	0	37	1	0.995192	0
Total counts per cohort	ng_vs_stemi_v2	23	596	0.163985	0.753035	0.846154	0.879637	T_UMI	T_UMI		Total counts per cohort	Total counts per cohort	0.92	0.919753	1	0.92	0	28	0.956522	0.951923	-0.0384615
Total counts per cohort mean.donor	ng_vs_stemi_v2	19	572	0.163917	0.737505	0.75	0.858905	T_UMImean.donor	T_UMI	mean.donor	Total counts per cohort	Total counts per cohort mean.donor	0.76	0.882716	0.826087	0.76	-4	4	0.847826	0.84375	-0.134615
Total counts per cohort mean_log.donor	ng_vs_stemi_v2	19	572	0.164178	0.73909	0.75	0.858905	T_UMImean_log.donor	T_UMI	mean_log.donor	Total counts per cohort	Total counts per cohort mean_log.donor	0.76	0.882716	0.826087	0.76	-4	4	0.847826	0.84375	-0.134615
Total counts per cohort mean.cell	ng_vs_stemi_v2	21	609	0.17075	0.746319	0.8	0.890555	T_UMImean.cell	T_UMI	mean.cell	Total counts per cohort	Total counts per cohort mean.cell	0.84	0.939815	0.913043	0.84	-2	41	0.904348	0.9	-0.0846154
Total counts per cohort mean_log.cell	ng_vs_stemi_v2	21	594	0.171256	0.752305	0.8	0.877938	T_UMImean_log.cell	T_UMI	mean_log.cell	Total counts per cohort	Total counts per cohort mean_log.cell	0.84	0.916667	0.913043	0.84	-2	26	0.904348	0.9	-0.0846154
Total counts per cohort zeros.cell	ng_vs_stemi_v2	24	643	0.166297	0.772783	0.867925	0.912281	T_UMIzeros.cell	T_UMI	zeros.cell	Total counts per cohort	Total counts per cohort zeros.cell	0.96	0.992284	1.04348	0.96	1	75	0.981132	0.976415	-0.0166909
Total counts per cohort sd.donor	ng_vs_stemi_v2	21	589	0.165882	0.743372	0.8	0.873668	T_UMIsd.donor	T_UMI	sd.donor	Total counts per cohort	Total counts per cohort sd.donor	0.84	0.908951	0.913043	0.84	-2	21	0.904348	0.9	-0.0846154
Total counts per cohort sd_log.donor	ng_vs_stemi_v2	21	591	0.165934	0.744242	0.8	0.87538	T_UMIsd_log.donor	T_UMI	sd_log.donor	Total counts per cohort	Total counts per cohort sd_log.donor	0.84	0.912037	0.913043	0.84	-2	23	0.904348	0.9	-0.0846154
Total counts per cohort sd.cell	ng_vs_stemi_v2	21	607	0.174185	0.777021	0.84	0.896396	T_UMIsd.cell	T_UMI	sd.cell	Total counts per cohort	Total counts per cohort sd.cell	0.84	0.936728	0.913043	0.84	-2	39	0.949565	0.945	-0.0446154
Total counts per cohort sd_log.cell	ng_vs_stemi_v2	22	610	0.174084	0.778042	0.862745	0.898876	T_UMIsd_log.cell	T_UMI	sd_log.cell	Total counts per cohort	Total counts per cohort sd_log.cell	0.88	0.941358	0.956522	0.88	-1	42	0.975277	0.970588	-0.0218703
Total counts per cohort cv.donor	ng_vs_stemi_v2	23	598	0.164935	0.777054	0.884615	0.888889	T_UMIcv.donor	T_UMI	cv.donor	Total counts per cohort	Total counts per cohort cv.donor	0.92	0.92284	1	0.92	0	30	1	0.995192	0
Total counts per cohort cv_log.donor	ng_vs_stemi_v2	23	589	0.165246	0.775739	0.884615	0.881279	T_UMIcv_log.donor	T_UMI	cv_log.donor	Total counts per cohort	Total counts per cohort cv_log.donor	0.92	0.908951	1	0.92	0	21	1	0.995192	0
Total counts per cohort cv.cell	ng_vs_stemi_v2	22	593	0.162595	0.772644	0.862745	0.884674	T_UMIcv.cell	T_UMI	cv.cell	Total counts per cohort	Total counts per cohort cv.cell	0.88	0.915123	0.956522	0.88	-1	25	0.975277	0.970588	-0.0218703
Total counts per cohort cv_log.cell	ng_vs_stemi_v2	23	599	0.164312	0.753471	0.846154	0.882175	T_UMIcv_log.cell	T_UMI	cv_log.cell	Total counts per cohort	Total counts per cohort cv_log.cell	0.92	0.924383	1	0.92	0	31	0.956522	0.951923	-0.0384615
Total counts per cohort maf_	ng_vs_stemi_v2	22	603	0.16499	0.748527	0.823529	0.885542	T_UMImaf_	T_UMI	maf_	Total counts per cohort	Total counts per cohort maf_	0.88	0.930556	0.956522	0.88	-1	35	0.930946	0.926471	-0.061086
Standard error	ng_vs_stemi_v3	18	457	0.173126	0.719761	0.871795	0.875869	SE	SE		Standard error	Standard error	0.947368	0.872137	3.6	1	13	395	2.26667	1	0.487179
Sample size	ng_vs_stemi_v3	5	62	0.185424	0.863684	0.384615	0.202614	SS	SS		Sample size	Sample size	0.263158	0.118321	1	0.277778	0	0	1	0.441176	0
Sample size mean.donor	ng_vs_stemi_v3	3	13	0.171362	-0.284199	0.25	0.0461812	SSmean.donor	SS	mean.donor	Sample size	Sample size mean.donor	0.157895	0.0248092	0.6	0.166667	-2	-49	0.65	0.286765	-0.134615
Sample size mean_log.donor	ng_vs_stemi_v3	3	13	0.172065	-0.288519	0.25	0.0461812	SSmean_log.donor	SS	mean_log.donor	Sample size	Sample size mean_log.donor	0.157895	0.0248092	0.6	0.166667	-2	-49	0.65	0.286765	-0.134615
Sample size mean.cell	ng_vs_stemi_v3	2	5	0.162505	0.959741	0.173913	0.018018	SSmean.cell	SS	mean.cell	Sample size	Sample size mean.cell	0.105263	0.00954198	0.4	0.111111	-3	-57	0.452174	0.199488	-0.210702
Sample size mean_log.cell	ng_vs_stemi_v3	2	5	0.163898	0.959741	0.173913	0.018018	SSmean_log.cell	SS	mean_log.cell	Sample size	Sample size mean_log.cell	0.105263	0.00954198	0.4	0.111111	-3	-57	0.452174	0.199488	-0.210702
Sample size zeros.cell	ng_vs_stemi_v3	14	147	0.186334	0.913922	0.8	0.421808	SSzeros.cell	SS	zeros.cell	Sample size	Sample size zeros.cell	0.736842	0.280534	2.8	0.777778	9	85	2.08	0.917647	0.415385
Sample size sd.donor	ng_vs_stemi_v3	6	208	0.179007	0.570057	0.444444	0.548813	SSsd.donor	SS	sd.donor	Sample size	Sample size sd.donor	0.315789	0.396947	1.2	0.333333	1	146	1.15556	0.509804	0.0598291
Sample size sd_log.donor	ng_vs_stemi_v3	8	238	0.179295	0.28084	0.551724	0.604061	SSsd_log.donor	SS	sd_log.donor	Sample size	Sample size sd_log.donor	0.421053	0.454198	1.6	0.444444	3	176	1.43448	0.63286	0.167109
Sample size sd.cell	ng_vs_stemi_v3	1	4	0.16933	NA	0.0909091	0.0144404	SSsd.cell	SS	sd.cell	Sample size	Sample size sd.cell	0.0526316	0.00763359	0.2	0.0555556	-4	-58	0.236364	0.104278	-0.293706
Sample size sd_log.cell	ng_vs_stemi_v3	1	4	0.171435	NA	0.0909091	0.0144404	SSsd_log.cell	SS	sd_log.cell	Sample size	Sample size sd_log.cell	0.0526316	0.00763359	0.2	0.0555556	-4	-58	0.236364	0.104278	-0.293706
Sample size cv.donor	ng_vs_stemi_v3	12	89	0.179393	0.84163	0.727273	0.27543	SScv.donor	SS	cv.donor	Sample size	Sample size cv.donor	0.631579	0.169847	2.4	0.666667	7	27	1.89091	0.834225	0.342657
Sample size cv_log.donor	ng_vs_stemi_v3	8	57	0.182567	0.901364	0.551724	0.187809	SScv_log.donor	SS	cv_log.donor	Sample size	Sample size cv_log.donor	0.421053	0.108779	1.6	0.444444	3	-5	1.43448	0.63286	0.167109
Sample size cv.cell	ng_vs_stemi_v3	8	91	0.181269	0.858559	0.551724	0.283931	SScv.cell	SS	cv.cell	Sample size	Sample size cv.cell	0.421053	0.173664	1.6	0.444444	3	29	1.43448	0.63286	0.167109
Sample size cv_log.cell	ng_vs_stemi_v3	9	102	0.18543	0.83341	0.6	0.312883	SScv_log.cell	SS	cv_log.cell	Sample size	Sample size cv_log.cell	0.473684	0.194656	1.8	0.5	4	40	1.56	0.688235	0.215385
Sample size maf_	ng_vs_stemi_v3	7	57	0.183933	0.641608	0.5	0.187809	SSmaf_	SS	maf_	Sample size	Sample size maf_	0.368421	0.108779	1.4	0.388889	2	-5	1.3	0.573529	0.115385
Average number of cells	ng_vs_stemi_v3	16	384	0.189551	0.748369	0.864865	0.82227	M_cells_donor	M_cells_donor		Average number of cells	Average number of cells	0.842105	0.732824	3.2	0.888889	11	322	2.24865	0.992051	0.480249
Average number of cells mean.donor	ng_vs_stemi_v3	12	357	0.183895	0.661323	0.727273	0.787211	M_cells_donormean.donor	M_cells_donor	mean.donor	Average number of cells	Average number of cells mean.donor	0.631579	0.681298	2.4	0.666667	7	295	1.89091	0.834225	0.342657
Average number of cells mean_log.donor	ng_vs_stemi_v3	12	359	0.184629	0.681849	0.727273	0.789879	M_cells_donormean_log.donor	M_cells_donor	mean_log.donor	Average number of cells	Average number of cells mean_log.donor	0.631579	0.685115	2.4	0.666667	7	297	1.89091	0.834225	0.342657
Average number of cells mean.cell	ng_vs_stemi_v3	10	279	0.175239	0.590806	0.645161	0.6731	M_cells_donormean.cell	M_cells_donor	mean.cell	Average number of cells	Average number of cells mean.cell	0.526316	0.532443	2	0.555556	5	217	1.67742	0.740038	0.260546
Average number of cells mean_log.cell	ng_vs_stemi_v3	11	336	0.176889	0.67664	0.6875	0.758465	M_cells_donormean_log.cell	M_cells_donor	mean_log.cell	Average number of cells	Average number of cells mean_log.cell	0.578947	0.641221	2.2	0.611111	6	274	1.7875	0.788603	0.302885
Average number of cells zeros.cell	ng_vs_stemi_v3	17	415	0.188082	0.791805	0.894737	0.858031	M_cells_donorzeros.cell	M_cells_donor	zeros.cell	Average number of cells	Average number of cells zeros.cell	0.894737	0.791985	3.4	0.944444	12	353	2.32632	1.02632	0.510121
Average number of cells sd.donor	ng_vs_stemi_v3	14	468	0.189388	0.712997	0.742857	0.911591	M_cells_donorsd.donor	M_cells_donor	sd.donor	Average number of cells	Average number of cells sd.donor	0.736842	0.89313	2.8	0.777778	9	406	1.93143	0.852101	0.358242
Average number of cells sd_log.donor	ng_vs_stemi_v3	13	338	0.189622	0.682154	0.764706	0.761261	M_cells_donorsd_log.donor	M_cells_donor	sd_log.donor	Average number of cells	Average number of cells sd_log.donor	0.684211	0.645038	2.6	0.722222	8	276	1.98824	0.877163	0.38009
Average number of cells sd.cell	ng_vs_stemi_v3	11	320	0.184231	0.72298	0.6875	0.735632	M_cells_donorsd.cell	M_cells_donor	sd.cell	Average number of cells	Average number of cells sd.cell	0.578947	0.610687	2.2	0.611111	6	258	1.7875	0.788603	0.302885
Average number of cells sd_log.cell	ng_vs_stemi_v3	11	324	0.18619	0.732733	0.6875	0.741419	M_cells_donorsd_log.cell	M_cells_donor	sd_log.cell	Average number of cells	Average number of cells sd_log.cell	0.578947	0.618321	2.2	0.611111	6	262	1.7875	0.788603	0.302885
Average number of cells cv.donor	ng_vs_stemi_v3	19	505	0.175518	0.751466	0.9	0.945972	M_cells_donorcv.donor	M_cells_donor	cv.donor	Average number of cells	Average number of cells cv.donor	1	0.96374	3.8	1.05556	14	443	2.34	1.03235	0.515385
Average number of cells cv_log.donor	ng_vs_stemi_v3	19	503	0.179307	0.751472	0.9	0.94397	M_cells_donorcv_log.donor	M_cells_donor	cv_log.donor	Average number of cells	Average number of cells cv_log.donor	1	0.959924	3.8	1.05556	14	441	2.34	1.03235	0.515385
Average number of cells cv.cell	ng_vs_stemi_v3	16	227	0.178394	0.848733	0.810811	0.568855	M_cells_donorcv.cell	M_cells_donor	cv.cell	Average number of cells	Average number of cells cv.cell	0.842105	0.433206	3.2	0.888889	11	165	2.10811	0.930048	0.426195
Average number of cells cv_log.cell	ng_vs_stemi_v3	19	395	0.185032	0.766192	0.9	0.82328	M_cells_donorcv_log.cell	M_cells_donor	cv_log.cell	Average number of cells	Average number of cells cv_log.cell	1	0.753817	3.8	1.05556	14	333	2.34	1.03235	0.515385
Average number of cells maf_	ng_vs_stemi_v3	15	389	0.187475	0.753951	0.833333	0.828541	M_cells_donormaf_	M_cells_donor	maf_	Average number of cells	Average number of cells maf_	0.789474	0.742366	3	0.833333	10	327	2.16667	0.955882	0.448718
Counts per cell	ng_vs_stemi_v3	18	519	0.185049	0.720748	0.871795	0.957905	M_UMI_cell	M_UMI_cell		Counts per cell	Counts per cell	0.947368	0.990458	3.6	1	13	457	2.26667	1	0.487179
Counts per cell mean.donor	ng_vs_stemi_v3	15	424	0.188941	0.698229	0.833333	0.868583	M_UMI_cellmean.donor	M_UMI_cell	mean.donor	Counts per cell	Counts per cell mean.donor	0.789474	0.80916	3	0.833333	10	362	2.16667	0.955882	0.448718
Counts per cell mean_log.donor	ng_vs_stemi_v3	15	418	0.189472	0.706695	0.833333	0.86157	M_UMI_cellmean_log.donor	M_UMI_cell	mean_log.donor	Counts per cell	Counts per cell mean_log.donor	0.789474	0.79771	3	0.833333	10	356	2.16667	0.955882	0.448718
Counts per cell mean.cell	ng_vs_stemi_v3	11	338	0.182349	0.663004	0.6875	0.761261	M_UMI_cellmean.cell	M_UMI_cell	mean.cell	Counts per cell	Counts per cell mean.cell	0.578947	0.645038	2.2	0.611111	6	276	1.7875	0.788603	0.302885
Counts per cell mean_log.cell	ng_vs_stemi_v3	12	382	0.183821	0.709781	0.727273	0.819742	M_UMI_cellmean_log.cell	M_UMI_cell	mean_log.cell	Counts per cell	Counts per cell mean_log.cell	0.631579	0.729008	2.4	0.666667	7	320	1.89091	0.834225	0.342657
Counts per cell zeros.cell	ng_vs_stemi_v3	17	524	0.182834	0.744661	0.842105	0.945996	M_UMI_cellzeros.cell	M_UMI_cell	zeros.cell	Counts per cell	Counts per cell zeros.cell	0.894737	1	3.4	0.944444	12	462	2.18947	0.965944	0.45749
Counts per cell sd.donor	ng_vs_stemi_v3	17	434	0.19087	0.704923	0.842105	0.869919	M_UMI_cellsd.donor	M_UMI_cell	sd.donor	Counts per cell	Counts per cell sd.donor	0.894737	0.828244	3.4	0.944444	12	372	2.18947	0.965944	0.45749
Counts per cell sd_log.donor	ng_vs_stemi_v3	17	429	0.190978	0.707637	0.842105	0.864147	M_UMI_cellsd_log.donor	M_UMI_cell	sd_log.donor	Counts per cell	Counts per cell sd_log.donor	0.894737	0.818702	3.4	0.944444	12	367	2.18947	0.965944	0.45749
Counts per cell sd.cell	ng_vs_stemi_v3	15	469	0.190435	0.71397	0.833333	0.918548	M_UMI_cellsd.cell	M_UMI_cell	sd.cell	Counts per cell	Counts per cell sd.cell	0.789474	0.895038	3	0.833333	10	407	2.16667	0.955882	0.448718
Counts per cell sd_log.cell	ng_vs_stemi_v3	15	474	0.191604	0.721346	0.833333	0.923828	M_UMI_cellsd_log.cell	M_UMI_cell	sd_log.cell	Counts per cell	Counts per cell sd_log.cell	0.789474	0.90458	3	0.833333	10	412	2.16667	0.955882	0.448718
Counts per cell cv.donor	ng_vs_stemi_v3	17	521	0.170512	0.735035	0.842105	0.959851	M_UMI_cellcv.donor	M_UMI_cell	cv.donor	Counts per cell	Counts per cell cv.donor	0.894737	0.994275	3.4	0.944444	12	459	2.18947	0.965944	0.45749
Counts per cell cv_log.donor	ng_vs_stemi_v3	17	521	0.173821	0.734885	0.842105	0.959851	M_UMI_cellcv_log.donor	M_UMI_cell	cv_log.donor	Counts per cell	Counts per cell cv_log.donor	0.894737	0.994275	3.4	0.944444	12	459	2.18947	0.965944	0.45749
Counts per cell cv.cell	ng_vs_stemi_v3	17	286	0.173274	0.792687	0.842105	0.667464	M_UMI_cellcv.cell	M_UMI_cell	cv.cell	Counts per cell	Counts per cell cv.cell	0.894737	0.545802	3.4	0.944444	12	224	2.18947	0.965944	0.45749
Counts per cell cv_log.cell	ng_vs_stemi_v3	17	410	0.179454	0.748235	0.842105	0.839583	M_UMI_cellcv_log.cell	M_UMI_cell	cv_log.cell	Counts per cell	Counts per cell cv_log.cell	0.894737	0.782443	3.4	0.944444	12	348	2.18947	0.965944	0.45749
Counts per cell maf_	ng_vs_stemi_v3	15	446	0.183531	0.733063	0.777778	0.885542	M_UMI_cellmaf_	M_UMI_cell	maf_	Counts per cell	Counts per cell maf_	0.789474	0.851145	3	0.833333	10	384	2.02222	0.892157	0.393162
Counts per donor	ng_vs_stemi_v3	18	521	0.180641	0.719608	0.871795	0.959851	M_UMI_donor	M_UMI_donor		Counts per donor	Counts per donor	0.947368	0.994275	3.6	1	13	459	2.26667	1	0.487179
Counts per donor mean.donor	ng_vs_stemi_v3	14	417	0.190728	0.709325	0.8	0.860393	M_UMI_donormean.donor	M_UMI_donor	mean.donor	Counts per donor	Counts per donor mean.donor	0.736842	0.795802	2.8	0.777778	9	355	2.08	0.917647	0.415385
Counts per donor mean_log.donor	ng_vs_stemi_v3	14	417	0.191062	0.714504	0.8	0.860393	M_UMI_donormean_log.donor	M_UMI_donor	mean_log.donor	Counts per donor	Counts per donor mean_log.donor	0.736842	0.795802	2.8	0.777778	9	355	2.08	0.917647	0.415385
Counts per donor mean.cell	ng_vs_stemi_v3	12	385	0.186069	0.692877	0.727273	0.823529	M_UMI_donormean.cell	M_UMI_donor	mean.cell	Counts per donor	Counts per donor mean.cell	0.631579	0.734733	2.4	0.666667	7	323	1.89091	0.834225	0.342657
Counts per donor mean_log.cell	ng_vs_stemi_v3	14	493	0.187283	0.697794	0.8	0.943432	M_UMI_donormean_log.cell	M_UMI_donor	mean_log.cell	Counts per donor	Counts per donor mean_log.cell	0.736842	0.94084	2.8	0.777778	9	431	2.08	0.917647	0.415385
Counts per donor zeros.cell	ng_vs_stemi_v3	17	432	0.178299	0.749841	0.842105	0.86558	M_UMI_donorzeros.cell	M_UMI_donor	zeros.cell	Counts per donor	Counts per donor zeros.cell	0.894737	0.824427	3.4	0.944444	12	370	2.18947	0.965944	0.45749
Counts per donor sd.donor	ng_vs_stemi_v3	17	427	0.189744	0.713281	0.842105	0.861822	M_UMI_donorsd.donor	M_UMI_donor	sd.donor	Counts per donor	Counts per donor sd.donor	0.894737	0.814885	3.4	0.944444	12	365	2.18947	0.965944	0.45749
Counts per donor sd_log.donor	ng_vs_stemi_v3	17	428	0.189756	0.715007	0.842105	0.862986	M_UMI_donorsd_log.donor	M_UMI_donor	sd_log.donor	Counts per donor	Counts per donor sd_log.donor	0.894737	0.816794	3.4	0.944444	12	366	2.18947	0.965944	0.45749
Counts per donor sd.cell	ng_vs_stemi_v3	15	402	0.192463	0.716578	0.833333	0.842437	M_UMI_donorsd.cell	M_UMI_donor	sd.cell	Counts per donor	Counts per donor sd.cell	0.789474	0.767176	3	0.833333	10	340	2.16667	0.955882	0.448718
Counts per donor sd_log.cell	ng_vs_stemi_v3	16	515	0.192923	0.715031	0.864865	0.965258	M_UMI_donorsd_log.cell	M_UMI_donor	sd_log.cell	Counts per donor	Counts per donor sd_log.cell	0.842105	0.982824	3.2	0.888889	11	453	2.24865	0.992051	0.480249
Counts per donor cv.donor	ng_vs_stemi_v3	17	435	0.166982	0.742211	0.842105	0.869036	M_UMI_donorcv.donor	M_UMI_donor	cv.donor	Counts per donor	Counts per donor cv.donor	0.894737	0.830153	3.4	0.944444	12	373	2.18947	0.965944	0.45749
Counts per donor cv_log.donor	ng_vs_stemi_v3	17	440	0.169863	0.729073	0.842105	0.874747	M_UMI_donorcv_log.donor	M_UMI_donor	cv_log.donor	Counts per donor	Counts per donor cv_log.donor	0.894737	0.839695	3.4	0.944444	12	378	2.18947	0.965944	0.45749
Counts per donor cv.cell	ng_vs_stemi_v3	17	412	0.169531	0.740641	0.842105	0.841996	M_UMI_donorcv.cell	M_UMI_donor	cv.cell	Counts per donor	Counts per donor cv.cell	0.894737	0.78626	3.4	0.944444	12	350	2.18947	0.965944	0.45749
Counts per donor cv_log.cell	ng_vs_stemi_v3	17	432	0.175031	0.731668	0.842105	0.86558	M_UMI_donorcv_log.cell	M_UMI_donor	cv_log.cell	Counts per donor	Counts per donor cv_log.cell	0.894737	0.824427	3.4	0.944444	12	370	2.18947	0.965944	0.45749
Counts per donor maf_	ng_vs_stemi_v3	16	524	0.179585	0.720434	0.810811	0.964618	M_UMI_donormaf_	M_UMI_donor	maf_	Counts per donor	Counts per donor maf_	0.842105	1	3.2	0.888889	11	462	2.10811	0.930048	0.426195
Total number of cells	ng_vs_stemi_v3	12	169	0.189606	0.818849	0.727273	0.470097	T_cells	T_cells		Total number of cells	Total number of cells	0.631579	0.322519	2.4	0.666667	7	107	1.89091	0.834225	0.342657
Total number of cells mean.donor	ng_vs_stemi_v3	10	283	0.178259	0.592696	0.645161	0.679472	T_cellsmean.donor	T_cells	mean.donor	Total number of cells	Total number of cells mean.donor	0.526316	0.540076	2	0.555556	5	221	1.67742	0.740038	0.260546
Total number of cells mean_log.donor	ng_vs_stemi_v3	10	275	0.179032	0.604918	0.645161	0.666667	T_cellsmean_log.donor	T_cells	mean_log.donor	Total number of cells	Total number of cells mean_log.donor	0.526316	0.524809	2	0.555556	5	213	1.67742	0.740038	0.260546
Total number of cells mean.cell	ng_vs_stemi_v3	3	13	0.169017	-0.27865	0.25	0.0461812	T_cellsmean.cell	T_cells	mean.cell	Total number of cells	Total number of cells mean.cell	0.157895	0.0248092	0.6	0.166667	-2	-49	0.65	0.286765	-0.134615
Total number of cells mean_log.cell	ng_vs_stemi_v3	3	13	0.170612	-0.276473	0.25	0.0461812	T_cellsmean_log.cell	T_cells	mean_log.cell	Total number of cells	Total number of cells mean_log.cell	0.157895	0.0248092	0.6	0.166667	-2	-49	0.65	0.286765	-0.134615
Total number of cells zeros.cell	ng_vs_stemi_v3	16	219	0.189215	0.906429	0.864865	0.56697	T_cellszeros.cell	T_cells	zeros.cell	Total number of cells	Total number of cells zeros.cell	0.842105	0.417939	3.2	0.888889	11	157	2.24865	0.992051	0.480249
Total number of cells sd.donor	ng_vs_stemi_v3	10	286	0.185389	0.48562	0.645161	0.684211	T_cellssd.donor	T_cells	sd.donor	Total number of cells	Total number of cells sd.donor	0.526316	0.545802	2	0.555556	5	224	1.67742	0.740038	0.260546
Total number of cells sd_log.donor	ng_vs_stemi_v3	10	291	0.185676	0.494692	0.645161	0.692033	T_cellssd_log.donor	T_cells	sd_log.donor	Total number of cells	Total number of cells sd_log.donor	0.526316	0.555344	2	0.555556	5	229	1.67742	0.740038	0.260546
Total number of cells sd.cell	ng_vs_stemi_v3	4	35	0.177384	0.722687	0.32	0.119658	T_cellssd.cell	T_cells	sd.cell	Total number of cells	Total number of cells sd.cell	0.210526	0.0667939	0.8	0.222222	-1	-27	0.832	0.367059	-0.0646154
Total number of cells sd_log.cell	ng_vs_stemi_v3	6	70	0.179585	0.844665	0.444444	0.225806	T_cellssd_log.cell	T_cells	sd_log.cell	Total number of cells	Total number of cells sd_log.cell	0.315789	0.133588	1.2	0.333333	1	8	1.15556	0.509804	0.0598291
Total number of cells cv.donor	ng_vs_stemi_v3	16	328	0.178367	0.737879	0.810811	0.733485	T_cellscv.donor	T_cells	cv.donor	Total number of cells	Total number of cells cv.donor	0.842105	0.625954	3.2	0.888889	11	266	2.10811	0.930048	0.426195
Total number of cells cv_log.donor	ng_vs_stemi_v3	16	291	0.182152	0.735289	0.810811	0.680143	T_cellscv_log.donor	T_cells	cv_log.donor	Total number of cells	Total number of cells cv_log.donor	0.842105	0.555344	3.2	0.888889	11	229	2.10811	0.930048	0.426195
Total number of cells cv.cell	ng_vs_stemi_v3	14	221	0.180986	0.851332	0.8	0.570687	T_cellscv.cell	T_cells	cv.cell	Total number of cells	Total number of cells cv.cell	0.736842	0.421756	2.8	0.777778	9	159	2.08	0.917647	0.415385
Total number of cells cv_log.cell	ng_vs_stemi_v3	13	215	0.187005	0.84822	0.764706	0.562092	T_cellscv_log.cell	T_cells	cv_log.cell	Total number of cells	Total number of cells cv_log.cell	0.684211	0.410305	2.6	0.722222	8	153	1.98824	0.877163	0.38009
Total number of cells maf_	ng_vs_stemi_v3	12	156	0.18754	0.784122	0.727273	0.441926	T_cellsmaf_	T_cells	maf_	Total number of cells	Total number of cells maf_	0.631579	0.29771	2.4	0.666667	7	94	1.89091	0.834225	0.342657
Total counts per cohort	ng_vs_stemi_v3	18	517	0.186291	0.721359	0.871795	0.957826	T_UMI	T_UMI		Total counts per cohort	Total counts per cohort	0.947368	0.986641	3.6	1	13	455	2.26667	1	0.487179
Total counts per cohort mean.donor	ng_vs_stemi_v3	13	400	0.188103	0.694566	0.764706	0.842105	T_UMImean.donor	T_UMI	mean.donor	Total counts per cohort	Total counts per cohort mean.donor	0.684211	0.763359	2.6	0.722222	8	338	1.98824	0.877163	0.38009
Total counts per cohort mean_log.donor	ng_vs_stemi_v3	13	405	0.188689	0.703025	0.764706	0.848168	T_UMImean_log.donor	T_UMI	mean_log.donor	Total counts per cohort	Total counts per cohort mean_log.donor	0.684211	0.772901	2.6	0.722222	8	343	1.98824	0.877163	0.38009
Total counts per cohort mean.cell	ng_vs_stemi_v3	11	350	0.180971	0.659758	0.6875	0.777778	T_UMImean.cell	T_UMI	mean.cell	Total counts per cohort	Total counts per cohort mean.cell	0.578947	0.667939	2.2	0.611111	6	288	1.7875	0.788603	0.302885
Total counts per cohort mean_log.cell	ng_vs_stemi_v3	11	349	0.182504	0.696044	0.6875	0.776418	T_UMImean_log.cell	T_UMI	mean_log.cell	Total counts per cohort	Total counts per cohort mean_log.cell	0.578947	0.666031	2.2	0.611111	6	287	1.7875	0.788603	0.302885
Total counts per cohort zeros.cell	ng_vs_stemi_v3	16	410	0.184172	0.776927	0.810811	0.84375	T_UMIzeros.cell	T_UMI	zeros.cell	Total counts per cohort	Total counts per cohort zeros.cell	0.842105	0.782443	3.2	0.888889	11	348	2.10811	0.930048	0.426195
Total counts per cohort sd.donor	ng_vs_stemi_v3	15	415	0.190896	0.715346	0.777778	0.849741	T_UMIsd.donor	T_UMI	sd.donor	Total counts per cohort	Total counts per cohort sd.donor	0.789474	0.791985	3	0.833333	10	353	2.02222	0.892157	0.393162
Total counts per cohort sd_log.donor	ng_vs_stemi_v3	15	412	0.191034	0.718434	0.777778	0.846154	T_UMIsd_log.donor	T_UMI	sd_log.donor	Total counts per cohort	Total counts per cohort sd_log.donor	0.789474	0.78626	3	0.833333	10	350	2.02222	0.892157	0.393162
Total counts per cohort sd.cell	ng_vs_stemi_v3	14	385	0.189419	0.720895	0.8	0.823529	T_UMIsd.cell	T_UMI	sd.cell	Total counts per cohort	Total counts per cohort sd.cell	0.736842	0.734733	2.8	0.777778	9	323	2.08	0.917647	0.415385
Total counts per cohort sd_log.cell	ng_vs_stemi_v3	14	382	0.190793	0.726406	0.8	0.819742	T_UMIsd_log.cell	T_UMI	sd_log.cell	Total counts per cohort	Total counts per cohort sd_log.cell	0.736842	0.729008	2.8	0.777778	9	320	2.08	0.917647	0.415385
Total counts per cohort cv.donor	ng_vs_stemi_v3	17	524	0.171634	0.734482	0.842105	0.962756	T_UMIcv.donor	T_UMI	cv.donor	Total counts per cohort	Total counts per cohort cv.donor	0.894737	1	3.4	0.944444	12	462	2.18947	0.965944	0.45749
Total counts per cohort cv_log.donor	ng_vs_stemi_v3	17	521	0.17507	0.734761	0.842105	0.959851	T_UMIcv_log.donor	T_UMI	cv_log.donor	Total counts per cohort	Total counts per cohort cv_log.donor	0.894737	0.994275	3.4	0.944444	12	459	2.18947	0.965944	0.45749
Total counts per cohort cv.cell	ng_vs_stemi_v3	17	243	0.174448	0.827734	0.842105	0.595208	T_UMIcv.cell	T_UMI	cv.cell	Total counts per cohort	Total counts per cohort cv.cell	0.894737	0.46374	3.4	0.944444	12	181	2.18947	0.965944	0.45749
Total counts per cohort cv_log.cell	ng_vs_stemi_v3	17	388	0.180803	0.755258	0.842105	0.812367	T_UMIcv_log.cell	T_UMI	cv_log.cell	Total counts per cohort	Total counts per cohort cv_log.cell	0.894737	0.740458	3.4	0.944444	12	326	2.18947	0.965944	0.45749
Total counts per cohort maf_	ng_vs_stemi_v3	15	445	0.184627	0.734242	0.777778	0.886432	T_UMImaf_	T_UMI	maf_	Total counts per cohort	Total counts per cohort maf_	0.789474	0.849237	3	0.833333	10	383	2.02222	0.892157	0.393162
Standard error	ng_vs_v2_1m	91	2077	0.256852	0.648996	0.8867	0.896931	SE	SE		Standard error	Standard error	0.928571	0.935586	1.01111	1	1	-42	1.00625	1	0.00551139
Sample size	ng_vs_v2_1m	90	2119	0.258653	0.629312	0.881188	0.904265	SS	SS		Sample size	Sample size	0.918367	0.954505	1	0.989011	0	0	1	0.993784	0
Sample size mean.donor	ng_vs_v2_1m	91	2002	0.248983	0.604139	0.876847	0.867863	SSmean.donor	SS	mean.donor	Sample size	Sample size mean.donor	0.928571	0.901802	1.01111	1	1	-117	0.995074	0.988889	-0.00434083
Sample size mean_log.donor	ng_vs_v2_1m	90	1995	0.249597	0.605146	0.871287	0.86788	SSmean_log.donor	SS	mean_log.donor	Sample size	Sample size mean_log.donor	0.918367	0.898649	1	0.989011	0	-124	0.988764	0.982618	-0.00990099
Sample size mean.cell	ng_vs_v2_1m	94	2034	0.249362	0.582234	0.893204	0.875781	SSmean.cell	SS	mean.cell	Sample size	Sample size mean.cell	0.959184	0.916216	1.04444	1.03297	4	-85	1.01364	1.00734	0.0120158
Sample size mean_log.cell	ng_vs_v2_1m	93	2019	0.249942	0.604911	0.887805	0.871866	SSmean_log.cell	SS	mean_log.cell	Sample size	Sample size mean_log.cell	0.94898	0.909459	1.03333	1.02198	3	-100	1.00751	1.00125	0.00661676
Sample size zeros.cell	ng_vs_v2_1m	88	2093	0.259856	0.63381	0.87	0.897764	SSzeros.cell	SS	zeros.cell	Sample size	Sample size zeros.cell	0.897959	0.942793	0.977778	0.967033	-2	-26	0.987303	0.981167	-0.0111881
Sample size sd.donor	ng_vs_v2_1m	89	2064	0.247242	0.601343	0.865672	0.883529	SSsd.donor	SS	sd.donor	Sample size	Sample size sd.donor	0.908163	0.92973	0.988889	0.978022	-1	-55	0.982391	0.976285	-0.0155165
Sample size sd_log.donor	ng_vs_v2_1m	89	2071	0.247485	0.601246	0.865672	0.885321	SSsd_log.donor	SS	sd_log.donor	Sample size	Sample size sd_log.donor	0.908163	0.932883	0.988889	0.978022	-1	-48	0.982391	0.976285	-0.0155165
Sample size sd.cell	ng_vs_v2_1m	94	2172	0.256005	0.622895	0.893204	0.913696	SSsd.cell	SS	sd.cell	Sample size	Sample size sd.cell	0.959184	0.978378	1.04444	1.03297	4	53	1.01364	1.00734	0.0120158
Sample size sd_log.cell	ng_vs_v2_1m	94	2190	0.256384	0.628114	0.893204	0.918955	SSsd_log.cell	SS	sd_log.cell	Sample size	Sample size sd_log.cell	0.959184	0.986486	1.04444	1.03297	4	71	1.01364	1.00734	0.0120158
Sample size cv.donor	ng_vs_v2_1m	88	2059	0.253993	0.606722	0.87	0.886845	SScv.donor	SS	cv.donor	Sample size	Sample size cv.donor	0.897959	0.927477	0.977778	0.967033	-2	-60	0.987303	0.981167	-0.0111881
Sample size cv_log.donor	ng_vs_v2_1m	87	2060	0.256168	0.6056	0.864322	0.8871	SScv_log.donor	SS	cv_log.donor	Sample size	Sample size cv_log.donor	0.887755	0.927928	0.966667	0.956044	-3	-59	0.980859	0.974763	-0.0168665
Sample size cv.cell	ng_vs_v2_1m	88	2124	0.257409	0.635745	0.87	0.905053	SScv.cell	SS	cv.cell	Sample size	Sample size cv.cell	0.897959	0.956757	0.977778	0.967033	-2	5	0.987303	0.981167	-0.0111881
Sample size cv_log.cell	ng_vs_v2_1m	89	2114	0.258811	0.633089	0.875622	0.903021	SScv_log.cell	SS	cv_log.cell	Sample size	Sample size cv_log.cell	0.908163	0.952252	0.988889	0.978022	-1	-5	0.993683	0.987507	-0.00556623
Sample size maf_	ng_vs_v2_1m	87	2104	0.259133	0.629823	0.874372	0.896426	SSmaf_	SS	maf_	Sample size	Sample size maf_	0.887755	0.947748	0.966667	0.956044	-3	-15	0.992265	0.986097	-0.00681626
Average number of cells	ng_vs_v2_1m	94	2079	0.25491	0.599141	0.893204	0.888736	M_cells_donor	M_cells_donor		Average number of cells	Average number of cells	0.959184	0.936486	1.04444	1.03297	4	-40	1.01364	1.00734	0.0120158
Average number of cells mean.donor	ng_vs_v2_1m	88	1939	0.243127	0.577537	0.85	0.852886	M_cells_donormean.donor	M_cells_donor	mean.donor	Average number of cells	Average number of cells mean.donor	0.897959	0.873423	0.977778	0.967033	-2	-180	0.964607	0.958611	-0.0311881
Average number of cells mean_log.donor	ng_vs_v2_1m	89	1948	0.243759	0.577822	0.855721	0.855322	M_cells_donormean_log.donor	M_cells_donor	mean_log.donor	Average number of cells	Average number of cells mean_log.donor	0.908163	0.877477	0.988889	0.978022	-1	-171	0.9711	0.965064	-0.0254667
Average number of cells mean.cell	ng_vs_v2_1m	89	1952	0.243561	0.577533	0.865672	0.85593	M_cells_donormean.cell	M_cells_donor	mean.cell	Average number of cells	Average number of cells mean.cell	0.908163	0.879279	0.988889	0.978022	-1	-167	0.982391	0.976285	-0.0155165
Average number of cells mean_log.cell	ng_vs_v2_1m	89	1955	0.244156	0.57888	0.865672	0.856739	M_cells_donormean_log.cell	M_cells_donor	mean_log.cell	Average number of cells	Average number of cells mean_log.cell	0.908163	0.880631	0.988889	0.978022	-1	-164	0.982391	0.976285	-0.0155165
Average number of cells zeros.cell	ng_vs_v2_1m	91	2045	0.25638	0.603389	0.876847	0.881864	M_cells_donorzeros.cell	M_cells_donor	zeros.cell	Average number of cells	Average number of cells zeros.cell	0.928571	0.921171	1.01111	1	1	-74	0.995074	0.988889	-0.00434083
Average number of cells sd.donor	ng_vs_v2_1m	87	1933	0.239596	0.588429	0.854271	0.85315	M_cells_donorsd.donor	M_cells_donor	sd.donor	Average number of cells	Average number of cells sd.donor	0.887755	0.870721	0.966667	0.956044	-3	-186	0.969454	0.963428	-0.0269168
Average number of cells sd_log.donor	ng_vs_v2_1m	87	1997	0.239882	0.585122	0.854271	0.870742	M_cells_donorsd_log.donor	M_cells_donor	sd_log.donor	Average number of cells	Average number of cells sd_log.donor	0.887755	0.89955	0.966667	0.956044	-3	-122	0.969454	0.963428	-0.0269168
Average number of cells sd.cell	ng_vs_v2_1m	92	1995	0.251012	0.602481	0.882353	0.864613	M_cells_donorsd.cell	M_cells_donor	sd.cell	Average number of cells	Average number of cells sd.cell	0.938776	0.898649	1.02222	1.01099	2	-124	1.00132	0.995098	0.00116482
Average number of cells sd_log.cell	ng_vs_v2_1m	92	2079	0.251464	0.597312	0.882353	0.886447	M_cells_donorsd_log.cell	M_cells_donor	sd_log.cell	Average number of cells	Average number of cells sd_log.cell	0.938776	0.936486	1.02222	1.01099	2	-40	1.00132	0.995098	0.00116482
Average number of cells cv.donor	ng_vs_v2_1m	87	2031	0.248193	0.610979	0.854271	0.874537	M_cells_donorcv.donor	M_cells_donor	cv.donor	Average number of cells	Average number of cells cv.donor	0.887755	0.914865	0.966667	0.956044	-3	-88	0.969454	0.963428	-0.0269168
Average number of cells cv_log.donor	ng_vs_v2_1m	91	2076	0.250813	0.607424	0.876847	0.88614	M_cells_donorcv_log.donor	M_cells_donor	cv_log.donor	Average number of cells	Average number of cells cv_log.donor	0.928571	0.935135	1.01111	1	1	-43	0.995074	0.988889	-0.00434083
Average number of cells cv.cell	ng_vs_v2_1m	84	1971	0.254684	0.60644	0.846939	0.865728	M_cells_donorcv.cell	M_cells_donor	cv.cell	Average number of cells	Average number of cells cv.cell	0.857143	0.887838	0.933333	0.923077	-6	-148	0.961133	0.955159	-0.0342493
Average number of cells cv_log.cell	ng_vs_v2_1m	91	2055	0.2556	0.604816	0.876847	0.88674	M_cells_donorcv_log.cell	M_cells_donor	cv_log.cell	Average number of cells	Average number of cells cv_log.cell	0.928571	0.925676	1.01111	1	1	-64	0.995074	0.988889	-0.00434083
Average number of cells maf_	ng_vs_v2_1m	96	2163	0.255418	0.598933	0.903846	0.908356	M_cells_donormaf_	M_cells_donor	maf_	Average number of cells	Average number of cells maf_	0.979592	0.974324	1.06667	1.05495	6	44	1.02571	1.01934	0.022658
Counts per cell	ng_vs_v2_1m	92	2090	0.256561	0.603247	0.882353	0.894725	M_UMI_cell	M_UMI_cell		Counts per cell	Counts per cell	0.938776	0.941441	1.02222	1.01099	2	-29	1.00132	0.995098	0.00116482
Counts per cell mean.donor	ng_vs_v2_1m	87	1945	0.245383	0.577018	0.854271	0.855456	M_UMI_cellmean.donor	M_UMI_cell	mean.donor	Counts per cell	Counts per cell mean.donor	0.887755	0.876126	0.966667	0.956044	-3	-174	0.969454	0.963428	-0.0269168
Counts per cell mean_log.donor	ng_vs_v2_1m	87	1981	0.246014	0.581403	0.854271	0.862295	M_UMI_cellmean_log.donor	M_UMI_cell	mean_log.donor	Counts per cell	Counts per cell mean_log.donor	0.887755	0.892342	0.966667	0.956044	-3	-138	0.969454	0.963428	-0.0269168
Counts per cell mean.cell	ng_vs_v2_1m	90	1999	0.245806	0.578434	0.871287	0.866138	M_UMI_cellmean.cell	M_UMI_cell	mean.cell	Counts per cell	Counts per cell mean.cell	0.918367	0.90045	1	0.989011	0	-120	0.988764	0.982618	-0.00990099
Counts per cell mean_log.cell	ng_vs_v2_1m	92	2008	0.246402	0.579792	0.882353	0.868513	M_UMI_cellmean_log.cell	M_UMI_cell	mean_log.cell	Counts per cell	Counts per cell mean_log.cell	0.938776	0.904505	1.02222	1.01099	2	-111	1.00132	0.995098	0.00116482
Counts per cell zeros.cell	ng_vs_v2_1m	90	2087	0.257938	0.615299	0.871287	0.894881	M_UMI_cellzeros.cell	M_UMI_cell	zeros.cell	Counts per cell	Counts per cell zeros.cell	0.918367	0.94009	1	0.989011	0	-32	0.988764	0.982618	-0.00990099
Counts per cell sd.donor	ng_vs_v2_1m	88	2021	0.242479	0.582981	0.86	0.873782	M_UMI_cellsd.donor	M_UMI_cell	sd.donor	Counts per cell	Counts per cell sd.donor	0.897959	0.91036	0.977778	0.967033	-2	-98	0.975955	0.969889	-0.0211881
Counts per cell sd_log.donor	ng_vs_v2_1m	88	2022	0.242753	0.582712	0.86	0.874043	M_UMI_cellsd_log.donor	M_UMI_cell	sd_log.donor	Counts per cell	Counts per cell sd_log.donor	0.897959	0.910811	0.977778	0.967033	-2	-97	0.975955	0.969889	-0.0211881
Counts per cell sd.cell	ng_vs_v2_1m	91	2085	0.253065	0.594183	0.876847	0.887974	M_UMI_cellsd.cell	M_UMI_cell	sd.cell	Counts per cell	Counts per cell sd.cell	0.928571	0.939189	1.01111	1	1	-34	0.995074	0.988889	-0.00434083
Counts per cell sd_log.cell	ng_vs_v2_1m	90	2086	0.253497	0.595262	0.871287	0.888686	M_UMI_cellsd_log.cell	M_UMI_cell	sd_log.cell	Counts per cell	Counts per cell sd_log.cell	0.918367	0.93964	1	0.989011	0	-33	0.988764	0.982618	-0.00990099
Counts per cell cv.donor	ng_vs_v2_1m	88	2055	0.250519	0.604062	0.86	0.881215	M_UMI_cellcv.donor	M_UMI_cell	cv.donor	Counts per cell	Counts per cell cv.donor	0.897959	0.925676	0.977778	0.967033	-2	-64	0.975955	0.969889	-0.0211881
Counts per cell cv_log.donor	ng_vs_v2_1m	90	2065	0.253009	0.602212	0.871287	0.883785	M_UMI_cellcv_log.donor	M_UMI_cell	cv_log.donor	Counts per cell	Counts per cell cv_log.donor	0.918367	0.93018	1	0.989011	0	-54	0.988764	0.982618	-0.00990099
Counts per cell cv.cell	ng_vs_v2_1m	85	2077	0.255924	0.633042	0.852792	0.893724	M_UMI_cellcv.cell	M_UMI_cell	cv.cell	Counts per cell	Counts per cell cv.cell	0.867347	0.935586	0.944444	0.934066	-5	-42	0.967775	0.96176	-0.0283962
Counts per cell cv_log.cell	ng_vs_v2_1m	90	2085	0.25705	0.625132	0.881188	0.894833	M_UMI_cellcv_log.cell	M_UMI_cell	cv_log.cell	Counts per cell	Counts per cell cv_log.cell	0.918367	0.939189	1	0.989011	0	-34	1	0.993784	0
Counts per cell maf_	ng_vs_v2_1m	98	2170	0.257048	0.626699	0.914286	0.909621	M_UMI_cellmaf_	M_UMI_cell	maf_	Counts per cell	Counts per cell maf_	1	0.977477	1.08889	1.07692	8	51	1.03756	1.03111	0.0330976
Counts per donor	ng_vs_v2_1m	90	2119	0.258678	0.62935	0.881188	0.904265	M_UMI_donor	M_UMI_donor		Counts per donor	Counts per donor	0.918367	0.954505	1	0.989011	0	0	1	0.993784	0
Counts per donor mean.donor	ng_vs_v2_1m	91	2003	0.249037	0.604063	0.876847	0.868127	M_UMI_donormean.donor	M_UMI_donor	mean.donor	Counts per donor	Counts per donor mean.donor	0.928571	0.902252	1.01111	1	1	-116	0.995074	0.988889	-0.00434083
Counts per donor mean_log.donor	ng_vs_v2_1m	90	1995	0.249651	0.605138	0.871287	0.86788	M_UMI_donormean_log.donor	M_UMI_donor	mean_log.donor	Counts per donor	Counts per donor mean_log.donor	0.918367	0.898649	1	0.989011	0	-124	0.988764	0.982618	-0.00990099
Counts per donor mean.cell	ng_vs_v2_1m	94	2034	0.249416	0.582223	0.893204	0.875781	M_UMI_donormean.cell	M_UMI_donor	mean.cell	Counts per donor	Counts per donor mean.cell	0.959184	0.916216	1.04444	1.03297	4	-85	1.01364	1.00734	0.0120158
Counts per donor mean_log.cell	ng_vs_v2_1m	93	2019	0.249995	0.604897	0.887805	0.871866	M_UMI_donormean_log.cell	M_UMI_donor	mean_log.cell	Counts per donor	Counts per donor mean_log.cell	0.94898	0.909459	1.03333	1.02198	3	-100	1.00751	1.00125	0.00661676
Counts per donor zeros.cell	ng_vs_v2_1m	88	2093	0.259878	0.633855	0.87	0.897764	M_UMI_donorzeros.cell	M_UMI_donor	zeros.cell	Counts per donor	Counts per donor zeros.cell	0.897959	0.942793	0.977778	0.967033	-2	-26	0.987303	0.981167	-0.0111881
Counts per donor sd.donor	ng_vs_v2_1m	89	2068	0.247316	0.603004	0.865672	0.884554	M_UMI_donorsd.donor	M_UMI_donor	sd.donor	Counts per donor	Counts per donor sd.donor	0.908163	0.931532	0.988889	0.978022	-1	-51	0.982391	0.976285	-0.0155165
Counts per donor sd_log.donor	ng_vs_v2_1m	88	2068	0.247558	0.600579	0.86	0.884554	M_UMI_donorsd_log.donor	M_UMI_donor	sd_log.donor	Counts per donor	Counts per donor sd_log.donor	0.897959	0.931532	0.977778	0.967033	-2	-51	0.975955	0.969889	-0.0211881
Counts per donor sd.cell	ng_vs_v2_1m	94	2185	0.256046	0.627566	0.893204	0.917747	M_UMI_donorsd.cell	M_UMI_donor	sd.cell	Counts per donor	Counts per donor sd.cell	0.959184	0.984234	1.04444	1.03297	4	66	1.01364	1.00734	0.0120158
Counts per donor sd_log.cell	ng_vs_v2_1m	95	2199	0.256423	0.62865	0.898551	0.921123	M_UMI_donorsd_log.cell	M_UMI_donor	sd_log.cell	Counts per donor	Counts per donor sd_log.cell	0.969388	0.990541	1.05556	1.04396	5	80	1.0197	1.01337	0.0173626
Counts per donor cv.donor	ng_vs_v2_1m	88	2058	0.254043	0.606798	0.87	0.886588	M_UMI_donorcv.donor	M_UMI_donor	cv.donor	Counts per donor	Counts per donor cv.donor	0.897959	0.927027	0.977778	0.967033	-2	-61	0.987303	0.981167	-0.0111881
Counts per donor cv_log.donor	ng_vs_v2_1m	87	2060	0.256212	0.605584	0.864322	0.8871	M_UMI_donorcv_log.donor	M_UMI_donor	cv_log.donor	Counts per donor	Counts per donor cv_log.donor	0.887755	0.927928	0.966667	0.956044	-3	-59	0.980859	0.974763	-0.0168665
Counts per donor cv.cell	ng_vs_v2_1m	88	2124	0.257426	0.635784	0.87	0.905053	M_UMI_donorcv.cell	M_UMI_donor	cv.cell	Counts per donor	Counts per donor cv.cell	0.897959	0.956757	0.977778	0.967033	-2	5	0.987303	0.981167	-0.0111881
Counts per donor cv_log.cell	ng_vs_v2_1m	89	2116	0.258831	0.632926	0.875622	0.903065	M_UMI_donorcv_log.cell	M_UMI_donor	cv_log.cell	Counts per donor	Counts per donor cv_log.cell	0.908163	0.953153	0.988889	0.978022	-1	-3	0.993683	0.987507	-0.00556623
Counts per donor maf_	ng_vs_v2_1m	87	2104	0.259158	0.62989	0.874372	0.896426	M_UMI_donormaf_	M_UMI_donor	maf_	Counts per donor	Counts per donor maf_	0.887755	0.947748	0.966667	0.956044	-3	-15	0.992265	0.986097	-0.00681626
Total number of cells	ng_vs_v2_1m	88	2146	0.259581	0.637137	0.88	0.915445	T_cells	T_cells		Total number of cells	Total number of cells	0.897959	0.966667	0.977778	0.967033	-2	27	0.998652	0.992444	-0.00118812
Total number of cells mean.donor	ng_vs_v2_1m	95	2106	0.253175	0.640533	0.898551	0.902844	T_cellsmean.donor	T_cells	mean.donor	Total number of cells	Total number of cells mean.donor	0.969388	0.948649	1.05556	1.04396	5	-13	1.0197	1.01337	0.0173626
Total number of cells mean_log.donor	ng_vs_v2_1m	97	2111	0.25371	0.642387	0.909091	0.904091	T_cellsmean_log.donor	T_cells	mean_log.donor	Total number of cells	Total number of cells mean_log.donor	0.989796	0.950901	1.07778	1.06593	7	-8	1.03166	1.02525	0.0279028
Total number of cells mean.cell	ng_vs_v2_1m	97	2120	0.253431	0.63982	0.909091	0.90406	T_cellsmean.cell	T_cells	mean.cell	Total number of cells	Total number of cells mean.cell	0.989796	0.954955	1.07778	1.06593	7	1	1.03166	1.02525	0.0279028
Total number of cells mean_log.cell	ng_vs_v2_1m	97	2123	0.253935	0.640149	0.909091	0.904805	T_cellsmean_log.cell	T_cells	mean_log.cell	Total number of cells	Total number of cells mean_log.cell	0.989796	0.956306	1.07778	1.06593	7	4	1.03166	1.02525	0.0279028
Total number of cells zeros.cell	ng_vs_v2_1m	87	2040	0.260514	0.635896	0.874372	0.907369	T_cellszeros.cell	T_cells	zeros.cell	Total number of cells	Total number of cells zeros.cell	0.887755	0.918919	0.966667	0.956044	-3	-79	0.992265	0.986097	-0.00681626
Total number of cells sd.donor	ng_vs_v2_1m	93	2219	0.253204	0.63138	0.887805	0.92236	T_cellssd.donor	T_cells	sd.donor	Total number of cells	Total number of cells sd.donor	0.94898	0.99955	1.03333	1.02198	3	100	1.00751	1.00125	0.00661676
Total number of cells sd_log.donor	ng_vs_v2_1m	93	2220	0.253376	0.631537	0.887805	0.922599	T_cellssd_log.donor	T_cells	sd_log.donor	Total number of cells	Total number of cells sd_log.donor	0.94898	1	1.03333	1.02198	3	101	1.00751	1.00125	0.00661676
Total number of cells sd.cell	ng_vs_v2_1m	95	2172	0.258428	0.632205	0.908213	0.917731	T_cellssd.cell	T_cells	sd.cell	Total number of cells	Total number of cells sd.cell	0.969388	0.978378	1.05556	1.04396	5	53	1.03067	1.02426	0.0270244
Total number of cells sd_log.cell	ng_vs_v2_1m	92	2163	0.258689	0.632982	0.901961	0.915993	T_cellssd_log.cell	T_cells	sd_log.cell	Total number of cells	Total number of cells sd_log.cell	0.938776	0.974324	1.02222	1.01099	2	44	1.02357	1.01721	0.0207727
Total number of cells cv.donor	ng_vs_v2_1m	87	2129	0.257298	0.628066	0.864322	0.906292	T_cellscv.donor	T_cells	cv.donor	Total number of cells	Total number of cells cv.donor	0.887755	0.959009	0.966667	0.956044	-3	10	0.980859	0.974763	-0.0168665
Total number of cells cv_log.donor	ng_vs_v2_1m	88	2133	0.258812	0.628131	0.87	0.907282	T_cellscv_log.donor	T_cells	cv_log.donor	Total number of cells	Total number of cells cv_log.donor	0.897959	0.960811	0.977778	0.967033	-2	14	0.987303	0.981167	-0.0111881
Total number of cells cv.cell	ng_vs_v2_1m	84	2103	0.257785	0.642093	0.857143	0.92623	T_cellscv.cell	T_cells	cv.cell	Total number of cells	Total number of cells cv.cell	0.857143	0.947297	0.933333	0.923077	-6	-16	0.972713	0.966667	-0.0240453
Total number of cells cv_log.cell	ng_vs_v2_1m	86	2108	0.259333	0.640429	0.868687	0.924721	T_cellscv_log.cell	T_cells	cv_log.cell	Total number of cells	Total number of cells cv_log.cell	0.877551	0.94955	0.955556	0.945055	-4	-11	0.985813	0.979686	-0.0125013
Total number of cells maf_	ng_vs_v2_1m	90	2156	0.260102	0.640921	0.891089	0.916085	T_cellsmaf_	T_cells	maf_	Total number of cells	Total number of cells maf_	0.918367	0.971171	1	0.989011	0	37	1.01124	1.00495	0.00990099
Total counts per cohort	ng_vs_v2_1m	84	2027	0.258314	0.638986	0.857143	0.908248	T_UMI	T_UMI		Total counts per cohort	Total counts per cohort	0.857143	0.913063	0.933333	0.923077	-6	-92	0.972713	0.966667	-0.0240453
Total counts per cohort mean.donor	ng_vs_v2_1m	90	2121	0.254935	0.631924	0.891089	0.909297	T_UMImean.donor	T_UMI	mean.donor	Total counts per cohort	Total counts per cohort mean.donor	0.918367	0.955405	1	0.989011	0	2	1.01124	1.00495	0.00990099
Total counts per cohort mean_log.donor	ng_vs_v2_1m	90	2131	0.255364	0.633609	0.891089	0.911765	T_UMImean_log.donor	T_UMI	mean_log.donor	Total counts per cohort	Total counts per cohort mean_log.donor	0.918367	0.95991	1	0.989011	0	12	1.01124	1.00495	0.00990099
Total counts per cohort mean.cell	ng_vs_v2_1m	88	2129	0.255064	0.632271	0.88	0.911272	T_UMImean.cell	T_UMI	mean.cell	Total counts per cohort	Total counts per cohort mean.cell	0.897959	0.959009	0.977778	0.967033	-2	10	0.998652	0.992444	-0.00118812
Total counts per cohort mean_log.cell	ng_vs_v2_1m	91	2148	0.255468	0.635491	0.896552	0.915934	T_UMImean_log.cell	T_UMI	mean_log.cell	Total counts per cohort	Total counts per cohort mean_log.cell	0.928571	0.967568	1.01111	1	1	29	1.01744	1.01111	0.0153636
Total counts per cohort zeros.cell	ng_vs_v2_1m	82	1997	0.259049	0.641484	0.845361	0.902473	T_UMIzeros.cell	T_UMI	zeros.cell	Total counts per cohort	Total counts per cohort zeros.cell	0.836735	0.89955	0.911111	0.901099	-8	-122	0.959342	0.953379	-0.0358273
Total counts per cohort sd.donor	ng_vs_v2_1m	93	2197	0.25615	0.633282	0.897561	0.923763	T_UMIsd.donor	T_UMI	sd.donor	Total counts per cohort	Total counts per cohort sd.donor	0.94898	0.98964	1.03333	1.02198	3	78	1.01858	1.01225	0.0163729
Total counts per cohort sd_log.donor	ng_vs_v2_1m	91	2191	0.256253	0.633086	0.896552	0.922768	T_UMIsd_log.donor	T_UMI	sd_log.donor	Total counts per cohort	Total counts per cohort sd_log.donor	0.928571	0.986937	1.01111	1	1	72	1.01744	1.01111	0.0153636
Total counts per cohort sd.cell	ng_vs_v2_1m	87	2041	0.258284	0.636827	0.874372	0.911778	T_UMIsd.cell	T_UMI	sd.cell	Total counts per cohort	Total counts per cohort sd.cell	0.887755	0.919369	0.966667	0.956044	-3	-78	0.992265	0.986097	-0.00681626
Total counts per cohort sd_log.cell	ng_vs_v2_1m	87	2042	0.258438	0.638002	0.874372	0.91203	T_UMIsd_log.cell	T_UMI	sd_log.cell	Total counts per cohort	Total counts per cohort sd_log.cell	0.887755	0.91982	0.966667	0.956044	-3	-77	0.992265	0.986097	-0.00681626
Total counts per cohort cv.donor	ng_vs_v2_1m	85	2129	0.257818	0.630066	0.862944	0.907198	T_UMIcv.donor	T_UMI	cv.donor	Total counts per cohort	Total counts per cohort cv.donor	0.867347	0.959009	0.944444	0.934066	-5	10	0.979296	0.973209	-0.018244
Total counts per cohort cv_log.donor	ng_vs_v2_1m	83	2113	0.258729	0.630622	0.851282	0.907315	T_UMIcv_log.donor	T_UMI	cv_log.donor	Total counts per cohort	Total counts per cohort cv_log.donor	0.846939	0.951802	0.922222	0.912088	-7	-6	0.966062	0.960057	-0.0299061
Total counts per cohort cv.cell	ng_vs_v2_1m	75	1965	0.256429	0.639026	0.802139	0.893747	T_UMIcv.cell	T_UMI	cv.cell	Total counts per cohort	Total counts per cohort cv.cell	0.765306	0.885135	0.833333	0.824176	-15	-154	0.910293	0.904635	-0.0790491
Total counts per cohort cv_log.cell	ng_vs_v2_1m	81	2000	0.257864	0.641134	0.839378	0.903241	T_UMIcv_log.cell	T_UMI	cv_log.cell	Total counts per cohort	Total counts per cohort cv_log.cell	0.826531	0.900901	0.9	0.89011	-9	-119	0.952553	0.946632	-0.0418099
Total counts per cohort maf_	ng_vs_v2_1m	82	2081	0.258874	0.641691	0.845361	0.900686	T_UMImaf_	T_UMI	maf_	Total counts per cohort	Total counts per cohort maf_	0.836735	0.937387	0.911111	0.901099	-8	-38	0.959342	0.953379	-0.0358273
Standard error	ng_vs_v3_1m	113	2333	0.275925	0.713106	0.851562	0.873511	SE	SE		Standard error	Standard error	0.837037	0.93582	0.974138	1	-3	-115	0.984619	1	-0.0133024
Sample size	ng_vs_v3_1m	116	2448	0.277441	0.708812	0.864865	0.890672	SS	SS		Sample size	Sample size	0.859259	0.981949	1	1.02655	0	0	1	1.01562	0
Sample size mean.donor	ng_vs_v3_1m	112	2186	0.283469	0.715993	0.847059	0.839297	SSmean.donor	SS	mean.donor	Sample size	Sample size mean.donor	0.82963	0.876855	0.965517	0.99115	-4	-262	0.979412	0.994711	-0.017806
Sample size mean_log.donor	ng_vs_v3_1m	115	2256	0.28413	0.699513	0.860465	0.856249	SSmean_log.donor	SS	mean_log.donor	Sample size	Sample size mean_log.donor	0.851852	0.904934	0.991379	1.0177	-1	-192	0.994913	1.01045	-0.00439975
Sample size mean.cell	ng_vs_v3_1m	112	2198	0.282648	0.71084	0.847059	0.842661	SSmean.cell	SS	mean.cell	Sample size	Sample size mean.cell	0.82963	0.881669	0.965517	0.99115	-4	-250	0.979412	0.994711	-0.017806
Sample size mean_log.cell	ng_vs_v3_1m	114	2237	0.28338	0.698377	0.856031	0.851697	SSmean_log.cell	SS	mean_log.cell	Sample size	Sample size mean_log.cell	0.844444	0.897312	0.982759	1.00885	-2	-211	0.989786	1.00525	-0.00883374
Sample size zeros.cell	ng_vs_v3_1m	91	2004	0.271989	0.715068	0.752137	0.787051	SSzeros.cell	SS	zeros.cell	Sample size	Sample size zeros.cell	0.674074	0.803851	0.784483	0.80531	-25	-444	0.869658	0.883243	-0.112728
Sample size sd.donor	ng_vs_v3_1m	122	2397	0.28156	0.710795	0.898113	0.879611	SSsd.donor	SS	sd.donor	Sample size	Sample size sd.donor	0.903704	0.961492	1.05172	1.07965	6	-51	1.03844	1.05467	0.0332483
Sample size sd_log.donor	ng_vs_v3_1m	122	2393	0.281734	0.710748	0.898113	0.879108	SSsd_log.donor	SS	sd_log.donor	Sample size	Sample size sd_log.donor	0.903704	0.959888	1.05172	1.07965	6	-55	1.03844	1.05467	0.0332483
Sample size sd.cell	ng_vs_v3_1m	127	2408	0.286986	0.702522	0.903704	0.880081	SSsd.cell	SS	sd.cell	Sample size	Sample size sd.cell	0.940741	0.965905	1.09483	1.12389	11	-40	1.04491	1.06123	0.0388388
Sample size sd_log.cell	ng_vs_v3_1m	127	2408	0.287131	0.703356	0.903704	0.878059	SSsd_log.cell	SS	sd_log.cell	Sample size	Sample size sd_log.cell	0.940741	0.965905	1.09483	1.12389	11	-40	1.04491	1.06123	0.0388388
Sample size cv.donor	ng_vs_v3_1m	83	1821	0.237962	0.700877	0.707965	0.788894	SScv.donor	SS	cv.donor	Sample size	Sample size cv.donor	0.614815	0.730445	0.715517	0.734513	-33	-627	0.818584	0.831371	-0.1569
Sample size cv_log.donor	ng_vs_v3_1m	86	1910	0.248181	0.709247	0.724891	0.811783	SScv_log.donor	SS	cv_log.donor	Sample size	Sample size cv_log.donor	0.637037	0.766145	0.741379	0.761062	-30	-538	0.838155	0.851248	-0.139974
Sample size cv.cell	ng_vs_v3_1m	80	1791	0.248399	0.688472	0.699552	0.779575	SScv.cell	SS	cv.cell	Sample size	Sample size cv.cell	0.592593	0.718412	0.689655	0.707965	-36	-657	0.808857	0.821492	-0.165313
Sample size cv_log.cell	ng_vs_v3_1m	94	2021	0.264974	0.706106	0.767932	0.833699	SScv_log.cell	SS	cv_log.cell	Sample size	Sample size cv_log.cell	0.696296	0.81067	0.810345	0.831858	-22	-427	0.887922	0.901792	-0.0969324
Sample size maf_	ng_vs_v3_1m	105	2300	0.277279	0.709419	0.822581	0.86748	SSmaf_	SS	maf_	Sample size	Sample size maf_	0.777778	0.922583	0.905172	0.929204	-11	-148	0.951109	0.965966	-0.0422842
Average number of cells	ng_vs_v3_1m	123	2487	0.282982	0.708913	0.887218	0.89371	M_cells_donor	M_cells_donor		Average number of cells	Average number of cells	0.911111	0.997593	1.06034	1.0885	7	39	1.02585	1.04187	0.0223532
Average number of cells mean.donor	ng_vs_v3_1m	107	2116	0.281978	0.712257	0.824	0.827423	M_cells_donormean.donor	M_cells_donor	mean.donor	Average number of cells	Average number of cells mean.donor	0.792593	0.848777	0.922414	0.946903	-9	-332	0.95275	0.967633	-0.0408649
Average number of cells mean_log.donor	ng_vs_v3_1m	109	2141	0.282681	0.715322	0.833333	0.833262	M_cells_donormean_log.donor	M_cells_donor	mean_log.donor	Average number of cells	Average number of cells mean_log.donor	0.807407	0.858805	0.939655	0.964602	-7	-307	0.963542	0.978593	-0.0315315
Average number of cells mean.cell	ng_vs_v3_1m	107	2122	0.281396	0.707581	0.824	0.828075	M_cells_donormean.cell	M_cells_donor	mean.cell	Average number of cells	Average number of cells mean.cell	0.792593	0.851183	0.922414	0.946903	-9	-326	0.95275	0.967633	-0.0408649
Average number of cells mean_log.cell	ng_vs_v3_1m	107	2123	0.282151	0.709702	0.824	0.829185	M_cells_donormean_log.cell	M_cells_donor	mean_log.cell	Average number of cells	Average number of cells mean_log.cell	0.792593	0.851584	0.922414	0.946903	-9	-325	0.95275	0.967633	-0.0408649
Average number of cells zeros.cell	ng_vs_v3_1m	119	2389	0.279797	0.725983	0.870229	0.870483	M_cells_donorzeros.cell	M_cells_donor	zeros.cell	Average number of cells	Average number of cells zeros.cell	0.881481	0.958283	1.02586	1.0531	3	-59	1.0062	1.02192	0.00536414
Average number of cells sd.donor	ng_vs_v3_1m	127	2425	0.283003	0.708056	0.911111	0.887545	M_cells_donorsd.donor	M_cells_donor	sd.donor	Average number of cells	Average number of cells sd.donor	0.940741	0.972724	1.09483	1.12389	11	-23	1.05347	1.06993	0.0462462
Average number of cells sd_log.donor	ng_vs_v3_1m	128	2427	0.283202	0.707332	0.915129	0.888396	M_cells_donorsd_log.donor	M_cells_donor	sd_log.donor	Average number of cells	Average number of cells sd_log.donor	0.948148	0.973526	1.10345	1.13274	12	-21	1.05812	1.07465	0.0502643
Average number of cells sd.cell	ng_vs_v3_1m	123	2358	0.286404	0.699907	0.894737	0.870684	M_cells_donorsd.cell	M_cells_donor	sd.cell	Average number of cells	Average number of cells sd.cell	0.911111	0.945848	1.06034	1.0885	7	-90	1.03454	1.0507	0.029872
Average number of cells sd_log.cell	ng_vs_v3_1m	125	2384	0.286841	0.701638	0.902985	0.874619	M_cells_donorsd_log.cell	M_cells_donor	sd_log.cell	Average number of cells	Average number of cells sd_log.cell	0.925926	0.956278	1.07759	1.10619	9	-64	1.04408	1.06039	0.0381202
Average number of cells cv.donor	ng_vs_v3_1m	88	2019	0.249014	0.714576	0.735931	0.832309	M_cells_donorcv.donor	M_cells_donor	cv.donor	Average number of cells	Average number of cells cv.donor	0.651852	0.809868	0.758621	0.778761	-28	-429	0.85092	0.864212	-0.128934
Average number of cells cv_log.donor	ng_vs_v3_1m	94	2083	0.259093	0.711444	0.759494	0.84632	M_cells_donorcv_log.donor	M_cells_donor	cv_log.donor	Average number of cells	Average number of cells cv_log.donor	0.696296	0.83554	0.810345	0.831858	-22	-365	0.878165	0.891882	-0.105371
Average number of cells cv.cell	ng_vs_v3_1m	88	2032	0.259258	0.691657	0.735931	0.80893	M_cells_donorcv.cell	M_cells_donor	cv.cell	Average number of cells	Average number of cells cv.cell	0.651852	0.815082	0.758621	0.778761	-28	-416	0.85092	0.864212	-0.128934
Average number of cells cv_log.cell	ng_vs_v3_1m	104	2309	0.274101	0.705606	0.809717	0.861329	M_cells_donorcv_log.cell	M_cells_donor	cv_log.cell	Average number of cells	Average number of cells cv_log.cell	0.77037	0.926193	0.896552	0.920354	-12	-139	0.936235	0.95086	-0.0551483
Average number of cells maf_	ng_vs_v3_1m	119	2441	0.282631	0.709426	0.877863	0.889112	M_cells_donormaf_	M_cells_donor	maf_	Average number of cells	Average number of cells maf_	0.881481	0.979142	1.02586	1.0531	3	-7	1.01503	1.03088	0.0129977
Counts per cell	ng_vs_v3_1m	135	2473	0.286465	0.724696	0.942446	0.893812	M_UMI_cell	M_UMI_cell		Counts per cell	Counts per cell	1	0.991978	1.16379	1.19469	19	25	1.0897	1.10673	0.0775812
Counts per cell mean.donor	ng_vs_v3_1m	90	2005	0.279531	0.71577	0.746781	0.806253	M_UMI_cellmean.donor	M_UMI_cell	mean.donor	Counts per cell	Counts per cell mean.donor	0.666667	0.804252	0.775862	0.79646	-26	-443	0.863466	0.876954	-0.118084
Counts per cell mean_log.donor	ng_vs_v3_1m	91	2037	0.280203	0.716593	0.752137	0.814604	M_UMI_cellmean_log.donor	M_UMI_cell	mean_log.donor	Counts per cell	Counts per cell mean_log.donor	0.674074	0.817088	0.784483	0.80531	-25	-411	0.869658	0.883243	-0.112728
Counts per cell mean.cell	ng_vs_v3_1m	86	1996	0.279282	0.706765	0.724891	0.803	M_UMI_cellmean.cell	M_UMI_cell	mean.cell	Counts per cell	Counts per cell mean.cell	0.637037	0.800642	0.741379	0.761062	-30	-452	0.838155	0.851248	-0.139974
Counts per cell mean_log.cell	ng_vs_v3_1m	91	2028	0.279982	0.708533	0.752137	0.812267	M_UMI_cellmean_log.cell	M_UMI_cell	mean_log.cell	Counts per cell	Counts per cell mean_log.cell	0.674074	0.813478	0.784483	0.80531	-25	-420	0.869658	0.883243	-0.112728
Counts per cell zeros.cell	ng_vs_v3_1m	122	2467	0.286434	0.728866	0.883019	0.88729	M_UMI_cellzeros.cell	M_UMI_cell	zeros.cell	Counts per cell	Counts per cell zeros.cell	0.903704	0.989571	1.05172	1.07965	6	19	1.02099	1.03694	0.018154
Counts per cell sd.donor	ng_vs_v3_1m	116	2276	0.282905	0.711266	0.864865	0.853522	M_UMI_cellsd.donor	M_UMI_cell	sd.donor	Counts per cell	Counts per cell sd.donor	0.859259	0.912956	1	1.02655	0	-172	1	1.01562	0
Counts per cell sd_log.donor	ng_vs_v3_1m	116	2263	0.283102	0.712189	0.864865	0.850833	M_UMI_cellsd_log.donor	M_UMI_cell	sd_log.donor	Counts per cell	Counts per cell sd_log.donor	0.859259	0.907742	1	1.02655	0	-185	1	1.01562	0
Counts per cell sd.cell	ng_vs_v3_1m	119	2255	0.284184	0.696532	0.877863	0.854341	M_UMI_cellsd.cell	M_UMI_cell	sd.cell	Counts per cell	Counts per cell sd.cell	0.881481	0.904533	1.02586	1.0531	3	-193	1.01503	1.03088	0.0129977
Counts per cell sd_log.cell	ng_vs_v3_1m	120	2247	0.284819	0.697105	0.882129	0.852425	M_UMI_cellsd_log.cell	M_UMI_cell	sd_log.cell	Counts per cell	Counts per cell sd_log.cell	0.888889	0.901324	1.03448	1.06195	4	-201	1.01996	1.03589	0.0172644
Counts per cell cv.donor	ng_vs_v3_1m	100	2226	0.262479	0.703741	0.798354	0.851984	M_UMI_cellcv.donor	M_UMI_cell	cv.donor	Counts per cell	Counts per cell cv.donor	0.740741	0.8929	0.862069	0.884956	-16	-222	0.923097	0.937517	-0.066511
Counts per cell cv_log.donor	ng_vs_v3_1m	100	2274	0.271405	0.708209	0.806584	0.867595	M_UMI_cellcv_log.donor	M_UMI_cell	cv_log.donor	Counts per cell	Counts per cell cv_log.donor	0.740741	0.912154	0.862069	0.884956	-16	-174	0.932613	0.947182	-0.0582805
Counts per cell cv.cell	ng_vs_v3_1m	104	2249	0.271432	0.706068	0.801619	0.844547	M_UMI_cellcv.cell	M_UMI_cell	cv.cell	Counts per cell	Counts per cell cv.cell	0.77037	0.902126	0.896552	0.920354	-12	-199	0.926872	0.941351	-0.0632454
Counts per cell cv_log.cell	ng_vs_v3_1m	120	2443	0.282523	0.708492	0.874525	0.886747	M_UMI_cellcv_log.cell	M_UMI_cell	cv_log.cell	Counts per cell	Counts per cell cv_log.cell	0.888889	0.979944	1.03448	1.06195	4	-5	1.01117	1.02696	0.00965985
Counts per cell maf_	ng_vs_v3_1m	129	2493	0.286121	0.71401	0.919118	0.898211	M_UMI_cellmaf_	M_UMI_cell	maf_	Counts per cell	Counts per cell maf_	0.955556	1	1.11207	1.14159	13	45	1.06273	1.07933	0.0542528
Counts per donor	ng_vs_v3_1m	120	2249	0.286101	0.722638	0.882129	0.849143	M_UMI_donor	M_UMI_donor		Counts per donor	Counts per donor	0.888889	0.902126	1.03448	1.06195	4	-199	1.01996	1.03589	0.0172644
Counts per donor mean.donor	ng_vs_v3_1m	77	1772	0.276771	0.711899	0.672727	0.744952	M_UMI_donormean.donor	M_UMI_donor	mean.donor	Counts per donor	Counts per donor mean.donor	0.57037	0.71079	0.663793	0.681416	-39	-676	0.777841	0.789992	-0.192138
Counts per donor mean_log.donor	ng_vs_v3_1m	78	1808	0.277345	0.710513	0.678733	0.755351	M_UMI_donormean_log.donor	M_UMI_donor	mean_log.donor	Counts per donor	Counts per donor mean_log.donor	0.577778	0.725231	0.672414	0.690265	-38	-640	0.784785	0.797044	-0.186132
Counts per donor mean.cell	ng_vs_v3_1m	77	1769	0.276817	0.7025	0.672727	0.746865	M_UMI_donormean.cell	M_UMI_donor	mean.cell	Counts per donor	Counts per donor mean.cell	0.57037	0.709587	0.663793	0.681416	-39	-679	0.777841	0.789992	-0.192138
Counts per donor mean_log.cell	ng_vs_v3_1m	77	1790	0.277398	0.705675	0.672727	0.752947	M_UMI_donormean_log.cell	M_UMI_donor	mean_log.cell	Counts per donor	Counts per donor mean_log.cell	0.57037	0.71801	0.663793	0.681416	-39	-658	0.777841	0.789992	-0.192138
Counts per donor zeros.cell	ng_vs_v3_1m	122	2368	0.288874	0.731202	0.883019	0.87421	M_UMI_donorzeros.cell	M_UMI_donor	zeros.cell	Counts per donor	Counts per donor zeros.cell	0.903704	0.94986	1.05172	1.07965	6	-80	1.02099	1.03694	0.018154
Counts per donor sd.donor	ng_vs_v3_1m	98	1994	0.281008	0.7052	0.780083	0.795851	M_UMI_donorsd.donor	M_UMI_donor	sd.donor	Counts per donor	Counts per donor sd.donor	0.725926	0.79984	0.844828	0.867257	-18	-454	0.901971	0.916061	-0.0847819
Counts per donor sd_log.donor	ng_vs_v3_1m	98	1997	0.281177	0.705593	0.780083	0.796648	M_UMI_donorsd_log.donor	M_UMI_donor	sd_log.donor	Counts per donor	Counts per donor sd_log.donor	0.725926	0.801043	0.844828	0.867257	-18	-451	0.901971	0.916061	-0.0847819
Counts per donor sd.cell	ng_vs_v3_1m	97	2030	0.280904	0.712115	0.775	0.806219	M_UMI_donorsd.cell	M_UMI_donor	sd.cell	Counts per donor	Counts per donor sd.cell	0.718519	0.81428	0.836207	0.858407	-19	-418	0.896094	0.910092	-0.0898649
Counts per donor sd_log.cell	ng_vs_v3_1m	101	2051	0.281563	0.713299	0.795082	0.811247	M_UMI_donorsd_log.cell	M_UMI_donor	sd_log.cell	Counts per donor	Counts per donor sd_log.cell	0.748148	0.822704	0.87069	0.893805	-15	-397	0.919314	0.933674	-0.0697829
Counts per donor cv.donor	ng_vs_v3_1m	111	2369	0.27352	0.725306	0.850394	0.881777	M_UMI_donorcv.donor	M_UMI_donor	cv.donor	Counts per donor	Counts per donor cv.donor	0.822222	0.950261	0.956897	0.982301	-5	-79	0.983268	0.998627	-0.0144712
Counts per donor cv_log.donor	ng_vs_v3_1m	120	2409	0.280083	0.722213	0.882129	0.884351	M_UMI_donorcv_log.donor	M_UMI_donor	cv_log.donor	Counts per donor	Counts per donor cv_log.donor	0.888889	0.966306	1.03448	1.06195	4	-39	1.01996	1.03589	0.0172644
Counts per donor cv.cell	ng_vs_v3_1m	114	2311	0.280009	0.70878	0.856031	0.862624	M_UMI_donorcv.cell	M_UMI_donor	cv.cell	Counts per donor	Counts per donor cv.cell	0.844444	0.926996	0.982759	1.00885	-2	-137	0.989786	1.00525	-0.00883374
Counts per donor cv_log.cell	ng_vs_v3_1m	124	2381	0.286266	0.706505	0.898876	0.877186	M_UMI_donorcv_log.cell	M_UMI_donor	cv_log.cell	Counts per donor	Counts per donor cv_log.cell	0.918519	0.955074	1.06897	1.09735	8	-67	1.03933	1.05556	0.0340115
Counts per donor maf_	ng_vs_v3_1m	124	2361	0.285942	0.729382	0.898876	0.876276	M_UMI_donormaf_	M_UMI_donor	maf_	Counts per donor	Counts per donor maf_	0.918519	0.947052	1.06897	1.09735	8	-87	1.03933	1.05556	0.0340115
Total number of cells	ng_vs_v3_1m	129	2453	0.286075	0.723656	0.919118	0.88978	T_cells	T_cells		Total number of cells	Total number of cells	0.955556	0.983955	1.11207	1.14159	13	5	1.06273	1.07933	0.0542528
Total number of cells mean.donor	ng_vs_v3_1m	89	2006	0.280077	0.715943	0.741379	0.806516	T_cellsmean.donor	T_cells	mean.donor	Total number of cells	Total number of cells mean.donor	0.659259	0.804653	0.767241	0.787611	-27	-442	0.85722	0.870611	-0.123486
Total number of cells mean_log.donor	ng_vs_v3_1m	97	2075	0.280763	0.712952	0.775	0.815698	T_cellsmean_log.donor	T_cells	mean_log.donor	Total number of cells	Total number of cells mean_log.donor	0.718519	0.832331	0.836207	0.858407	-19	-373	0.896094	0.910092	-0.0898649
Total number of cells mean.cell	ng_vs_v3_1m	91	2039	0.279759	0.707592	0.752137	0.815122	T_cellsmean.cell	T_cells	mean.cell	Total number of cells	Total number of cells mean.cell	0.674074	0.81789	0.784483	0.80531	-25	-409	0.869658	0.883243	-0.112728
Total number of cells mean_log.cell	ng_vs_v3_1m	94	2070	0.280477	0.707588	0.759494	0.814413	T_cellsmean_log.cell	T_cells	mean_log.cell	Total number of cells	Total number of cells mean_log.cell	0.696296	0.830325	0.810345	0.831858	-22	-378	0.878165	0.891882	-0.105371
Total number of cells zeros.cell	ng_vs_v3_1m	116	2437	0.285392	0.727217	0.857143	0.880981	T_cellszeros.cell	T_cells	zeros.cell	Total number of cells	Total number of cells zeros.cell	0.859259	0.977537	1	1.02655	0	-11	0.991071	1.00655	-0.00772201
Total number of cells sd.donor	ng_vs_v3_1m	118	2283	0.283092	0.710977	0.873563	0.856432	T_cellssd.donor	T_cells	sd.donor	Total number of cells	Total number of cells sd.donor	0.874074	0.915764	1.01724	1.04425	2	-165	1.01006	1.02584	0.00869835
Total number of cells sd_log.donor	ng_vs_v3_1m	119	2298	0.283292	0.712696	0.877863	0.859979	T_cellssd_log.donor	T_cells	sd_log.donor	Total number of cells	Total number of cells sd_log.donor	0.881481	0.921781	1.02586	1.0531	3	-150	1.01503	1.03088	0.0129977
Total number of cells sd.cell	ng_vs_v3_1m	120	2263	0.284757	0.694904	0.882129	0.85625	T_cellssd.cell	T_cells	sd.cell	Total number of cells	Total number of cells sd.cell	0.888889	0.907742	1.03448	1.06195	4	-185	1.01996	1.03589	0.0172644
Total number of cells sd_log.cell	ng_vs_v3_1m	120	2250	0.285366	0.698384	0.882129	0.853144	T_cellssd_log.cell	T_cells	sd_log.cell	Total number of cells	Total number of cells sd_log.cell	0.888889	0.902527	1.03448	1.06195	4	-198	1.01996	1.03589	0.0172644
Total number of cells cv.donor	ng_vs_v3_1m	99	2211	0.259804	0.699591	0.793388	0.844145	T_cellscv.donor	T_cells	cv.donor	Total number of cells	Total number of cells cv.donor	0.733333	0.886883	0.853448	0.876106	-17	-237	0.917355	0.931685	-0.0714764
Total number of cells cv_log.donor	ng_vs_v3_1m	101	2298	0.269073	0.707148	0.811475	0.867011	T_cellscv_log.donor	T_cells	cv_log.donor	Total number of cells	Total number of cells cv_log.donor	0.748148	0.921781	0.87069	0.893805	-15	-150	0.938268	0.952925	-0.0533895
Total number of cells cv.cell	ng_vs_v3_1m	103	2263	0.269131	0.705579	0.796748	0.848333	T_cellscv.cell	T_cells	cv.cell	Total number of cells	Total number of cells cv.cell	0.762963	0.907742	0.887931	0.911504	-13	-185	0.92124	0.935631	-0.0681169
Total number of cells cv_log.cell	ng_vs_v3_1m	120	2425	0.281129	0.709292	0.874525	0.882709	T_cellscv_log.cell	T_cells	cv_log.cell	Total number of cells	Total number of cells cv_log.cell	0.888889	0.972724	1.03448	1.06195	4	-23	1.01117	1.02696	0.00965985
Total number of cells maf_	ng_vs_v3_1m	126	2473	0.28571	0.712748	0.907063	0.893413	T_cellsmaf_	T_cells	maf_	Total number of cells	Total number of cells maf_	0.933333	0.991978	1.08621	1.11504	10	25	1.04879	1.06518	0.0421983
Total counts per cohort	ng_vs_v3_1m	109	2092	0.28427	0.722106	0.833333	0.821344	T_UMI	T_UMI		Total counts per cohort	Total counts per cohort	0.807407	0.83915	0.939655	0.964602	-7	-356	0.963542	0.978593	-0.0315315
Total counts per cohort mean.donor	ng_vs_v3_1m	74	1705	0.274967	0.708068	0.654378	0.727959	T_UMImean.donor	T_UMI	mean.donor	Total counts per cohort	Total counts per cohort mean.donor	0.548148	0.683915	0.637931	0.654867	-42	-743	0.756624	0.768444	-0.210487
Total counts per cohort mean_log.donor	ng_vs_v3_1m	74	1716	0.275456	0.709823	0.654378	0.731249	T_UMImean_log.donor	T_UMI	mean_log.donor	Total counts per cohort	Total counts per cohort mean_log.donor	0.548148	0.688327	0.637931	0.654867	-42	-732	0.756624	0.768444	-0.210487
Total counts per cohort mean.cell	ng_vs_v3_1m	74	1704	0.275146	0.702207	0.654378	0.72813	T_UMImean.cell	T_UMI	mean.cell	Total counts per cohort	Total counts per cohort mean.cell	0.548148	0.683514	0.637931	0.654867	-42	-744	0.756624	0.768444	-0.210487
Total counts per cohort mean_log.cell	ng_vs_v3_1m	75	1716	0.275632	0.704149	0.66055	0.731719	T_UMImean_log.cell	T_UMI	mean_log.cell	Total counts per cohort	Total counts per cohort mean_log.cell	0.555556	0.688327	0.646552	0.663717	-41	-732	0.763761	0.775692	-0.204314
Total counts per cohort zeros.cell	ng_vs_v3_1m	118	2253	0.28836	0.731654	0.8659	0.845511	T_UMIzeros.cell	T_UMI	zeros.cell	Total counts per cohort	Total counts per cohort zeros.cell	0.874074	0.90373	1.01724	1.04425	2	-195	1.0012	1.01684	0.00103552
Total counts per cohort sd.donor	ng_vs_v3_1m	87	1888	0.279128	0.705015	0.721739	0.770621	T_UMIsd.donor	T_UMI	sd.donor	Total counts per cohort	Total counts per cohort sd.donor	0.644444	0.75732	0.75	0.769912	-29	-560	0.834511	0.847547	-0.143126
Total counts per cohort sd_log.donor	ng_vs_v3_1m	87	1887	0.279272	0.705367	0.721739	0.770344	T_UMIsd_log.donor	T_UMI	sd_log.donor	Total counts per cohort	Total counts per cohort sd_log.donor	0.644444	0.756919	0.75	0.769912	-29	-561	0.834511	0.847547	-0.143126
Total counts per cohort sd.cell	ng_vs_v3_1m	77	1771	0.278528	0.710479	0.672727	0.746518	T_UMIsd.cell	T_UMI	sd.cell	Total counts per cohort	Total counts per cohort sd.cell	0.57037	0.710389	0.663793	0.681416	-39	-677	0.777841	0.789992	-0.192138
Total counts per cohort sd_log.cell	ng_vs_v3_1m	80	1808	0.279135	0.714019	0.690583	0.755351	T_UMIsd_log.cell	T_UMI	sd_log.cell	Total counts per cohort	Total counts per cohort sd_log.cell	0.592593	0.725231	0.689655	0.707965	-36	-640	0.798487	0.81096	-0.174282
Total counts per cohort cv.donor	ng_vs_v3_1m	113	2322	0.278414	0.729928	0.851562	0.867668	T_UMIcv.donor	T_UMI	cv.donor	Total counts per cohort	Total counts per cohort cv.donor	0.837037	0.931408	0.974138	1	-3	-126	0.984619	1	-0.0133024
Total counts per cohort cv_log.donor	ng_vs_v3_1m	121	2396	0.282994	0.726249	0.886364	0.879789	T_UMIcv_log.donor	T_UMI	cv_log.donor	Total counts per cohort	Total counts per cohort cv_log.donor	0.896296	0.961091	1.0431	1.0708	5	-52	1.02486	1.04087	0.0214988
Total counts per cohort cv.cell	ng_vs_v3_1m	119	2318	0.282963	0.705392	0.877863	0.864264	T_UMIcv.cell	T_UMI	cv.cell	Total counts per cohort	Total counts per cohort cv.cell	0.881481	0.929803	1.02586	1.0531	3	-130	1.01503	1.03088	0.0129977
Total counts per cohort cv_log.cell	ng_vs_v3_1m	117	2291	0.286157	0.706086	0.869231	0.857912	T_UMIcv_log.cell	T_UMI	cv_log.cell	Total counts per cohort	Total counts per cohort cv_log.cell	0.866667	0.918973	1.00862	1.0354	1	-157	1.00505	1.02075	0.0043659
Total counts per cohort maf_	ng_vs_v3_1m	114	2230	0.284242	0.733537	0.856031	0.852108	T_UMImaf_	T_UMI	maf_	Total counts per cohort	Total counts per cohort maf_	0.844444	0.894505	0.982759	1.00885	-2	-218	0.989786	1.00525	-0.00883374
Standard error	stemi_v3_vs_v3_1m	82	1693	0.286268	0.767173	0.829016	0.850133	SE	SE		Standard error	Standard error	0.836735	0.896716	0.953488	1	-4	1	0.972119	1	-0.0237763
Sample size	stemi_v3_vs_v3_1m	86	1692	0.288679	0.784836	0.852792	0.85036	SS	SS		Sample size	Sample size	0.877551	0.896186	1	1.04878	0	0	1	1.02868	0
Sample size mean.donor	stemi_v3_vs_v3_1m	80	1714	0.29005	0.774466	0.816754	0.858128	SSmean.donor	SS	mean.donor	Sample size	Sample size mean.donor	0.816327	0.907839	0.930233	0.97561	-6	22	0.957741	0.985209	-0.036038
Sample size mean_log.donor	stemi_v3_vs_v3_1m	82	1734	0.290022	0.770757	0.829016	0.864152	SSmean_log.donor	SS	mean_log.donor	Sample size	Sample size mean_log.donor	0.836735	0.918432	0.953488	1	-4	42	0.972119	1	-0.0237763
Sample size mean.cell	stemi_v3_vs_v3_1m	87	1830	0.28816	0.780956	0.858586	0.891176	SSmean.cell	SS	mean.cell	Sample size	Sample size mean.cell	0.887755	0.96928	1.01163	1.06098	1	138	1.00679	1.03567	0.00579398
Sample size mean_log.cell	stemi_v3_vs_v3_1m	88	1849	0.288053	0.781505	0.864322	0.896569	SSmean_log.cell	SS	mean_log.cell	Sample size	Sample size mean_log.cell	0.897959	0.979343	1.02326	1.07317	2	157	1.01352	1.04259	0.0115297
Sample size zeros.cell	stemi_v3_vs_v3_1m	83	1437	0.286885	0.795873	0.835052	0.76474	SSzeros.cell	SS	zeros.cell	Sample size	Sample size zeros.cell	0.846939	0.761123	0.965116	1.0122	-3	-255	0.979197	1.00728	-0.0177403
Sample size sd.donor	stemi_v3_vs_v3_1m	83	1698	0.289768	0.773245	0.835052	0.851132	SSsd.donor	SS	sd.donor	Sample size	Sample size sd.donor	0.846939	0.899364	0.965116	1.0122	-3	6	0.979197	1.00728	-0.0177403
Sample size sd_log.donor	stemi_v3_vs_v3_1m	84	1699	0.289859	0.773332	0.841026	0.851438	SSsd_log.donor	SS	sd_log.donor	Sample size	Sample size sd_log.donor	0.857143	0.899894	0.976744	1.02439	-2	7	0.986203	1.01449	-0.0117662
Sample size sd.cell	stemi_v3_vs_v3_1m	91	1840	0.286418	0.786227	0.871287	0.889915	SSsd.cell	SS	sd.cell	Sample size	Sample size sd.cell	0.928571	0.974576	1.05814	1.10976	5	148	1.02169	1.05099	0.0184953
Sample size sd_log.cell	stemi_v3_vs_v3_1m	90	1808	0.286748	0.782057	0.875622	0.882277	SSsd_log.cell	SS	sd_log.cell	Sample size	Sample size sd_log.cell	0.918367	0.957627	1.04651	1.09756	4	116	1.02677	1.05622	0.02283
Sample size cv.donor	stemi_v3_vs_v3_1m	84	1584	0.282415	0.789906	0.851282	0.816259	SScv.donor	SS	cv.donor	Sample size	Sample size cv.donor	0.857143	0.838983	0.976744	1.02439	-2	-108	0.99823	1.02686	-0.00150983
Sample size cv_log.donor	stemi_v3_vs_v3_1m	84	1523	0.283647	0.782671	0.851282	0.796089	SScv_log.donor	SS	cv_log.donor	Sample size	Sample size cv_log.donor	0.857143	0.806674	0.976744	1.02439	-2	-169	0.99823	1.02686	-0.00150983
Sample size cv.cell	stemi_v3_vs_v3_1m	88	1625	0.284598	0.805555	0.874372	0.858772	SScv.cell	SS	cv.cell	Sample size	Sample size cv.cell	0.897959	0.860699	1.02326	1.07317	2	-67	1.02531	1.05471	0.02158
Sample size cv_log.cell	stemi_v3_vs_v3_1m	89	1741	0.286629	0.784174	0.87	0.85466	SScv_log.cell	SS	cv_log.cell	Sample size	Sample size cv_log.cell	0.908163	0.92214	1.03488	1.08537	3	49	1.02018	1.04944	0.0172081
Sample size maf_	stemi_v3_vs_v3_1m	93	1888	0.287362	0.783165	0.892157	0.903929	SSmaf_	SS	maf_	Sample size	Sample size maf_	0.94898	1	1.0814	1.13415	7	196	1.04616	1.07616	0.039365
Average number of cells	stemi_v3_vs_v3_1m	94	1660	0.279764	0.797191	0.887805	0.865214	M_cells_donor	M_cells_donor		Average number of cells	Average number of cells	0.959184	0.879237	1.09302	1.14634	8	-32	1.04106	1.07091	0.035013
Average number of cells mean.donor	stemi_v3_vs_v3_1m	84	1766	0.288242	0.778798	0.841026	0.873136	M_cells_donormean.donor	M_cells_donor	mean.donor	Average number of cells	Average number of cells mean.donor	0.857143	0.935381	0.976744	1.02439	-2	74	0.986203	1.01449	-0.0117662
Average number of cells mean_log.donor	stemi_v3_vs_v3_1m	85	1830	0.287783	0.784755	0.846939	0.89169	M_cells_donormean_log.donor	M_cells_donor	mean_log.donor	Average number of cells	Average number of cells mean_log.donor	0.867347	0.96928	0.988372	1.03659	-1	138	0.993137	1.02162	-0.0058531
Average number of cells mean.cell	stemi_v3_vs_v3_1m	89	1691	0.279424	0.745706	0.86	0.840448	M_cells_donormean.cell	M_cells_donor	mean.cell	Average number of cells	Average number of cells mean.cell	0.908163	0.895657	1.03488	1.08537	3	-1	1.00845	1.03737	0.00720812
Average number of cells mean_log.cell	stemi_v3_vs_v3_1m	89	1688	0.279196	0.747305	0.86	0.840587	M_cells_donormean_log.cell	M_cells_donor	mean_log.cell	Average number of cells	Average number of cells mean_log.cell	0.908163	0.894068	1.03488	1.08537	3	-4	1.00845	1.03737	0.00720812
Average number of cells zeros.cell	stemi_v3_vs_v3_1m	71	1287	0.275471	0.815328	0.758242	0.753589	M_cells_donorzeros.cell	M_cells_donor	zeros.cell	Average number of cells	Average number of cells zeros.cell	0.72449	0.681674	0.825581	0.865854	-15	-405	0.889129	0.914629	-0.0945501
Average number of cells sd.donor	stemi_v3_vs_v3_1m	83	1611	0.284109	0.770317	0.835052	0.826063	M_cells_donorsd.donor	M_cells_donor	sd.donor	Average number of cells	Average number of cells sd.donor	0.846939	0.853284	0.965116	1.0122	-3	-81	0.979197	1.00728	-0.0177403
Average number of cells sd_log.donor	stemi_v3_vs_v3_1m	85	1662	0.284145	0.77163	0.846939	0.842162	M_cells_donorsd_log.donor	M_cells_donor	sd_log.donor	Average number of cells	Average number of cells sd_log.donor	0.867347	0.880297	0.988372	1.03659	-1	-30	0.993137	1.02162	-0.0058531
Average number of cells sd.cell	stemi_v3_vs_v3_1m	74	1377	0.273864	0.73634	0.767568	0.747816	M_cells_donorsd.cell	M_cells_donor	sd.cell	Average number of cells	Average number of cells sd.cell	0.755102	0.729343	0.860465	0.902439	-12	-315	0.900064	0.925878	-0.0852243
Average number of cells sd_log.cell	stemi_v3_vs_v3_1m	77	1430	0.274701	0.74647	0.787234	0.766848	M_cells_donorsd_log.cell	M_cells_donor	sd_log.cell	Average number of cells	Average number of cells sd_log.cell	0.785714	0.757415	0.895349	0.939024	-9	-262	0.923126	0.949601	-0.0655578
Average number of cells cv.donor	stemi_v3_vs_v3_1m	69	1285	0.269055	0.76749	0.744444	0.71933	M_cells_donorcv.donor	M_cells_donor	cv.donor	Average number of cells	Average number of cells cv.donor	0.704082	0.680614	0.802326	0.841463	-17	-407	0.87295	0.897986	-0.108347
Average number of cells cv_log.donor	stemi_v3_vs_v3_1m	72	1369	0.270922	0.760556	0.765027	0.740222	M_cells_donorcv_log.donor	M_cells_donor	cv_log.donor	Average number of cells	Average number of cells cv_log.donor	0.734694	0.725106	0.837209	0.878049	-14	-323	0.897086	0.922814	-0.0877646
Average number of cells cv.cell	stemi_v3_vs_v3_1m	69	1132	0.271071	0.809722	0.744444	0.693634	M_cells_donorcv.cell	M_cells_donor	cv.cell	Average number of cells	Average number of cells cv.cell	0.704082	0.599576	0.802326	0.841463	-17	-560	0.87295	0.897986	-0.108347
Average number of cells cv_log.cell	stemi_v3_vs_v3_1m	77	1356	0.275094	0.803717	0.797872	0.772927	M_cells_donorcv_log.cell	M_cells_donor	cv_log.cell	Average number of cells	Average number of cells cv_log.cell	0.785714	0.71822	0.895349	0.939024	-9	-336	0.9356	0.962434	-0.0549195
Average number of cells maf_	stemi_v3_vs_v3_1m	82	1479	0.278508	0.762761	0.818653	0.813348	M_cells_donormaf_	M_cells_donor	maf_	Average number of cells	Average number of cells maf_	0.836735	0.783369	0.953488	1	-4	-213	0.959968	0.9875	-0.034139
Counts per cell	stemi_v3_vs_v3_1m	89	1493	0.278354	0.798142	0.87	0.812958	M_UMI_cell	M_UMI_cell		Counts per cell	Counts per cell	0.908163	0.790784	1.03488	1.08537	3	-199	1.02018	1.04944	0.0172081
Counts per cell mean.donor	stemi_v3_vs_v3_1m	85	1833	0.287694	0.781876	0.846939	0.892545	M_UMI_cellmean.donor	M_UMI_cell	mean.donor	Counts per cell	Counts per cell mean.donor	0.867347	0.970869	0.988372	1.03659	-1	141	0.993137	1.02162	-0.0058531
Counts per cell mean_log.donor	stemi_v3_vs_v3_1m	85	1820	0.287177	0.784563	0.846939	0.888832	M_UMI_cellmean_log.donor	M_UMI_cell	mean_log.donor	Counts per cell	Counts per cell mean_log.donor	0.867347	0.963983	0.988372	1.03659	-1	128	0.993137	1.02162	-0.0058531
Counts per cell mean.cell	stemi_v3_vs_v3_1m	87	1623	0.278092	0.751466	0.848485	0.820109	M_UMI_cellmean.cell	M_UMI_cell	mean.cell	Counts per cell	Counts per cell mean.cell	0.887755	0.85964	1.01163	1.06098	1	-69	0.994949	1.02348	-0.00430703
Counts per cell mean_log.cell	stemi_v3_vs_v3_1m	87	1617	0.277848	0.752253	0.848485	0.818726	M_UMI_cellmean_log.cell	M_UMI_cell	mean_log.cell	Counts per cell	Counts per cell mean_log.cell	0.887755	0.856462	1.01163	1.06098	1	-75	0.994949	1.02348	-0.00430703
Counts per cell zeros.cell	stemi_v3_vs_v3_1m	68	1274	0.273838	0.812895	0.73743	0.748724	M_UMI_cellzeros.cell	M_UMI_cell	zeros.cell	Counts per cell	Counts per cell zeros.cell	0.693878	0.674788	0.790698	0.829268	-18	-418	0.864725	0.889525	-0.115362
Counts per cell sd.donor	stemi_v3_vs_v3_1m	83	1539	0.283127	0.76427	0.835052	0.802558	M_UMI_cellsd.donor	M_UMI_cell	sd.donor	Counts per cell	Counts per cell sd.donor	0.846939	0.815148	0.965116	1.0122	-3	-153	0.979197	1.00728	-0.0177403
Counts per cell sd_log.donor	stemi_v3_vs_v3_1m	84	1570	0.283153	0.770142	0.841026	0.812793	M_UMI_cellsd_log.donor	M_UMI_cell	sd_log.donor	Counts per cell	Counts per cell sd_log.donor	0.857143	0.831568	0.976744	1.02439	-2	-122	0.986203	1.01449	-0.0117662
Counts per cell sd.cell	stemi_v3_vs_v3_1m	75	1377	0.272126	0.736275	0.774194	0.747816	M_UMI_cellsd.cell	M_UMI_cell	sd.cell	Counts per cell	Counts per cell sd.cell	0.765306	0.729343	0.872093	0.914634	-11	-315	0.907834	0.933871	-0.0785983
Counts per cell sd_log.cell	stemi_v3_vs_v3_1m	75	1395	0.273006	0.740777	0.774194	0.754345	M_UMI_cellsd_log.cell	M_UMI_cell	sd_log.cell	Counts per cell	Counts per cell sd_log.cell	0.765306	0.738877	0.872093	0.914634	-11	-297	0.907834	0.933871	-0.0785983
Counts per cell cv.donor	stemi_v3_vs_v3_1m	65	1234	0.267308	0.758457	0.715909	0.704345	M_UMI_cellcv.donor	M_UMI_cell	cv.donor	Counts per cell	Counts per cell cv.donor	0.663265	0.653602	0.755814	0.792683	-21	-458	0.839489	0.863565	-0.136883
Counts per cell cv_log.donor	stemi_v3_vs_v3_1m	68	1287	0.26921	0.769466	0.73743	0.720694	M_UMI_cellcv_log.donor	M_UMI_cell	cv_log.donor	Counts per cell	Counts per cell cv_log.donor	0.693878	0.681674	0.790698	0.829268	-18	-405	0.864725	0.889525	-0.115362
Counts per cell cv.cell	stemi_v3_vs_v3_1m	69	1128	0.269249	0.80741	0.744444	0.691366	M_UMI_cellcv.cell	M_UMI_cell	cv.cell	Counts per cell	Counts per cell cv.cell	0.704082	0.597458	0.802326	0.841463	-17	-564	0.87295	0.897986	-0.108347
Counts per cell cv_log.cell	stemi_v3_vs_v3_1m	74	1287	0.273435	0.79384	0.778378	0.747608	M_UMI_cellcv_log.cell	M_UMI_cell	cv_log.cell	Counts per cell	Counts per cell cv_log.cell	0.755102	0.681674	0.860465	0.902439	-12	-405	0.912741	0.938919	-0.0744135
Counts per cell maf_	stemi_v3_vs_v3_1m	78	1449	0.277168	0.760405	0.804233	0.804906	M_UMI_cellmaf_	M_UMI_cell	maf_	Counts per cell	Counts per cell maf_	0.795918	0.767479	0.906977	0.95122	-8	-243	0.943059	0.970106	-0.0485591
Counts per donor	stemi_v3_vs_v3_1m	98	1825	0.282776	0.780232	0.909091	0.880989	M_UMI_donor	M_UMI_donor		Counts per donor	Counts per donor	1	0.966631	1.13953	1.19512	12	133	1.06602	1.09659	0.056299
Counts per donor mean.donor	stemi_v3_vs_v3_1m	85	1775	0.289266	0.780018	0.846939	0.875783	M_UMI_donormean.donor	M_UMI_donor	mean.donor	Counts per donor	Counts per donor mean.donor	0.867347	0.940148	0.988372	1.03659	-1	83	0.993137	1.02162	-0.0058531
Counts per donor mean_log.donor	stemi_v3_vs_v3_1m	85	1769	0.288935	0.782726	0.846939	0.87402	M_UMI_donormean_log.donor	M_UMI_donor	mean_log.donor	Counts per donor	Counts per donor mean_log.donor	0.867347	0.93697	0.988372	1.03659	-1	77	0.993137	1.02162	-0.0058531
Counts per donor mean.cell	stemi_v3_vs_v3_1m	89	1723	0.282296	0.766022	0.86	0.853439	M_UMI_donormean.cell	M_UMI_donor	mean.cell	Counts per donor	Counts per donor mean.cell	0.908163	0.912606	1.03488	1.08537	3	31	1.00845	1.03737	0.00720812
Counts per donor mean_log.cell	stemi_v3_vs_v3_1m	89	1721	0.282105	0.763735	0.86	0.852832	M_UMI_donormean_log.cell	M_UMI_donor	mean_log.cell	Counts per donor	Counts per donor mean_log.cell	0.908163	0.911547	1.03488	1.08537	3	29	1.00845	1.03737	0.00720812
Counts per donor zeros.cell	stemi_v3_vs_v3_1m	76	1385	0.279054	0.803514	0.791444	0.782684	M_UMI_donorzeros.cell	M_UMI_donor	zeros.cell	Counts per donor	Counts per donor zeros.cell	0.77551	0.733581	0.883721	0.926829	-10	-307	0.928062	0.954679	-0.061348
Counts per donor sd.donor	stemi_v3_vs_v3_1m	87	1667	0.286157	0.768374	0.858586	0.843716	M_UMI_donorsd.donor	M_UMI_donor	sd.donor	Counts per donor	Counts per donor sd.donor	0.887755	0.882945	1.01163	1.06098	1	-25	1.00679	1.03567	0.00579398
Counts per donor sd_log.donor	stemi_v3_vs_v3_1m	87	1660	0.286215	0.77317	0.858586	0.841539	M_UMI_donorsd_log.donor	M_UMI_donor	sd_log.donor	Counts per donor	Counts per donor sd_log.donor	0.887755	0.879237	1.01163	1.06098	1	-32	1.00679	1.03567	0.00579398
Counts per donor sd.cell	stemi_v3_vs_v3_1m	86	1568	0.277715	0.75614	0.84264	0.807172	M_UMI_donorsd.cell	M_UMI_donor	sd.cell	Counts per donor	Counts per donor sd.cell	0.877551	0.830508	1	1.04878	0	-124	0.988095	1.01643	-0.0101523
Counts per donor sd_log.cell	stemi_v3_vs_v3_1m	86	1547	0.278439	0.761121	0.84264	0.800222	M_UMI_donorsd_log.cell	M_UMI_donor	sd_log.cell	Counts per donor	Counts per donor sd_log.cell	0.877551	0.819386	1	1.04878	0	-145	0.988095	1.01643	-0.0101523
Counts per donor cv.donor	stemi_v3_vs_v3_1m	77	1385	0.272983	0.760841	0.797872	0.746078	M_UMI_donorcv.donor	M_UMI_donor	cv.donor	Counts per donor	Counts per donor cv.donor	0.785714	0.733581	0.895349	0.939024	-9	-307	0.9356	0.962434	-0.0549195
Counts per donor cv_log.donor	stemi_v3_vs_v3_1m	82	1566	0.27474	0.771447	0.829016	0.80817	M_UMI_donorcv_log.donor	M_UMI_donor	cv_log.donor	Counts per donor	Counts per donor cv_log.donor	0.836735	0.829449	0.953488	1	-4	-126	0.972119	1	-0.0237763
Counts per donor cv.cell	stemi_v3_vs_v3_1m	76	1316	0.275141	0.808055	0.791444	0.756004	M_UMI_donorcv.cell	M_UMI_donor	cv.cell	Counts per donor	Counts per donor cv.cell	0.77551	0.697034	0.883721	0.926829	-10	-376	0.928062	0.954679	-0.061348
Counts per donor cv_log.cell	stemi_v3_vs_v3_1m	82	1447	0.278732	0.797049	0.829016	0.804795	M_UMI_donorcv_log.cell	M_UMI_donor	cv_log.cell	Counts per donor	Counts per donor cv_log.cell	0.836735	0.766419	0.953488	1	-4	-245	0.972119	1	-0.0237763
Counts per donor maf_	stemi_v3_vs_v3_1m	91	1808	0.281403	0.77254	0.881188	0.87762	M_UMI_donormaf_	M_UMI_donor	maf_	Counts per donor	Counts per donor maf_	0.928571	0.957627	1.05814	1.10976	5	116	1.0333	1.06293	0.0283962
Total number of cells	stemi_v3_vs_v3_1m	85	1682	0.289649	0.779814	0.846939	0.847285	T_cells	T_cells		Total number of cells	Total number of cells	0.867347	0.89089	0.988372	1.03659	-1	-10	0.993137	1.02162	-0.0058531
Total number of cells mean.donor	stemi_v3_vs_v3_1m	78	1706	0.289471	0.773989	0.804233	0.855169	T_cellsmean.donor	T_cells	mean.donor	Total number of cells	Total number of cells mean.donor	0.795918	0.903602	0.906977	0.95122	-8	14	0.943059	0.970106	-0.0485591
Total number of cells mean_log.donor	stemi_v3_vs_v3_1m	78	1706	0.289524	0.773897	0.804233	0.855169	T_cellsmean_log.donor	T_cells	mean_log.donor	Total number of cells	Total number of cells mean_log.donor	0.795918	0.903602	0.906977	0.95122	-8	14	0.943059	0.970106	-0.0485591
Total number of cells mean.cell	stemi_v3_vs_v3_1m	86	1760	0.28925	0.774097	0.852792	0.870317	T_cellsmean.cell	T_cells	mean.cell	Total number of cells	Total number of cells mean.cell	0.877551	0.932203	1	1.04878	0	68	1	1.02868	0
Total number of cells mean_log.cell	stemi_v3_vs_v3_1m	84	1716	0.289164	0.769014	0.841026	0.857143	T_cellsmean_log.cell	T_cells	mean_log.cell	Total number of cells	Total number of cells mean_log.cell	0.857143	0.908898	0.976744	1.02439	-2	24	0.986203	1.01449	-0.0117662
Total number of cells zeros.cell	stemi_v3_vs_v3_1m	85	1655	0.288636	0.81589	0.846939	0.834052	T_cellszeros.cell	T_cells	zeros.cell	Total number of cells	Total number of cells zeros.cell	0.867347	0.876589	0.988372	1.03659	-1	-37	0.993137	1.02162	-0.0058531
Total number of cells sd.donor	stemi_v3_vs_v3_1m	81	1680	0.290112	0.771305	0.822917	0.847204	T_cellssd.donor	T_cells	sd.donor	Total number of cells	Total number of cells sd.donor	0.826531	0.889831	0.94186	0.987805	-5	-12	0.964968	0.992643	-0.0298752
Total number of cells sd_log.donor	stemi_v3_vs_v3_1m	81	1681	0.290205	0.771303	0.822917	0.847512	T_cellssd_log.donor	T_cells	sd_log.donor	Total number of cells	Total number of cells sd_log.donor	0.826531	0.89036	0.94186	0.987805	-5	-11	0.964968	0.992643	-0.0298752
Total number of cells sd.cell	stemi_v3_vs_v3_1m	85	1715	0.288485	0.781876	0.846939	0.858961	T_cellssd.cell	T_cells	sd.cell	Total number of cells	Total number of cells sd.cell	0.867347	0.908369	0.988372	1.03659	-1	23	0.993137	1.02162	-0.0058531
Total number of cells sd_log.cell	stemi_v3_vs_v3_1m	86	1740	0.288653	0.778624	0.852792	0.866474	T_cellssd_log.cell	T_cells	sd_log.cell	Total number of cells	Total number of cells sd_log.cell	0.877551	0.92161	1	1.04878	0	48	1	1.02868	0
Total number of cells cv.donor	stemi_v3_vs_v3_1m	84	1537	0.284982	0.782705	0.851282	0.799666	T_cellscv.donor	T_cells	cv.donor	Total number of cells	Total number of cells cv.donor	0.857143	0.814089	0.976744	1.02439	-2	-155	0.99823	1.02686	-0.00150983
Total number of cells cv_log.donor	stemi_v3_vs_v3_1m	86	1538	0.285939	0.782196	0.862944	0.8	T_cellscv_log.donor	T_cells	cv_log.donor	Total number of cells	Total number of cells cv_log.donor	0.877551	0.814619	1	1.04878	0	-154	1.0119	1.04093	0.0101523
Total number of cells cv.cell	stemi_v3_vs_v3_1m	88	1563	0.286987	0.805191	0.874372	0.834807	T_cellscv.cell	T_cells	cv.cell	Total number of cells	Total number of cells cv.cell	0.897959	0.82786	1.02326	1.07317	2	-129	1.02531	1.05471	0.02158
Total number of cells cv_log.cell	stemi_v3_vs_v3_1m	87	1716	0.288353	0.785923	0.858586	0.852902	T_cellscv_log.cell	T_cells	cv_log.cell	Total number of cells	Total number of cells cv_log.cell	0.887755	0.908898	1.01163	1.06098	1	24	1.00679	1.03567	0.00579398
Total number of cells maf_	stemi_v3_vs_v3_1m	90	1807	0.288507	0.783616	0.875622	0.884058	T_cellsmaf_	T_cells	maf_	Total number of cells	Total number of cells maf_	0.918367	0.957097	1.04651	1.09756	4	115	1.02677	1.05622	0.02283
Total counts per cohort	stemi_v3_vs_v3_1m	87	1702	0.289864	0.779695	0.858586	0.853418	T_UMI	T_UMI		Total counts per cohort	Total counts per cohort	0.887755	0.901483	1.01163	1.06098	1	10	1.00679	1.03567	0.00579398
Total counts per cohort mean.donor	stemi_v3_vs_v3_1m	81	1706	0.28877	0.774313	0.822917	0.855169	T_UMImean.donor	T_UMI	mean.donor	Total counts per cohort	Total counts per cohort mean.donor	0.826531	0.903602	0.94186	0.987805	-5	14	0.964968	0.992643	-0.0298752
Total counts per cohort mean_log.donor	stemi_v3_vs_v3_1m	80	1689	0.288869	0.772856	0.816754	0.849973	T_UMImean_log.donor	T_UMI	mean_log.donor	Total counts per cohort	Total counts per cohort mean_log.donor	0.816327	0.894597	0.930233	0.97561	-6	-3	0.957741	0.985209	-0.036038
Total counts per cohort mean.cell	stemi_v3_vs_v3_1m	85	1727	0.289581	0.770181	0.846939	0.860465	T_UMImean.cell	T_UMI	mean.cell	Total counts per cohort	Total counts per cohort mean.cell	0.867347	0.914725	0.988372	1.03659	-1	35	0.993137	1.02162	-0.0058531
Total counts per cohort mean_log.cell	stemi_v3_vs_v3_1m	85	1733	0.289507	0.770292	0.846939	0.862269	T_UMImean_log.cell	T_UMI	mean_log.cell	Total counts per cohort	Total counts per cohort mean_log.cell	0.867347	0.917903	0.988372	1.03659	-1	41	0.993137	1.02162	-0.0058531
Total counts per cohort zeros.cell	stemi_v3_vs_v3_1m	85	1634	0.289388	0.803906	0.846939	0.826876	T_UMIzeros.cell	T_UMI	zeros.cell	Total counts per cohort	Total counts per cohort zeros.cell	0.867347	0.865466	0.988372	1.03659	-1	-58	0.993137	1.02162	-0.0058531
Total counts per cohort sd.donor	stemi_v3_vs_v3_1m	81	1676	0.289976	0.770967	0.822917	0.845968	T_UMIsd.donor	T_UMI	sd.donor	Total counts per cohort	Total counts per cohort sd.donor	0.826531	0.887712	0.94186	0.987805	-5	-16	0.964968	0.992643	-0.0298752
Total counts per cohort sd_log.donor	stemi_v3_vs_v3_1m	83	1698	0.290067	0.767951	0.835052	0.85273	T_UMIsd_log.donor	T_UMI	sd_log.donor	Total counts per cohort	Total counts per cohort sd_log.donor	0.846939	0.899364	0.965116	1.0122	-3	6	0.979197	1.00728	-0.0177403
Total counts per cohort sd.cell	stemi_v3_vs_v3_1m	86	1700	0.289431	0.775695	0.852792	0.852276	T_UMIsd.cell	T_UMI	sd.cell	Total counts per cohort	Total counts per cohort sd.cell	0.877551	0.900424	1	1.04878	0	8	1	1.02868	0
Total counts per cohort sd_log.cell	stemi_v3_vs_v3_1m	86	1701	0.289489	0.775938	0.852792	0.852581	T_UMIsd_log.cell	T_UMI	sd_log.cell	Total counts per cohort	Total counts per cohort sd_log.cell	0.877551	0.900953	1	1.04878	0	9	1	1.02868	0
Total counts per cohort cv.donor	stemi_v3_vs_v3_1m	83	1491	0.286351	0.779033	0.845361	0.790304	T_UMIcv.donor	T_UMI	cv.donor	Total counts per cohort	Total counts per cohort cv.donor	0.846939	0.789725	0.965116	1.0122	-3	-201	0.991286	1.01972	-0.00743105
Total counts per cohort cv_log.donor	stemi_v3_vs_v3_1m	86	1532	0.287096	0.778565	0.862944	0.804124	T_UMIcv_log.donor	T_UMI	cv_log.donor	Total counts per cohort	Total counts per cohort cv_log.donor	0.877551	0.811441	1	1.04878	0	-160	1.0119	1.04093	0.0101523
Total counts per cohort cv.cell	stemi_v3_vs_v3_1m	87	1617	0.288166	0.796912	0.858586	0.849755	T_UMIcv.cell	T_UMI	cv.cell	Total counts per cohort	Total counts per cohort cv.cell	0.887755	0.856462	1.01163	1.06098	1	-75	1.00679	1.03567	0.00579398
Total counts per cohort cv_log.cell	stemi_v3_vs_v3_1m	85	1667	0.289067	0.783401	0.846939	0.842642	T_UMIcv_log.cell	T_UMI	cv_log.cell	Total counts per cohort	Total counts per cohort cv_log.cell	0.867347	0.882945	0.988372	1.03659	-1	-25	0.993137	1.02162	-0.0058531
Total counts per cohort maf_	stemi_v3_vs_v3_1m	92	1807	0.288885	0.785065	0.8867	0.883023	T_UMImaf_	T_UMI	maf_	Total counts per cohort	Total counts per cohort maf_	0.938776	0.957097	1.06977	1.12195	6	115	1.03976	1.06958	0.0339076
Standard error	v2_1m_vs_stemi_v2	61	1625	0.245973	0.694158	0.787097	0.92158	SE	SE		Standard error	Standard error	0.743902	0.89581	1.35556	1	16	440	1.21563	1	0.139615
Sample size	v2_1m_vs_stemi_v2	45	1185	0.204332	0.792622	0.647482	0.75442	SS	SS		Sample size	Sample size	0.54878	0.653252	1	0.737705	0	0	1	0.822621	0
Sample size mean.donor	v2_1m_vs_stemi_v2	50	1163	0.211796	0.790621	0.694444	0.743404	SSmean.donor	SS	mean.donor	Sample size	Sample size mean.donor	0.609756	0.641125	1.11111	0.819672	5	-22	1.07253	0.882286	0.0469624
Sample size mean_log.donor	v2_1m_vs_stemi_v2	50	1222	0.211706	0.789983	0.694444	0.767389	SSmean_log.donor	SS	mean_log.donor	Sample size	Sample size mean_log.donor	0.609756	0.673649	1.11111	0.819672	5	37	1.07253	0.882286	0.0469624
Sample size mean.cell	v2_1m_vs_stemi_v2	25	375	0.168832	0.850584	0.420168	0.304813	SSmean.cell	SS	mean.cell	Sample size	Sample size mean.cell	0.304878	0.206725	0.555556	0.409836	-20	-810	0.648926	0.53382	-0.227314
Sample size mean_log.cell	v2_1m_vs_stemi_v2	27	392	0.170408	0.853886	0.446281	0.317559	SSmean_log.cell	SS	mean_log.cell	Sample size	Sample size mean_log.cell	0.329268	0.216097	0.6	0.442623	-18	-793	0.689256	0.566996	-0.201201
Sample size zeros.cell	v2_1m_vs_stemi_v2	43	1165	0.204094	0.798038	0.627737	0.74621	SSzeros.cell	SS	zeros.cell	Sample size	Sample size zeros.cell	0.52439	0.642227	0.955556	0.704918	-2	-20	0.969505	0.797535	-0.0197448
Sample size sd.donor	v2_1m_vs_stemi_v2	46	1115	0.198089	0.804223	0.657143	0.725201	SSsd.donor	SS	sd.donor	Sample size	Sample size sd.donor	0.560976	0.614664	1.02222	0.754098	1	-70	1.01492	0.834895	0.00966084
Sample size sd_log.donor	v2_1m_vs_stemi_v2	46	1116	0.198194	0.803442	0.657143	0.725628	SSsd_log.donor	SS	sd_log.donor	Sample size	Sample size sd_log.donor	0.560976	0.615215	1.02222	0.754098	1	-69	1.01492	0.834895	0.00966084
Sample size sd.cell	v2_1m_vs_stemi_v2	26	374	0.164577	0.855697	0.433333	0.304057	SSsd.cell	SS	sd.cell	Sample size	Sample size sd.cell	0.317073	0.206174	0.577778	0.42623	-19	-811	0.669259	0.550546	-0.214149
Sample size sd_log.cell	v2_1m_vs_stemi_v2	28	401	0.168114	0.862119	0.459016	0.324229	SSsd_log.cell	SS	sd_log.cell	Sample size	Sample size sd_log.cell	0.341463	0.221058	0.622222	0.459016	-17	-784	0.708925	0.583177	-0.188466
Sample size cv.donor	v2_1m_vs_stemi_v2	36	1005	0.188587	0.822042	0.553846	0.676409	SScv.donor	SS	cv.donor	Sample size	Sample size cv.donor	0.439024	0.554024	0.8	0.590164	-9	-180	0.855385	0.703657	-0.0936359
Sample size cv_log.donor	v2_1m_vs_stemi_v2	38	1050	0.192628	0.814708	0.575758	0.696814	SScv_log.donor	SS	cv_log.donor	Sample size	Sample size cv_log.donor	0.463415	0.578831	0.844444	0.622951	-7	-135	0.889226	0.731495	-0.0717244
Sample size cv.cell	v2_1m_vs_stemi_v2	41	1146	0.200591	0.790141	0.607407	0.738308	SScv.cell	SS	cv.cell	Sample size	Sample size cv.cell	0.5	0.631753	0.911111	0.672131	-4	-39	0.938107	0.771706	-0.0400746
Sample size cv_log.cell	v2_1m_vs_stemi_v2	44	1179	0.202933	0.790242	0.637681	0.751969	SScv_log.cell	SS	cv_log.cell	Sample size	Sample size cv_log.cell	0.536585	0.649945	0.977778	0.721311	-1	-6	0.984863	0.810169	-0.00980085
Sample size maf_	v2_1m_vs_stemi_v2	46	1182	0.203126	0.738662	0.657143	0.753196	SSmaf_	SS	maf_	Sample size	Sample size maf_	0.560976	0.651599	1.02222	0.754098	1	-3	1.01492	0.834895	0.00966084
Average number of cells	v2_1m_vs_stemi_v2	76	1773	0.248922	0.735449	0.870588	0.926963	M_cells_donor	M_cells_donor		Average number of cells	Average number of cells	0.926829	0.977398	1.68889	1.2459	31	588	1.34458	1.10608	0.223106
Average number of cells mean.donor	v2_1m_vs_stemi_v2	76	1799	0.250033	0.717918	0.882353	0.940022	M_cells_donormean.donor	M_cells_donor	mean.donor	Average number of cells	Average number of cells mean.donor	0.926829	0.991731	1.68889	1.2459	31	614	1.36275	1.12102	0.234871
Average number of cells mean_log.donor	v2_1m_vs_stemi_v2	76	1801	0.250043	0.720235	0.882353	0.940599	M_cells_donormean_log.donor	M_cells_donor	mean_log.donor	Average number of cells	Average number of cells mean_log.donor	0.926829	0.992834	1.68889	1.2459	31	616	1.36275	1.12102	0.234871
Average number of cells mean.cell	v2_1m_vs_stemi_v2	60	1471	0.227667	0.775006	0.779221	0.856886	M_cells_donormean.cell	M_cells_donor	mean.cell	Average number of cells	Average number of cells mean.cell	0.731707	0.810915	1.33333	0.983607	15	286	1.20346	0.989994	0.131739
Average number of cells mean_log.cell	v2_1m_vs_stemi_v2	61	1523	0.229113	0.763796	0.787097	0.87441	M_cells_donormean_log.cell	M_cells_donor	mean_log.cell	Average number of cells	Average number of cells mean_log.cell	0.743902	0.839581	1.35556	1	16	338	1.21563	1	0.139615
Average number of cells zeros.cell	v2_1m_vs_stemi_v2	76	1774	0.248781	0.739583	0.870588	0.932199	M_cells_donorzeros.cell	M_cells_donor	zeros.cell	Average number of cells	Average number of cells zeros.cell	0.926829	0.977949	1.68889	1.2459	31	589	1.34458	1.10608	0.223106
Average number of cells sd.donor	v2_1m_vs_stemi_v2	81	1814	0.246565	0.7323	0.902857	0.934021	M_cells_donorsd.donor	M_cells_donor	sd.donor	Average number of cells	Average number of cells sd.donor	0.987805	1	1.8	1.32787	36	629	1.39441	1.14707	0.255375
Average number of cells sd_log.donor	v2_1m_vs_stemi_v2	81	1814	0.246619	0.732005	0.902857	0.934021	M_cells_donorsd_log.donor	M_cells_donor	sd_log.donor	Average number of cells	Average number of cells sd_log.donor	0.987805	1	1.8	1.32787	36	629	1.39441	1.14707	0.255375
Average number of cells sd.cell	v2_1m_vs_stemi_v2	57	1450	0.2258	0.772194	0.754967	0.849654	M_cells_donorsd.cell	M_cells_donor	sd.cell	Average number of cells	Average number of cells sd.cell	0.695122	0.799338	1.26667	0.934426	12	265	1.166	0.959179	0.107485
Average number of cells sd_log.cell	v2_1m_vs_stemi_v2	66	1575	0.229393	0.762987	0.825	0.890825	M_cells_donorsd_log.cell	M_cells_donor	sd_log.cell	Average number of cells	Average number of cells sd_log.cell	0.804878	0.868247	1.46667	1.08197	21	390	1.27417	1.04816	0.177518
Average number of cells cv.donor	v2_1m_vs_stemi_v2	77	1712	0.241709	0.738354	0.888889	0.909243	M_cells_donorcv.donor	M_cells_donor	cv.donor	Average number of cells	Average number of cells cv.donor	0.939024	0.943771	1.71111	1.2623	32	527	1.37284	1.12933	0.241407
Average number of cells cv_log.donor	v2_1m_vs_stemi_v2	82	1766	0.244805	0.737389	0.909091	0.919945	M_cells_donorcv_log.donor	M_cells_donor	cv_log.donor	Average number of cells	Average number of cells cv_log.donor	1	0.973539	1.82222	1.34426	37	581	1.40404	1.15499	0.261609
Average number of cells cv.cell	v2_1m_vs_stemi_v2	76	1711	0.244929	0.735041	0.870588	0.911732	M_cells_donorcv.cell	M_cells_donor	cv.cell	Average number of cells	Average number of cells cv.cell	0.926829	0.943219	1.68889	1.2459	31	526	1.34458	1.10608	0.223106
Average number of cells cv_log.cell	v2_1m_vs_stemi_v2	75	1722	0.247721	0.736391	0.863905	0.916736	M_cells_donorcv_log.cell	M_cells_donor	cv_log.cell	Average number of cells	Average number of cells cv_log.cell	0.914634	0.949283	1.66667	1.22951	30	537	1.33425	1.09758	0.216423
Average number of cells maf_	v2_1m_vs_stemi_v2	72	1690	0.24752	0.745816	0.86747	0.938466	M_cells_donormaf_	M_cells_donor	maf_	Average number of cells	Average number of cells maf_	0.878049	0.931643	1.6	1.18033	27	505	1.33976	1.10211	0.219988
Counts per cell	v2_1m_vs_stemi_v2	71	1627	0.242315	0.751345	0.860606	0.906178	M_UMI_cell	M_UMI_cell		Counts per cell	Counts per cell	0.865854	0.896913	1.57778	1.16393	26	442	1.32916	1.09339	0.213124
Counts per cell mean.donor	v2_1m_vs_stemi_v2	67	1689	0.244223	0.74502	0.832298	0.93873	M_UMI_cellmean.donor	M_UMI_cell	mean.donor	Counts per cell	Counts per cell mean.donor	0.817073	0.931092	1.48889	1.09836	22	504	1.28544	1.05743	0.184816
Counts per cell mean_log.donor	v2_1m_vs_stemi_v2	70	1700	0.244232	0.748173	0.853659	0.94144	M_UMI_cellmean_log.donor	M_UMI_cell	mean_log.donor	Counts per cell	Counts per cell mean_log.donor	0.853659	0.937155	1.55556	1.14754	25	515	1.31843	1.08457	0.206177
Counts per cell mean.cell	v2_1m_vs_stemi_v2	49	1184	0.211306	0.781292	0.685315	0.752702	M_UMI_cellmean.cell	M_UMI_cell	mean.cell	Counts per cell	Counts per cell mean.cell	0.597561	0.652701	1.08889	0.803279	4	-1	1.05843	0.870687	0.0378327
Counts per cell mean_log.cell	v2_1m_vs_stemi_v2	51	1258	0.213055	0.773329	0.703448	0.78158	M_UMI_cellmean_log.cell	M_UMI_cell	mean_log.cell	Counts per cell	Counts per cell mean_log.cell	0.621951	0.693495	1.13333	0.836066	6	73	1.08644	0.893725	0.0559663
Counts per cell zeros.cell	v2_1m_vs_stemi_v2	65	1591	0.242093	0.765866	0.81761	0.897688	M_UMI_cellzeros.cell	M_UMI_cell	zeros.cell	Counts per cell	Counts per cell zeros.cell	0.792683	0.877067	1.44444	1.06557	20	406	1.26275	1.03877	0.170128
Counts per cell sd.donor	v2_1m_vs_stemi_v2	65	1590	0.237027	0.759123	0.81761	0.906042	M_UMI_cellsd.donor	M_UMI_cell	sd.donor	Counts per cell	Counts per cell sd.donor	0.792683	0.876516	1.44444	1.06557	20	405	1.26275	1.03877	0.170128
Counts per cell sd_log.donor	v2_1m_vs_stemi_v2	66	1593	0.237121	0.757683	0.825	0.90699	M_UMI_cellsd_log.donor	M_UMI_cell	sd_log.donor	Counts per cell	Counts per cell sd_log.donor	0.804878	0.87817	1.46667	1.08197	21	408	1.27417	1.04816	0.177518
Counts per cell sd.cell	v2_1m_vs_stemi_v2	47	1257	0.208256	0.787754	0.666667	0.783109	M_UMI_cellsd.cell	M_UMI_cell	sd.cell	Counts per cell	Counts per cell sd.cell	0.573171	0.692944	1.04444	0.770492	2	72	1.02963	0.846995	0.0191847
Counts per cell sd_log.cell	v2_1m_vs_stemi_v2	51	1334	0.212521	0.78162	0.703448	0.81049	M_UMI_cellsd_log.cell	M_UMI_cell	sd_log.cell	Counts per cell	Counts per cell sd_log.cell	0.621951	0.735391	1.13333	0.836066	6	149	1.08644	0.893725	0.0559663
Counts per cell cv.donor	v2_1m_vs_stemi_v2	63	1492	0.230421	0.772295	0.802548	0.87593	M_UMI_cellcv.donor	M_UMI_cell	cv.donor	Counts per cell	Counts per cell cv.donor	0.768293	0.822492	1.4	1.03279	18	307	1.23949	1.01963	0.155066
Counts per cell cv_log.donor	v2_1m_vs_stemi_v2	61	1479	0.234551	0.773206	0.787097	0.870968	M_UMI_cellcv_log.donor	M_UMI_cell	cv_log.donor	Counts per cell	Counts per cell cv_log.donor	0.743902	0.815325	1.35556	1	16	294	1.21563	1	0.139615
Counts per cell cv.cell	v2_1m_vs_stemi_v2	68	1591	0.23754	0.750984	0.839506	0.894798	M_UMI_cellcv.cell	M_UMI_cell	cv.cell	Counts per cell	Counts per cell cv.cell	0.829268	0.877067	1.51111	1.11475	23	406	1.29657	1.06659	0.192024
Counts per cell cv_log.cell	v2_1m_vs_stemi_v2	71	1623	0.240775	0.750654	0.860606	0.904926	M_UMI_cellcv_log.cell	M_UMI_cell	cv_log.cell	Counts per cell	Counts per cell cv_log.cell	0.865854	0.894708	1.57778	1.16393	26	438	1.32916	1.09339	0.213124
Counts per cell maf_	v2_1m_vs_stemi_v2	70	1661	0.240375	0.732306	0.841463	0.895751	M_UMI_cellmaf_	M_UMI_cell	maf_	Counts per cell	Counts per cell maf_	0.853659	0.915656	1.55556	1.14754	25	476	1.29959	1.06907	0.193981
Counts per donor	v2_1m_vs_stemi_v2	68	1675	0.250675	0.731611	0.839506	0.935102	M_UMI_donor	M_UMI_donor		Counts per donor	Counts per donor	0.829268	0.923374	1.51111	1.11475	23	490	1.29657	1.06659	0.192024
Counts per donor mean.donor	v2_1m_vs_stemi_v2	70	1772	0.251727	0.709749	0.841463	0.934359	M_UMI_donormean.donor	M_UMI_donor	mean.donor	Counts per donor	Counts per donor mean.donor	0.853659	0.976847	1.55556	1.14754	25	587	1.29959	1.06907	0.193981
Counts per donor mean_log.donor	v2_1m_vs_stemi_v2	70	1777	0.251727	0.710355	0.841463	0.93582	M_UMI_donormean_log.donor	M_UMI_donor	mean_log.donor	Counts per donor	Counts per donor mean_log.donor	0.853659	0.979603	1.55556	1.14754	25	592	1.29959	1.06907	0.193981
Counts per donor mean.cell	v2_1m_vs_stemi_v2	73	1619	0.237217	0.759436	0.874251	0.90195	M_UMI_donormean.cell	M_UMI_donor	mean.cell	Counts per donor	Counts per donor mean.cell	0.890244	0.892503	1.62222	1.19672	28	434	1.35023	1.11073	0.226769
Counts per donor mean_log.cell	v2_1m_vs_stemi_v2	72	1607	0.238333	0.761469	0.86747	0.909091	M_UMI_donormean_log.cell	M_UMI_donor	mean_log.cell	Counts per donor	Counts per donor mean_log.cell	0.878049	0.885888	1.6	1.18033	27	422	1.33976	1.10211	0.219988
Counts per donor zeros.cell	v2_1m_vs_stemi_v2	70	1746	0.25059	0.733957	0.841463	0.925588	M_UMI_donorzeros.cell	M_UMI_donor	zeros.cell	Counts per donor	Counts per donor zeros.cell	0.853659	0.962514	1.55556	1.14754	25	561	1.29959	1.06907	0.193981
Counts per donor sd.donor	v2_1m_vs_stemi_v2	70	1753	0.250538	0.721917	0.841463	0.926008	M_UMI_donorsd.donor	M_UMI_donor	sd.donor	Counts per donor	Counts per donor sd.donor	0.853659	0.966373	1.55556	1.14754	25	568	1.29959	1.06907	0.193981
Counts per donor sd_log.donor	v2_1m_vs_stemi_v2	70	1753	0.250558	0.721645	0.841463	0.926008	M_UMI_donorsd_log.donor	M_UMI_donor	sd_log.donor	Counts per donor	Counts per donor sd_log.donor	0.853659	0.966373	1.55556	1.14754	25	568	1.29959	1.06907	0.193981
Counts per donor sd.cell	v2_1m_vs_stemi_v2	71	1616	0.236136	0.757354	0.860606	0.901004	M_UMI_donorsd.cell	M_UMI_donor	sd.cell	Counts per donor	Counts per donor sd.cell	0.865854	0.890849	1.57778	1.16393	26	431	1.32916	1.09339	0.213124
Counts per donor sd_log.cell	v2_1m_vs_stemi_v2	75	1610	0.238911	0.7553	0.887574	0.899109	M_UMI_donorsd_log.cell	M_UMI_donor	sd_log.cell	Counts per donor	Counts per donor sd_log.cell	0.914634	0.887541	1.66667	1.22951	30	425	1.37081	1.12766	0.240092
Counts per donor cv.donor	v2_1m_vs_stemi_v2	77	1747	0.246727	0.731579	0.888889	0.915376	M_UMI_donorcv.donor	M_UMI_donor	cv.donor	Counts per donor	Counts per donor cv.donor	0.939024	0.963065	1.71111	1.2623	32	562	1.37284	1.12933	0.241407
Counts per donor cv_log.donor	v2_1m_vs_stemi_v2	76	1774	0.248904	0.732134	0.882353	0.923415	M_UMI_donorcv_log.donor	M_UMI_donor	cv_log.donor	Counts per donor	Counts per donor cv_log.donor	0.926829	0.977949	1.68889	1.2459	31	589	1.36275	1.12102	0.234871
Counts per donor cv.cell	v2_1m_vs_stemi_v2	65	1604	0.247473	0.722838	0.81761	0.913331	M_UMI_donorcv.cell	M_UMI_donor	cv.cell	Counts per donor	Counts per donor cv.cell	0.792683	0.884234	1.44444	1.06557	20	419	1.26275	1.03877	0.170128
Counts per donor cv_log.cell	v2_1m_vs_stemi_v2	66	1651	0.249755	0.734312	0.825	0.927841	M_UMI_donorcv_log.cell	M_UMI_donor	cv_log.cell	Counts per donor	Counts per donor cv_log.cell	0.804878	0.910143	1.46667	1.08197	21	466	1.27417	1.04816	0.177518
Counts per donor maf_	v2_1m_vs_stemi_v2	67	1672	0.249772	0.739558	0.832298	0.934199	M_UMI_donormaf_	M_UMI_donor	maf_	Counts per donor	Counts per donor maf_	0.817073	0.92172	1.48889	1.09836	22	487	1.28544	1.05743	0.184816
Total number of cells	v2_1m_vs_stemi_v2	64	1550	0.233532	0.76758	0.810127	0.883299	T_cells	T_cells		Total number of cells	Total number of cells	0.780488	0.854465	1.42222	1.04918	19	365	1.2512	1.02926	0.162645
Total number of cells mean.donor	v2_1m_vs_stemi_v2	64	1598	0.236783	0.755796	0.810127	0.910874	T_cellsmean.donor	T_cells	mean.donor	Total number of cells	Total number of cells mean.donor	0.780488	0.880926	1.42222	1.04918	19	413	1.2512	1.02926	0.162645
Total number of cells mean_log.donor	v2_1m_vs_stemi_v2	66	1621	0.236771	0.754633	0.825	0.906017	T_cellsmean_log.donor	T_cells	mean_log.donor	Total number of cells	Total number of cells mean_log.donor	0.804878	0.893605	1.46667	1.08197	21	436	1.27417	1.04816	0.177518
Total number of cells mean.cell	v2_1m_vs_stemi_v2	43	835	0.197782	0.810432	0.627737	0.593195	T_cellsmean.cell	T_cells	mean.cell	Total number of cells	Total number of cells mean.cell	0.52439	0.460309	0.955556	0.704918	-2	-350	0.969505	0.797535	-0.0197448
Total number of cells mean_log.cell	v2_1m_vs_stemi_v2	45	951	0.199603	0.812784	0.647482	0.651064	T_cellsmean_log.cell	T_cells	mean_log.cell	Total number of cells	Total number of cells mean_log.cell	0.54878	0.524256	1	0.737705	0	-234	1	0.822621	0
Total number of cells zeros.cell	v2_1m_vs_stemi_v2	62	1461	0.233267	0.781215	0.794872	0.853453	T_cellszeros.cell	T_cells	zeros.cell	Total number of cells	Total number of cells zeros.cell	0.756098	0.805402	1.37778	1.01639	17	276	1.22764	1.00988	0.14739
Total number of cells sd.donor	v2_1m_vs_stemi_v2	62	1457	0.226843	0.788356	0.794872	0.865905	T_cellssd.donor	T_cells	sd.donor	Total number of cells	Total number of cells sd.donor	0.756098	0.803197	1.37778	1.01639	17	272	1.22764	1.00988	0.14739
Total number of cells sd_log.donor	v2_1m_vs_stemi_v2	63	1473	0.226954	0.789173	0.802548	0.870138	T_cellssd_log.donor	T_cells	sd_log.donor	Total number of cells	Total number of cells sd_log.donor	0.768293	0.812018	1.4	1.03279	18	288	1.23949	1.01963	0.155066
Total number of cells sd.cell	v2_1m_vs_stemi_v2	40	908	0.194023	0.810794	0.597015	0.630176	T_cellssd.cell	T_cells	sd.cell	Total number of cells	Total number of cells sd.cell	0.487805	0.500551	0.888889	0.655738	-5	-277	0.922056	0.758503	-0.0504671
Total number of cells sd_log.cell	v2_1m_vs_stemi_v2	44	974	0.198358	0.810261	0.637681	0.661977	T_cellssd_log.cell	T_cells	sd_log.cell	Total number of cells	Total number of cells sd_log.cell	0.536585	0.536935	0.977778	0.721311	-1	-211	0.984863	0.810169	-0.00980085
Total number of cells cv.donor	v2_1m_vs_stemi_v2	53	1335	0.218936	0.790853	0.721088	0.822722	T_cellscv.donor	T_cells	cv.donor	Total number of cells	Total number of cells cv.donor	0.646341	0.735943	1.17778	0.868852	8	150	1.11368	0.916137	0.0736064
Total number of cells cv_log.donor	v2_1m_vs_stemi_v2	54	1342	0.223445	0.79089	0.72973	0.825288	T_cellscv_log.donor	T_cells	cv_log.donor	Total number of cells	Total number of cells cv_log.donor	0.658537	0.739802	1.2	0.885246	9	157	1.12703	0.927116	0.0822477
Total number of cells cv.cell	v2_1m_vs_stemi_v2	65	1526	0.228632	0.764271	0.81761	0.874816	T_cellscv.cell	T_cells	cv.cell	Total number of cells	Total number of cells cv.cell	0.792683	0.841235	1.44444	1.06557	20	341	1.26275	1.03877	0.170128
Total number of cells cv_log.cell	v2_1m_vs_stemi_v2	64	1527	0.231867	0.766102	0.810127	0.875736	T_cellscv_log.cell	T_cells	cv_log.cell	Total number of cells	Total number of cells cv_log.cell	0.780488	0.841786	1.42222	1.04918	19	342	1.2512	1.02926	0.162645
Total number of cells maf_	v2_1m_vs_stemi_v2	71	1585	0.231503	0.739096	0.848485	0.862768	T_cellsmaf_	T_cells	maf_	Total number of cells	Total number of cells maf_	0.865854	0.87376	1.57778	1.16393	26	400	1.31044	1.07799	0.201003
Total counts per cohort	v2_1m_vs_stemi_v2	70	1620	0.241584	0.752024	0.853659	0.903984	T_UMI	T_UMI		Total counts per cohort	Total counts per cohort	0.853659	0.893054	1.55556	1.14754	25	435	1.31843	1.08457	0.206177
Total counts per cohort mean.donor	v2_1m_vs_stemi_v2	68	1706	0.243597	0.744478	0.839506	0.943776	T_UMImean.donor	T_UMI	mean.donor	Total counts per cohort	Total counts per cohort mean.donor	0.829268	0.940463	1.51111	1.11475	23	521	1.29657	1.06659	0.192024
Total counts per cohort mean_log.donor	v2_1m_vs_stemi_v2	68	1691	0.243605	0.751239	0.839506	0.939326	T_UMImean_log.donor	T_UMI	mean_log.donor	Total counts per cohort	Total counts per cohort mean_log.donor	0.829268	0.932194	1.51111	1.11475	23	506	1.29657	1.06659	0.192024
Total counts per cohort mean.cell	v2_1m_vs_stemi_v2	48	1103	0.209972	0.795878	0.676056	0.720054	T_UMImean.cell	T_UMI	mean.cell	Total counts per cohort	Total counts per cohort mean.cell	0.585366	0.608049	1.06667	0.786885	3	-82	1.04413	0.858924	0.0285743
Total counts per cohort mean_log.cell	v2_1m_vs_stemi_v2	50	1222	0.211734	0.775647	0.694444	0.768036	T_UMImean_log.cell	T_UMI	mean_log.cell	Total counts per cohort	Total counts per cohort mean_log.cell	0.609756	0.673649	1.11111	0.819672	5	37	1.07253	0.882286	0.0469624
Total counts per cohort zeros.cell	v2_1m_vs_stemi_v2	65	1584	0.241356	0.766416	0.81761	0.895453	T_UMIzeros.cell	T_UMI	zeros.cell	Total counts per cohort	Total counts per cohort zeros.cell	0.792683	0.873208	1.44444	1.06557	20	399	1.26275	1.03877	0.170128
Total counts per cohort sd.donor	v2_1m_vs_stemi_v2	64	1573	0.236113	0.761403	0.810127	0.902382	T_UMIsd.donor	T_UMI	sd.donor	Total counts per cohort	Total counts per cohort sd.donor	0.780488	0.867144	1.42222	1.04918	19	388	1.2512	1.02926	0.162645
Total counts per cohort sd_log.donor	v2_1m_vs_stemi_v2	64	1576	0.236209	0.761112	0.810127	0.903338	T_UMIsd_log.donor	T_UMI	sd_log.donor	Total counts per cohort	Total counts per cohort sd_log.donor	0.780488	0.868798	1.42222	1.04918	19	391	1.2512	1.02926	0.162645
Total counts per cohort sd.cell	v2_1m_vs_stemi_v2	45	1193	0.20684	0.777713	0.647482	0.757675	T_UMIsd.cell	T_UMI	sd.cell	Total counts per cohort	Total counts per cohort sd.cell	0.54878	0.657663	1	0.737705	0	8	1	0.822621	0
Total counts per cohort sd_log.cell	v2_1m_vs_stemi_v2	51	1311	0.211129	0.783059	0.703448	0.801887	T_UMIsd_log.cell	T_UMI	sd_log.cell	Total counts per cohort	Total counts per cohort sd_log.cell	0.621951	0.722712	1.13333	0.836066	6	126	1.08644	0.893725	0.0559663
Total counts per cohort cv.donor	v2_1m_vs_stemi_v2	61	1449	0.229371	0.77387	0.787097	0.861362	T_UMIcv.donor	T_UMI	cv.donor	Total counts per cohort	Total counts per cohort cv.donor	0.743902	0.798787	1.35556	1	16	264	1.21563	1	0.139615
Total counts per cohort cv_log.donor	v2_1m_vs_stemi_v2	63	1488	0.233557	0.772959	0.802548	0.873995	T_UMIcv_log.donor	T_UMI	cv_log.donor	Total counts per cohort	Total counts per cohort cv_log.donor	0.768293	0.820287	1.4	1.03279	18	303	1.23949	1.01963	0.155066
Total counts per cohort cv.cell	v2_1m_vs_stemi_v2	61	1532	0.236775	0.762053	0.787097	0.878565	T_UMIcv.cell	T_UMI	cv.cell	Total counts per cohort	Total counts per cohort cv.cell	0.743902	0.844542	1.35556	1	16	347	1.21563	1	0.139615
Total counts per cohort cv_log.cell	v2_1m_vs_stemi_v2	72	1624	0.240025	0.751081	0.86747	0.903521	T_UMIcv_log.cell	T_UMI	cv_log.cell	Total counts per cohort	Total counts per cohort cv_log.cell	0.878049	0.895259	1.6	1.18033	27	439	1.33976	1.10211	0.219988
Total counts per cohort maf_	v2_1m_vs_stemi_v2	73	1661	0.23962	0.732552	0.862275	0.895751	T_UMImaf_	T_UMI	maf_	Total counts per cohort	Total counts per cohort maf_	0.890244	0.915656	1.62222	1.19672	28	476	1.33174	1.09551	0.214793
Standard error	v2_1m_vs_stemi_v3	59	1461	0.251309	0.667076	0.819444	0.914739	SE	SE		Standard error	Standard error	0.766234	0.93176	2.95	1	39	1165	2.15104	1	0.438492
Sample size	v2_1m_vs_stemi_v3	20	296	0.211824	0.799276	0.380952	0.295477	SS	SS		Sample size	Sample size	0.25974	0.188776	1	0.338983	0	0	1	0.464891	0
Sample size mean.donor	v2_1m_vs_stemi_v3	7	75	0.176679	0.804474	0.152174	0.0836631	SSmean.donor	SS	mean.donor	Sample size	Sample size mean.donor	0.0909091	0.0478316	0.35	0.118644	-13	-221	0.399457	0.185704	-0.228778
Sample size mean_log.donor	v2_1m_vs_stemi_v3	8	77	0.177701	0.81669	0.172043	0.0858272	SSmean_log.donor	SS	mean_log.donor	Sample size	Sample size mean_log.donor	0.103896	0.0491071	0.4	0.135593	-12	-219	0.451613	0.209951	-0.208909
Sample size mean.cell	v2_1m_vs_stemi_v3	3	8	0.164788	0.938123	0.0681818	0.00822562	SSmean.cell	SS	mean.cell	Sample size	Sample size mean.cell	0.038961	0.00510204	0.15	0.0508475	-17	-288	0.178977	0.0832049	-0.312771
Sample size mean_log.cell	v2_1m_vs_stemi_v3	3	8	0.166492	0.937004	0.0681818	0.00822562	SSmean_log.cell	SS	mean_log.cell	Sample size	Sample size mean_log.cell	0.038961	0.00510204	0.15	0.0508475	-17	-288	0.178977	0.0832049	-0.312771
Sample size zeros.cell	v2_1m_vs_stemi_v3	28	580	0.217579	0.699264	0.5	0.496922	SSzeros.cell	SS	zeros.cell	Sample size	Sample size zeros.cell	0.363636	0.369898	1.4	0.474576	8	284	1.3125	0.610169	0.119048
Sample size sd.donor	v2_1m_vs_stemi_v3	8	100	0.184322	0.718147	0.172043	0.111483	SSsd.donor	SS	sd.donor	Sample size	Sample size sd.donor	0.103896	0.0637755	0.4	0.135593	-12	-196	0.451613	0.209951	-0.208909
Sample size sd_log.donor	v2_1m_vs_stemi_v3	7	99	0.18482	0.726948	0.152174	0.110429	SSsd_log.donor	SS	sd_log.donor	Sample size	Sample size sd_log.donor	0.0909091	0.0631378	0.35	0.118644	-13	-197	0.399457	0.185704	-0.228778
Sample size sd.cell	v2_1m_vs_stemi_v3	2	7	0.174855	0.999861	0.045977	0.00823045	SSsd.cell	SS	sd.cell	Sample size	Sample size sd.cell	0.025974	0.00446429	0.1	0.0338983	-18	-289	0.12069	0.0561075	-0.334975
Sample size sd_log.cell	v2_1m_vs_stemi_v3	2	6	0.177799	0.99998	0.045977	0.00705882	SSsd_log.cell	SS	sd_log.cell	Sample size	Sample size sd_log.cell	0.025974	0.00382653	0.1	0.0338983	-18	-290	0.12069	0.0561075	-0.334975
Sample size cv.donor	v2_1m_vs_stemi_v3	34	517	0.225176	0.748634	0.554622	0.457711	SScv.donor	SS	cv.donor	Sample size	Sample size cv.donor	0.441558	0.329719	1.7	0.576271	14	221	1.45588	0.676827	0.173669
Sample size cv_log.donor	v2_1m_vs_stemi_v3	24	409	0.222352	0.840916	0.422018	0.386115	SScv_log.donor	SS	cv_log.donor	Sample size	Sample size cv_log.donor	0.311688	0.260842	1.2	0.40678	4	113	1.1078	0.515005	0.041066
Sample size cv.cell	v2_1m_vs_stemi_v3	41	614	0.232841	0.802866	0.634921	0.508666	SScv.cell	SS	cv.cell	Sample size	Sample size cv.cell	0.532468	0.391582	2.05	0.694915	21	318	1.66667	0.774818	0.253968
Sample size cv_log.cell	v2_1m_vs_stemi_v3	35	530	0.223145	0.807253	0.566667	0.459532	SScv_log.cell	SS	cv_log.cell	Sample size	Sample size cv_log.cell	0.454545	0.33801	1.75	0.59322	15	234	1.4875	0.691525	0.185714
Sample size maf_	v2_1m_vs_stemi_v3	23	272	0.212689	0.745853	0.425926	0.274669	SSmaf_	SS	maf_	Sample size	Sample size maf_	0.298701	0.173469	1.15	0.389831	3	-24	1.11806	0.519774	0.0449735
Average number of cells	v2_1m_vs_stemi_v3	60	1377	0.25259	0.703884	0.8	0.871377	M_cells_donor	M_cells_donor		Average number of cells	Average number of cells	0.779221	0.878189	3	1.01695	40	1081	2.1	0.976271	0.419048
Average number of cells mean.donor	v2_1m_vs_stemi_v3	31	853	0.211813	0.60519	0.534483	0.656459	M_cells_donormean.donor	M_cells_donor	mean.donor	Average number of cells	Average number of cells mean.donor	0.402597	0.544005	1.55	0.525424	11	557	1.40302	0.65225	0.15353
Average number of cells mean_log.donor	v2_1m_vs_stemi_v3	35	990	0.213385	0.577434	0.583333	0.724292	M_cells_donormean_log.donor	M_cells_donor	mean_log.donor	Average number of cells	Average number of cells mean_log.donor	0.454545	0.631378	1.75	0.59322	15	694	1.53125	0.711864	0.202381
Average number of cells mean.cell	v2_1m_vs_stemi_v3	22	575	0.194243	0.65211	0.411215	0.494491	M_cells_donormean.cell	M_cells_donor	mean.cell	Average number of cells	Average number of cells mean.cell	0.285714	0.366709	1.1	0.372881	2	279	1.07944	0.501822	0.0302626
[truncated: 253 more rows]

## Sheet: C_iPSC
weight_name_full	id	eGenes	eQTls	cor_all	cor_sign	f1_score_genes	f1_score_eQTLs	weight	major_weight	minor_weight	weight_name_M	weight_name_full.1	gene_max	eqtl_max	increase_SS	increase_SE	increase_SS_n_eGenes	increasen_eQTLs	increase_SS_f1	increase_SE_f1	increase_SS_f1_abs
[truncated: 364 more rows]
